# Supplementary material for: Integrating Phosphoproteomics and Bioinformatics to Study Brassinosteroid-Regulated Phosphorylation Dynamics in Arabidopsis
Source: BMC Genomics. 2015 Jul 18;16(1):533. doi: 10.1186/s12864-015-1753-4 (PMC4506601; doi:10.1186/s12864-015-1753-4)
Supplement: Additional file 1: — The list of all quantified phosphorylation sites. [file 12864_2015_1753_MOESM1_ESM.xlsx]

## Sheet: Additional file 1
Additional file 1. The list of all quantified phosphorylation sites.
															Ratio EBR/CK normalized					Ratio BR/CK variability [%]
No.	Accession number	Locus	Protein name	Gene Symbol	Phosphosite position in protein	Phosphosite Localization probability	Class (site localization)	Amino acid	Modified peptide sequence	Phosphosite position in peptide	PEP	m/z	Mass error [ppm]	Charge	5min	30min	3h	6h	12h	5min	30min	3h	6h	12h	Intensity	Intensity L (CK)	Intensity H (BR)
1	AT1G01050.1	AT1G01050	inorganic pyrophosphatase	PPa1	24	0.996903	I	S	_ILS(ph)SLSRR_	3	7.05526e-05	506.271	1.526	2	-	1.1025	-	1.2646	1.2411	-	-	-	-	31.213	66005000	31851000	34154000
2	AT1G01050.1	AT1G01050	inorganic pyrophosphatase	PPa1	25	0.68013	II	S	_ILSS(ph)LSRR_	4	0.0124804	506.271	-3.6432	2	-	-	-	-	-	-	-	-	-	-	0	0	0
3	AT1G01050.1	AT1G01050	inorganic pyrophosphatase	PPa1	27	0.953862	I	S	_ILSSLS(ph)RR_	6	0.0124804	506.271	0.3622	2	-	-	-	-	-	-	-	-	-	-	0	0	0
4	AT5G47700.1 ;AT5G47700.2 ;AT1G01100.1 ;AT1G01100.2 ;AT1G01100.4 ;AT1G01100.3	AT1G01100; AT5G47700	60S acidic ribosomal protein P1-3; 60S acidic ribosomal protein P1-3; 60S acidic ribosomal protein P1-1; 60S acidic ribosomal protein P1-1; 60S acidic ribosomal protein P1-1; 60S acidic ribosomal protein P1-1	AT5G47700; AT5G47700; AT1G01100; AT1G01100; AT1G01100; AT1G01100	86; 103	1	I	S	_KKDEPAEES(ph)DGDLGFGLFD_	9	1.70297e-47	716.972	1.8904	3	1.1713	1.0074	1.4273	0.91666	1.4945	27.633	30.308	21.671	13.173	59.449	1241400000	628560000	612800000
5	AT3G54030.1 ;AT4G00710.1 ;AT5G59010.1 ;AT1G63500.1 ;AT5G41260.1 ;AT1G01740.1 ;AT1G01740.2 ;AT5G59010.2	AT4G00710; AT5G41260; AT3G54030; AT1G63500; AT5G59010; AT1G01740	Protein kinase protein with tetratricopeptide repeat domain; BR-signaling kinase 3; putative receptor protein kinase; Protein kinase protein with tetratricopeptide repeat domain; putative serine/threonine-protein kinase; protein kinase protein with tetratricopeptide repeat domain-containing protein; protein kinase protein with tetratricopeptide repeat domain-containing protein; putative receptor …	AT3G54030; BSK3; AT5G59010; AT1G63500; AT5G41260; AT1G01740; AT1G01740; AT5G59010	212; 213; 210; 213; 79; 210	0.963227	I	S	_SYS(ph)TNLAFTPPEYLR_	3	5.01058e-13	919.922	0.85132	2	2.986	-	-	2.7117	-	34.065	-	-	-	-	18623000	3967700	14656000
6	AT1G02870.1	AT1G02870	hypothetical protein	AT1G02870	108	1	I	S	_EFEPIDS(ph)GS(ph)ELEEDDLK_	7	7.38382e-68	1056.4	0.43802	2	-	1.0911	1.0481	-	1.2039	-	-	-	-	-	44555000	21305000	23250000
7	AT1G02870.1	AT1G02870	hypothetical protein	AT1G02870	110	1	I	S	_EFEPIDS(ph)GS(ph)ELEEDDLK_	9	7.38382e-68	1056.4	0.43802	2	-	1.0911	1.0481	-	1.2039	-	-	-	-	-	44555000	21305000	23250000
8	AT1G03060.1	AT1G03060	putative transport protein	SPI	2647	0.880932	I	S	_VKNEDGPVIS(ph)DT(ph)DSEPPFLLSELYDESFLK_	10	1.24966e-05	1181.86	0.63359	3	0.95933	1.3121	0.62626	0.80374	0.96422	13.384	17.731	-	-	-	18064000	9584000	8480400
9	AT1G03060.1	AT1G03060	putative transport protein	SPI	2651	0.96764	I	S	_VKNEDGPVISDT(ph)DS(ph)EPPFLLSELYDESFLK_	14	1.24966e-05	1181.86	-0.031374	3	0.95933	1.3121	0.86641	0.80374	0.96422	13.384	30.631	-	-	-	20309000	11018000	9290500
10	AT1G03350.1	AT1G03350	BSD domain-containing protein	AT1G03350	127	0.895182	I	S	_EAILAAGNES(ph)DS(ph)SDNNSSQSFGRRDS(ph)FSSK_	10	1.37607e-05	1135.11	-2.2115	3	0.90129	0.81064	1.3166	0.84061	0.57967	2.189	-	43.401	-	-	42186000	23292000	18894000
11	AT1G03350.1	AT1G03350	BSD domain-containing protein	AT1G03350	129	0.741167	II	S	_EAILAAGNES(ph)DS(ph)S(ph)DNNSSQSFGRR_	12	1.37607e-05	918.014	1.0254	3	0.90129	0.81064	0.69361	0.92107	-	2.189	-	-	13.795	-	19556000	11198000	8358900
12	AT1G03350.1	AT1G03350	BSD domain-containing protein	AT1G03350	130	0.877856	I	S	_EAILAAGNES(ph)DSS(ph)DNNSSQSFGRR_	13	1.37607e-05	891.359	-0.81128	3	0.91535	0.81064	0.69361	0.84061	-	-	-	-	-	-	24285000	14112000	10173000
13	AT1G03350.1	AT1G03350	BSD domain-containing protein	AT1G03350	134	0.807646	I	S	_EAILAAGNES(ph)DS(ph)SDNNS(ph)SQS(ph)FGRRDSFSSK_	17	0.00771394	1161.77	-0.55406	3	-	-	-	0.77823	-	-	-	-	-	-	1890800	1217100	673660
14	AT1G03350.1	AT1G03350	BSD domain-containing protein	AT1G03350	137	0.801756	I	S	_EAILAAGNES(ph)DS(ph)SDNNS(ph)SQS(ph)FGRRDSFSSK_	20	0.00771394	1161.77	-0.55406	3	-	-	0.5213	0.77823	0.675	-	-	-	-	-	17706000	10943000	6763400
15	AT1G03350.1	AT1G03350	BSD domain-containing protein	AT1G03350	143	0.691553	II	S	_EAILAAGNES(ph)DS(ph)SDNNSSQSFGRRDS(ph)FSSK_	26	1.37607e-05	1135.11	-2.2115	3	0.91535	-	1.1779	-	-	-	-	15.749	-	-	6093500	3140500	2952900
16	AT1G03350.1	AT1G03350	BSD domain-containing protein	AT1G03350	145	0.448994	III	S	_EAILAAGNES(ph)DS(ph)SDNNSSQSFGRRDSFS(ph)SK_	28	0.0106677	1135.11	1.3719	3	-	-	-	-	-	-	-	-	-	-	0	0	0
17	AT1G04780.1	AT1G04780	ankyrin repeat-containing protein	AT1G04780	575	0.496499	III	S	_FEELEAIEDEFVT(ph)PPS(ph)SPTSSVK_	16	0.000693443	900.054	2.7952	3	-	-	-	-	-	-	-	-	-	-	0	0	0
18	AT1G04780.1	AT1G04780	ankyrin repeat-containing protein	AT1G04780	576	0.464611	III	S	_FEELEAIEDEFVT(ph)PPS(ph)SPTSSVK_	17	0.000693443	900.054	2.8513	3	-	-	-	-	-	-	-	-	-	-	0	0	0
19	AT4G20720.1 ;AT1G05090.1	AT1G05090; AT4G20720	dentin sialophosphoprotein-related protein; dentin sialophosphoprotein-like protein	AT4G20720; AT1G05090	409; 432	0.994252	I	S	_KIDGDPFVSSPVDLAAHMDSVFGS(ph)GK_	24	0.0127819	919.426	3.5134	3	-	-	-	-	-	-	-	-	-	-	0	0	0
20	AT1G05410.1 ;AT1G05410.2	AT1G05410	hypothetical protein; hypothetical protein	AT1G05410; AT1G05410	107	0.823601	I	S	_QVQLPVYS(ph)S(ph)DEDPMRDDGSDTAVCK_	8	0.0177694	991.396	-2.6783	3	-	-	-	-	0.76323	-	-	-	-	-	4281300	3056100	1225200
21	AT1G05410.1 ;AT1G05410.2	AT1G05410	hypothetical protein; hypothetical protein	AT1G05410; AT1G05410	108	0.849925	I	S	_QVQLPVYS(ph)S(ph)DEDPMRDDGSDTAVCK_	9	0.0177694	991.396	-2.6783	3	-	-	-	-	0.76323	-	-	-	-	-	4281300	3056100	1225200
22	AT1G05805.1	AT1G05805	transcription factor bHLH128	AT1G05805	144	0.998078	I	S	_QRS(ph)SPADFFTYLASDK_	3	4.49485e-26	956.927	0.62471	2	-	0.88427	0.97241	0.57096	-	-	22.693	-	3.7175	-	30953000	17110000	13843000
23	AT1G05805.1	AT1G05805	transcription factor bHLH128	AT1G05805	145	0.816268	I	S	_QRSS(ph)PADFFTYLASDK_	4	1.55902e-43	956.927	-3.1811	2	-	-	-	0.61566	-	-	-	-	-	-	2191800	1124000	1067800
24	AT1G05805.1	AT1G05805	transcription factor bHLH128	AT1G05805	189	0.944267	I	S	_SQLS(ph)FTNHDSLAR_	4	0.00573096	778.349	-2.4894	2	-	1.523	-	-	0.88874	-	-	-	-	-	13868000	6272100	7596200
25	AT1G05805.1	AT1G05805	transcription factor bHLH128	AT1G05805	28	0.99762	I	S	_YGS(ph)APGSFLNSVVDEVIGGGSSNAR_	3	2.19528e-24	1260.57	-0.69428	2	0.95732	1.008	0.83594	0.83197	1.1514	-	-	5.8836	-	9.1019	25858000	11916000	13942000
26	AT1G05805.1	AT1G05805	transcription factor bHLH128	AT1G05805	32	0.440729	III	S	_YGSAPGS(ph)FLNSVVDEVIGGGSSNAR_	7	3.77351e-12	840.718	-0.1718	3	-	-	-	-	-	-	-	-	-	-	0	0	0
27	AT1G05910.1	AT1G05910	cell division cycle protein 48-like protein	AT1G05910	292	0.942317	I	S	_FTRTDDS(ph)DDS(ph)LLVDELDQGPAIPWAR_	7	1.09062e-13	1031.45	-0.8342	3	1.4115	1.036	1.0214	1.0352	-	-	10.146	-	-	-	34034000	16924000	17110000
28	AT1G05910.1	AT1G05910	cell division cycle protein 48-like protein	AT1G05910	295	0.993464	I	S	_FTRTDDS(ph)DDS(ph)LLVDELDQGPAIPWAR_	10	3.43625e-16	1031.45	1.0366	3	0.82121	0.93268	1.0214	1.0352	-	-	16.66	-	-	-	33892000	18041000	15851000
29	AT1G06190.1	AT1G06190	Rho termination factor	AT1G06190	400	0.993438	I	S	_AELVELLGSDS(ph)S_	11	9.0468e-34	650.289	1.0759	2	1.1772	1.0727	0.87569	1.4025	1.5927	9.3256	-	10.659	-	31.358	48944000	22849000	26094000
30	AT1G06190.1	AT1G06190	Rho termination factor	AT1G06190	401	0.595745	II	S	_AELVELLGSDSS(ph)_	12	1.34199e-26	650.289	-1.6549	2	1.1772	1.0166	0.79557	1.1181	1.5927	9.3256	28.46	20.363	38.272	31.358	43349000	20843000	22506000
31	AT1G06210.1	AT1G06210	ENTH/VHS/GAT family protein	AT1G06210	377	1	I	S	_QAVKIELGLS(ph)S(ph)DEDEK_	10	2.34479e-114	960.916	1.1464	2	1.0831	0.77252	-	0.70868	1.4198	-	38.334	-	81.174	75.671	60982000	36088000	24894000
32	AT1G06210.1	AT1G06210	ENTH/VHS/GAT family protein	AT1G06210	378	1	I	S	_QAVKIELGLS(ph)S(ph)DEDEK_	11	6.71671e-17	960.916	1.1464	2	1.0831	1.6666	1.7364	1.8741	1.4198	-	-	-	-	75.671	50939000	27998000	22941000
33	AT1G06230.1 ;AT1G06230.2 ;AT1G06230.3	AT1G06230	global transcription factor group E4; global transcription factor group E4; global transcription factor group E4	GTE4; GTE4; GTE4	209	1	I	S	_NPIEVS(ph)S(ph)EEDVHVIDADNLIK_	6	0.000885254	832.703	0.54879	3	1.1895	0.78378	1.2393	1.1119	1.0255	5.3054	27.909	17.192	13.151	-	103660000	49209000	54449000
34	AT1G06230.1 ;AT1G06230.2 ;AT1G06230.3	AT1G06230	global transcription factor group E4; global transcription factor group E4; global transcription factor group E4	GTE4; GTE4; GTE4	210	1	I	S	_NPIEVS(ph)S(ph)EEDVHVIDADNLIK_	7	0.000885254	832.703	0.54879	3	1.1895	0.78378	1.2393	1.1119	1.0255	5.3054	27.909	17.192	13.151	-	103660000	49209000	54449000
35	AT1G57870.3 ;AT1G57870.1 ;AT1G57870.2 ;AT5G14640.1 ;AT3G05840.1 ;AT3G05840.2 ;AT1G06390.1 ;AT1G06390.2 ;AT5G26751.1	AT3G05840; AT5G14640; AT1G57870; AT5G26751; AT1G06390	glycogen synthase kinase 3 beta; glycogen synthase kinase 3 beta; glycogen synthase kinase 3 beta; Shaggy-related protein kinase epsilon; Shaggy-related protein kinase gamma; Shaggy-related protein kinase gamma; Shaggy-related protein kinase iota; Shaggy-related protein kinase iota; Shaggy-related protein kinase alpha	SK42; SK42; SK42; SK13; ATSK12; ATSK12; GSK1; GSK1; SK 11	232; 233; 241; 228; 229	0.719095	II	S	_GEPNIS(ph)YICSR_	6	0.0203648	688.289	-2.2081	2	0.80576	-	-	-	-	-	-	-	-	-	1066300	589490	476790
36	AT1G06410.1	AT1G06410	putative alpha,alpha-trehalose-phosphate synthase [UDP-forming] 7	TPS7	3	0.686321	II	S	_M(ox)IS(ph)RSYTNLLDLASGNFPVM(ox)GR_	3	0.00196125	852.066	-3.7905	3	-	-	-	-	-	-	-	-	-	-	0	0	0
37	AT1G06410.1	AT1G06410	putative alpha,alpha-trehalose-phosphate synthase [UDP-forming] 7	TPS7	5	0.926482	I	S	_S(ph)YTNLLDLASGNFPVMGR_	1	1.64307e-36	1017.97	-1.0075	2	-	-	-	1.0838	1.5304	-	-	-	-	25.294	3657200	1435100	2222100
38	AT1G06660.1	AT1G06660	hypothetical protein	AT1G06660	187	0.694269	II	S	_IS(ph)S(ph)ASSDGTEVESVGTAIK_	2	0.00747456	666.617	2.1923	3	-	-	1.902	1.3965	-	-	-	-	-	-	2909500	1313100	1596300
39	AT1G06660.1	AT1G06660	hypothetical protein	AT1G06660	188	0.6336	II	S	_IS(ph)S(ph)ASSDGTEVESVGTAIK_	3	0.00175159	666.617	2.1923	3	-	-	1.6623	1.3965	-	-	-	19.045	-	-	4256700	1924000	2332600
40	AT1G06660.1	AT1G06660	hypothetical protein	AT1G06660	190	0.997239	I	S	_ISSAS(ph)S(ph)DGTEVESVGTAIK_	5	1.05754e-10	999.421	1.5128	2	1.5832	1.2483	1.52	1.4104	1.2109	-	25.03	-	12.688	36.508	35406000	15375000	20032000
41	AT1G06660.1	AT1G06660	hypothetical protein	AT1G06660	191	0.996466	I	S	_ISSAS(ph)S(ph)DGTEVESVGTAIK_	6	1.05754e-10	999.421	1.5128	2	1.5832	1.2483	1.7136	1.4104	1.2109	-	25.03	-	12.688	36.508	27326000	11811000	15515000
42	AT1G06720.1	AT1G06720	BMS1 and NUC121 domain-containing protein	AT1G06720	581	0.998884	I	S	_NPNLM(ox)QIVYGASSLATPLINENHDIS(ph)DDDES(ph)DDEDFFKPK_	26	1.98887e-09	1168.25	-1.0845	4	1.0367	1.0954	1.0258	0.70829	1.2603	72.781	64.086	69.2	-	36.004	69488000	27474000	42013000
43	AT1G06720.1	AT1G06720	BMS1 and NUC121 domain-containing protein	AT1G06720	586	0.99997	I	S	_NPNLM(ox)QIVYGASSLATPLINENHDIS(ph)DDDES(ph)DDEDFFKPK_	31	1.98887e-09	1168.25	0.26802	4	1.1013	1.0431	1.2107	0.83845	1.2603	71.027	57.892	62.459	23.857	36.004	67264000	27657000	39607000
44	AT1G07110.1	AT1G07110	fructose-2,6-bisphosphatase	F2KP	303	0.999989	I	S	_SLS(ph)ASSFLIDTK_	3	5.34139e-118	674.823	1.1663	2	1.2611	1.5365	-	1.0987	-	-	-	-	47.423	-	16895000	7654400	9240300
45	AT1G07320.1	AT1G07320	50S ribosomal protein L4	RPL4	279	1	I	S	_YGVDAVEEEDDDEDET(ph)EGS(ph)EEA_	19	3.87135e-12	1296.42	0.36594	2	-	-	0.91197	1.1188	-	-	-	4.5069	2.2754	-	17806000	8478800	9327500
46	AT1G07970.1	AT1G07970	hypothetical protein	AT1G07970	689	0.999758	I	S	_GMNLGSSALNILQVVDS(ph)DTDD_	17	6.29576e-142	1122.49	0.75009	2	1.0914	0.92814	0.93681	0.91877	0.90013	12.371	16.772	12.821	26.478	23.305	113930000	56179000	57754000
47	AT1G07990.1	AT1G07990	SIT4 phosphatase-associated family protein	AT1G07990	508	0.964081	I	S	_TRDS(ph)DEEDRDYDVAALANNLSQAFR_	4	1.20248e-11	984.432	-0.29332	3	1.2943	0.99174	1.5741	0.62094	1.1186	12.201	-	-	-	-	129060000	53148000	75917000
48	AT1G07990.1	AT1G07990	SIT4 phosphatase-associated family protein	AT1G07990	615	0.235379	III	S	_TYNANT(ph)SSSDDDEVVVGEEDDDLTGNPK_	7	1.26748e-15	1022.75	1.9095	3	-	-	-	-	-	-	-	-	-	-	0	0	0
49	AT1G07990.1	AT1G07990	SIT4 phosphatase-associated family protein	AT1G07990	616	0.235379	III	S	_TYNANT(ph)SSSDDDEVVVGEEDDDLTGNPK_	8	1.26748e-15	1022.75	1.9095	3	-	-	-	-	-	-	-	-	-	-	0	0	0
50	AT1G07990.1	AT1G07990	SIT4 phosphatase-associated family protein	AT1G07990	617	0.235379	III	S	_TYNANT(ph)SSSDDDEVVVGEEDDDLTGNPK_	9	1.26748e-15	1022.75	1.9095	3	-	-	-	-	-	-	-	-	-	-	0	0	0
51	AT1G08420.1 ;AT1G08420.2 ;AT2G27210.1 ;AT2G27210.2	AT2G27210; AT1G08420	serine/threonine-protein phosphatase BSL2; serine/threonine-protein phosphatase BSL2; serine/threonine-protein phosphatase BSL3; serine/threonine-protein phosphatase BSL3	BSL2; BSL2; BSL3; BSL3	642; 653	0.999987	I	S	_LLDRQMS(ph)INSVPK_	7	0.000303199	790.897	-5.4177	2	-	1.8682	-	0.59452	-	-	-	-	-	-	17000000	7979600	9020800
52	AT1G08420.1 ;AT1G08420.2	AT1G08420	serine/threonine-protein phosphatase BSL2; serine/threonine-protein phosphatase BSL2	BSL2; BSL2	150	0.758572	I	S	_LVLFGGATALEGNSGGTGT(ph)PTS(ph)AGSAGIR_	22	0.000436189	927.095	0.40588	3	-	0.51559	-	-	-	-	-	-	-	-	4721200	2931900	1789300
53	AT1G08420.1 ;AT1G08420.2 ;AT2G27210.1 ;AT2G27210.2	AT2G27210; AT1G08420	serine/threonine-protein phosphatase BSL2; serine/threonine-protein phosphatase BSL2; serine/threonine-protein phosphatase BSL3; serine/threonine-protein phosphatase BSL3	BSL2; BSL2; BSL3; BSL3	611; 622	1	I	S	_QLS(ph)IDQFENEGRR_	3	3.5978e-20	836.378	-3.1521	2	1.266	1.1415	-	0.91951	1.1328	9.1477	0	-	25.81	15.194	71496000	33631000	37865000
54	AT1G09210.1	AT1G09210	calreticulin-2	CRT1b	381	1	I	S	_DAPAES(ph)DAEDEPEDDEGGDDS(ph)DSESKAEETK_	6	1.25185e-19	1143.73	0.29251	3	0.93639	1.3628	1.3323	1.182	1.1347	7.2885	44.145	14.773	43.27	74.151	461120000	205260000	255860000
55	AT1G09210.1	AT1G09210	calreticulin-2	CRT1b	396	0.990717	I	S	_KNEEEESKDAPAES(ph)DAEDEPEDDEGGDDS(ph)DSESK_	29	1.25185e-19	1282.12	0.85285	3	0.76231	1.0035	1.3338	0.97238	0.95707	5.9817	-	25.242	-	25.175	312510000	137070000	175430000
56	AT1G09210.1	AT1G09210	calreticulin-2	CRT1b	398	0.38807	III	S	_DAPAES(ph)DAEDEPEDDEGGDDS(ph)DSESK_	23	3.21491e-15	957.64	1.2337	3	-	-	-	-	-	-	-	-	-	-	0	0	0
57	AT1G09210.1	AT1G09210	calreticulin-2	CRT1b	400	0.744753	II	S	_DAPAES(ph)DAEDEPEDDEGGDDSDSES(ph)K_	25	2.58179e-14	957.64	1.6848	3	-	-	0.95243	-	-	-	-	-	-	-	6362400	2514500	3847900
58	AT1G09730.1 ;AT1G09730.2	AT1G09730	putative ubiquitin-like-specific protease 2B; putative ubiquitin-like-specific protease 2B	AT1G09730; AT1G09730	32	0.999989	I	S	_FTNPS(ph)PCNS(ph)PVLQR_	5	0.00785867	888.862	-1.2748	2	-	-	-	-	1.3642	-	-	-	-	-	4940000	1963500	2976400
59	AT1G09730.1 ;AT1G09730.2	AT1G09730	putative ubiquitin-like-specific protease 2B; putative ubiquitin-like-specific protease 2B	AT1G09730; AT1G09730	36	1	I	S	_FTNPS(ph)PCNS(ph)PVLQR_	9	0.00785867	888.862	-1.2748	2	-	-	-	-	1.3642	-	-	-	-	-	4940000	1963500	2976400
60	AT3G08590.1 ;AT3G08590.2 ;AT1G09780.1	AT1G09780; AT3G08590	Phosphoglycerate mutase, 2,3-bisphosphoglycerate-independent; Phosphoglycerate mutase, 2,3-bisphosphoglycerate-independent; 2,3-bisphosphoglycerate-independent phosphoglycerate mutase 1	AT3G08590; AT3G08590; AT1G09780	80; 82	0.999999	I	S	_AHGTAVGLPSEDDMGNS(ph)EVGHNALGAGR_	17	2.73936e-12	933.743	0.25232	3	1.2193	0.94799	1.2808	0.84109	0.74132	18.263	61.157	10.881	15.079	20.074	1044500000	483370000	561170000
61	AT1G09800.1	AT1G09800	tRNA pseudouridine synthase A	AT1G09800	31	0.999848	I	S	_VARIEGFS(ph)DEES(ph)EEQQGLADLESMNPVNPR_	8	0.0109762	1169.5	1.9917	3	1.2291	1.1522	-	-	-	-	-	-	-	-	7929700	3398500	4531200
62	AT1G09800.1	AT1G09800	tRNA pseudouridine synthase A	AT1G09800	35	0.999789	I	S	_VARIEGFS(ph)DEES(ph)EEQQGLADLESMNPVNPR_	12	0.0109762	1169.5	1.9917	3	1.2291	1.1522	-	-	-	-	-	-	-	-	7929700	3398500	4531200
63	AT1G10580.1	AT1G10580	pre-mRNA-processing factor 17	AT1G10580	16	0.999598	I	S	_M(ox)DLIQSYEEEDEAVAS(ph)S(ph)PESS(ph)PPRMLK_	16	0.000984544	1098.77	-1.3094	3	-	-	-	-	-	-	-	-	-	-	0	0	0
64	AT1G10580.1	AT1G10580	pre-mRNA-processing factor 17	AT1G10580	17	0.998393	I	S	_M(ox)DLIQSYEEEDEAVAS(ph)S(ph)PESS(ph)PPRMLK_	17	0.000984544	1098.77	-1.3094	3	-	-	-	-	-	-	-	-	-	-	0	0	0
65	AT1G10580.1	AT1G10580	pre-mRNA-processing factor 17	AT1G10580	21	0.94458	I	S	_M(ox)DLIQSYEEEDEAVAS(ph)S(ph)PESS(ph)PPRMLK_	21	0.000984544	1098.77	-3.5089	3	-	-	-	-	-	-	-	-	-	-	0	0	0
66	AT1G10990.2 ;AT1G10990.1	AT1G10990	hypothetical protein; hypothetical protein	AT1G10990; AT1G10990	163	0.999998	I	S	_GLTNQYYAGQEFDLGGHDKDS(ph)DS(ph)D_	21	4.84074e-09	931.351	-0.9133	3	0.9156	1.3109	1.1081	1.6631	1.1288	30.097	22.346	-	8.2795	2.9272	67928000	34829000	33099000
67	AT1G10990.2 ;AT1G10990.1	AT1G10990	hypothetical protein; hypothetical protein	AT1G10990; AT1G10990	165	1	I	S	_GLTNQYYAGQEFDLGGHDKDS(ph)DS(ph)D_	23	4.84074e-09	931.351	1.1206	3	0.9156	1.3109	1.1081	1.5685	1.1288	30.097	22.346	-	38.184	2.9272	67928000	34829000	33099000
68	AT1G11360.1 ;AT1G11360.2 ;AT1G11360.3 ;AT1G11360.4	AT1G11360	adenine nucleotide alpha hydrolases-like protein; adenine nucleotide alpha hydrolases-like protein; adenine nucleotide alpha hydrolases-like protein; adenine nucleotide alpha hydrolases-like protein	AT1G11360; AT1G11360; AT1G11360; AT1G11360	23	0.962399	I	S	_SPTVVTVQPS(ph)S(ph)PRFPISTPTAGAQRK_	10	0.0146894	718.106	1.2091	4	-	0.34502	1.2152	-	-	-	-	-	-	-	43163000	24732000	18431000
69	AT1G11360.1 ;AT1G11360.2 ;AT1G11360.3 ;AT1G11360.4	AT1G11360	adenine nucleotide alpha hydrolases-like protein; adenine nucleotide alpha hydrolases-like protein; adenine nucleotide alpha hydrolases-like protein; adenine nucleotide alpha hydrolases-like protein	AT1G11360; AT1G11360; AT1G11360; AT1G11360	24	0.961788	I	S	_SPTVVTVQPS(ph)S(ph)PRFPISTPTAGAQRK_	11	0.0146894	718.106	1.2091	4	1.4252	0.34502	-	-	-	-	-	-	-	-	40737000	22646000	18090000
70	AT1G12830.1	AT1G12830	hypothetical protein	AT1G12830	208	0.999992	I	S	_SSQPGVFIPNEFSNRHVNDEDDES(ph)S(ph)DS(ph)DA_	24	0.00102321	1145.42	-0.34985	3	-	-	0.94048	1.0821	-	-	-	3.1194	26.705	-	35208000	16805000	18403000
71	AT1G12830.1	AT1G12830	hypothetical protein	AT1G12830	209	0.999992	I	S	_SSQPGVFIPNEFSNRHVNDEDDES(ph)S(ph)DS(ph)DA_	25	0.00102321	1145.42	-0.34985	3	-	-	0.94048	1.0821	-	-	-	3.1194	26.705	-	35208000	16805000	18403000
72	AT1G12830.1	AT1G12830	hypothetical protein	AT1G12830	211	0.999992	I	S	_SSQPGVFIPNEFSNRHVNDEDDES(ph)S(ph)DS(ph)DA_	27	0.00102321	1145.42	-0.34985	3	-	-	0.94048	1.0821	-	-	-	3.1194	26.705	-	35208000	16805000	18403000
73	AT1G12920.1	AT1G12920	peptide chain release factor eRF subunit 1	ERF1-2	425	0.94976	I	S	_TFDELS(ph)DTEVYEDS(ph)D_	6	2.1942e-21	962.818	1.739	2	-	1.0168	1.52	-	0.88686	-	-	-	-	5.9588	68949000	32521000	36428000
74	AT1G12920.1	AT1G12920	peptide chain release factor eRF subunit 1	ERF1-2	433	1	I	S	_TFDELSDT(ph)EVYEDS(ph)D_	14	2.1942e-21	962.818	1.1069	2	1.0152	0.98309	1.0347	1.1288	0.89499	15.613	14.205	23.54	17.578	18.207	181340000	85677000	95659000
75	AT1G13030.1	AT1G13030	coilin	AT1G13030	141	0.991655	I	S	_ETGGYES(ph)ES(ph)EEDELEEEAEEFVPEKK_	7	0.000236983	1060.07	1.9661	3	1.6369	1.3713	1.2431	1.1284	1.549	-	49.901	32.86	-	-	102280000	38243000	64038000
76	AT1G13030.1	AT1G13030	coilin	AT1G13030	143	0.999517	I	S	_ETGGYES(ph)ES(ph)EEDELEEEAEEFVPEKK_	9	0.000221559	1060.07	1.9661	3	1.6369	1.043	1.1987	1.0191	0.91894	-	33.341	28.569	14.401	73.844	95864000	43031000	52833000
77	AT1G13160.1	AT1G13160	NUC130/3NT and SDA1 domain-containing protein	AT1G13160	257	0.999999	I	S	_FLLDYENIDDDDDS(ph)DAES(ph)DDDEESK_	14	2.33695e-17	1023.69	-0.46505	3	-	-	1.374	1.3829	1.3744	-	-	-	9.6937	24.945	12574000	4242700	8331300
78	AT1G13160.1	AT1G13160	NUC130/3NT and SDA1 domain-containing protein	AT1G13160	261	0.999903	I	S	_FLLDYENIDDDDDS(ph)DAES(ph)DDDEESK_	18	2.33695e-17	1023.69	1.2798	3	-	-	1.374	1.3829	1.3744	-	-	-	9.6937	24.945	12574000	4242700	8331300
79	AT1G14170.3 ;AT1G14170.1 ;AT1G14170.2	AT1G14170	RNA-binding KH domain-containing protein; RNA-binding KH domain-containing protein; RNA-binding KH domain-containing protein	AT1G14170; AT1G14170; AT1G14170	42	0.999988	I	S	_QIRSETKS(ph)NMR_	8	0.0179537	715.335	0.78124	2	-	-	-	0.83801	1.2072	-	-	-	-	0.69966	11436000	4755400	6680700
80	AT1G15230.1	AT1G15230	hypothetical protein	AT1G15230	138	1	I	S	_KDQS(ph)DEDEEEEMKPILVEGFV_	4	0.00442724	849.368	2.1544	3	1.451	1.0583	1.0091	0.89332	-	73.432	15.923	21.441	11.022	-	57638000	30897000	26741000
81	AT1G15240.2 ;AT1G15240.3 ;AT1G15240.1	AT1G15240	phox (PX) domain-containing protein; phox (PX) domain-containing protein; phox (PX) domain-containing protein	AT1G15240; AT1G15240; AT1G15240	566	1	I	S	_ISGHIIDDDDS(ph)DDS(ph)EDGSLTR_	11	6.43437e-80	1211.45	-1.8573	2	1.1497	1.0204	0.87183	1.1245	0.93285	11.884	25.275	11.253	13.372	7.8574	216870000	103770000	113100000
82	AT1G15240.2 ;AT1G15240.3 ;AT1G15240.1	AT1G15240	phox (PX) domain-containing protein; phox (PX) domain-containing protein; phox (PX) domain-containing protein	AT1G15240; AT1G15240; AT1G15240	569	0.999999	I	S	_ISGHIIDDDDS(ph)DDS(ph)EDGSLTR_	14	6.43437e-80	1211.45	-1.0238	2	1.1497	1.0204	0.87183	1.1245	0.93285	11.884	25.275	11.253	13.372	7.8574	216870000	103770000	113100000
83	AT1G15280.2 ;AT1G15280.1	AT1G15280	CASC3/Barentsz eIF4AIII binding protein; CASC3/Barentsz eIF4AIII binding protein	AT1G15280; AT1G15280	49	1	I	S	_AVVDS(ph)DLS(ph)DEEVGTVK_	5	1.44821e-10	911.873	1.5721	2	-	-	1.5735	-	1.7835	-	-	-	-	-	23521000	8371600	15149000
84	AT1G15280.2 ;AT1G15280.1	AT1G15280	CASC3/Barentsz eIF4AIII binding protein; CASC3/Barentsz eIF4AIII binding protein	AT1G15280; AT1G15280	52	1	I	S	_AVVDS(ph)DLS(ph)DEEVGTVK_	8	1.44821e-10	911.873	-0.099844	2	-	-	1.5735	-	1.7835	-	-	-	-	-	23521000	8371600	15149000
85	AT1G15440.1 ;AT1G15440.2	AT1G15440	periodic tryptophan protein 2; periodic tryptophan protein 2	PWP2; PWP2	235	1	I	S	_GLES(ph)DEEGDDDDEEYMHRGK_	4	4.44021e-09	802.629	-1.7979	3	1.1214	0.95804	-	-	1.3658	11.292	30.722	-	-	-	57757000	28359000	29398000
86	AT1G15440.1 ;AT1G15440.2	AT1G15440	periodic tryptophan protein 2; periodic tryptophan protein 2	PWP2; PWP2	653	1	I	S	_MTEAGPIDLIDDDNS(ph)DEEGGIDK_	15	8.83484e-139	1265.01	-0.2051	2	1.1574	1.1555	1.3852	0.91699	1.0873	24.561	19.766	30.547	28.512	11.622	151540000	72963000	78575000
87	AT1G15940.1	AT1G15940	aspartyl beta-hydroxylase N-terminal region domain-containing protein	AT1G15940	281	1	I	S	_DNEADEKIS(ph)EGQVVPS(ph)DSLEDK_	9	0.00259374	855.349	1.7078	3	1.6494	-	1.3058	-	-	7.5384	-	-	-	-	8496400	3354900	5141500
88	AT1G15940.1	AT1G15940	aspartyl beta-hydroxylase N-terminal region domain-containing protein	AT1G15940	288	0.914966	I	S	_DNEADEKIS(ph)EGQVVPS(ph)DSLEDK_	16	0.00259374	855.349	1.7078	3	1.6494	-	1.3058	-	-	7.5384	-	-	-	-	8496400	3354900	5141500
89	AT1G15940.1	AT1G15940	aspartyl beta-hydroxylase N-terminal region domain-containing protein	AT1G15940	290	0.54811	II	S	_ISEGQVVPSDS(ph)LEDK_	11	0.00377257	841.88	3.424	2	-	-	-	-	-	-	-	-	-	-	0	0	0
90	AT1G15940.1	AT1G15940	aspartyl beta-hydroxylase N-terminal region domain-containing protein	AT1G15940	627	0.999242	I	S	_IIEDKS(ph)S(ph)AS(ph)EDKEDDLLESTPLSAFIQR_	6	0.00186804	1126.16	1.1547	3	0.63434	0.74753	0.62117	1.0002	0.66426	-	-	9.0129	50.243	-	11259000	6797100	4462300
91	AT1G15940.1	AT1G15940	aspartyl beta-hydroxylase N-terminal region domain-containing protein	AT1G15940	628	0.999242	I	S	_IIEDKS(ph)S(ph)AS(ph)EDKEDDLLESTPLSAFIQR_	7	0.00186804	1126.16	1.1547	3	0.63434	0.74753	0.62117	1.0002	0.66426	-	-	9.0129	50.243	-	11259000	6797100	4462300
92	AT1G15940.1	AT1G15940	aspartyl beta-hydroxylase N-terminal region domain-containing protein	AT1G15940	630	0.999242	I	S	_IIEDKS(ph)S(ph)AS(ph)EDKEDDLLESTPLSAFIQR_	9	0.00186804	1126.16	1.1547	3	0.63434	0.74753	0.62117	1.0002	0.66426	-	-	9.0129	50.243	-	12247000	7525600	4721800
93	AT1G15940.1	AT1G15940	aspartyl beta-hydroxylase N-terminal region domain-containing protein	AT1G15940	331	0.900092	I	S	_VITANEGLS(ph)ES(ph)T(ph)DAETASGSTRK_	9	0.0184375	855.345	1.3585	3	1.1326	-	-	-	-	-	-	-	-	-	8908000	4343400	4564600
94	AT1G15940.1	AT1G15940	aspartyl beta-hydroxylase N-terminal region domain-containing protein	AT1G15940	333	0.859308	I	S	_VITANEGLS(ph)ES(ph)T(ph)DAETASGSTRK_	11	0.0184375	855.345	1.3585	3	1.1326	-	-	-	-	-	-	-	-	-	8908000	4343400	4564600
95	AT1G16520.1	AT1G16520	hypothetical protein	AT1G16520	237	0.796729	I	S	_ATLWYPSS(ph)QQSS(ph)AANS(ph)PPRNR_	8	0.0123546	853.347	1.0361	3	-	-	-	0.45665	1.28	-	-	-	-	-	16765000	9567900	7197200
96	AT1G16520.1	AT1G16520	hypothetical protein	AT1G16520	241	0.719971	II	S	_ATLWYPSSQQS(ph)S(ph)AANS(ph)PPRNR_	12	0.0123546	853.347	0.45375	3	-	-	-	0.45665	1.0154	-	-	-	-	2.2944	17434000	10057000	7376500
97	AT1G16520.1	AT1G16520	hypothetical protein	AT1G16520	245	0.998989	I	S	_ATLWYPSS(ph)QQSS(ph)AANS(ph)PPRNR_	16	0.0123546	853.347	1.0361	3	-	0.89653	-	0.58246	0.91371	-	-	-	13.334	-	42249000	23649000	18601000
98	AT1G16520.1	AT1G16520	hypothetical protein	AT1G16520	206	0.714392	II	S	_IISTS(ph)VSPRGYSAAGS(ph)PK_	5	2.24478e-06	969.442	0.553	2	-	0.91693	-	-	-	-	-	-	-	-	5923600	3114100	2809500
99	AT1G16520.1	AT1G16520	hypothetical protein	AT1G16520	208	0.998926	I	S	_IISTSVS(ph)PRGYSAAGS(ph)PK_	7	2.62838e-10	969.442	-0.30276	2	0.71803	1.0281	0.72191	0.43897	1.3419	-	-	-	-	-	32726000	17214000	15512000
100	AT1G16520.1	AT1G16520	hypothetical protein	AT1G16520	217	0.999848	I	S	_IISTS(ph)VSPRGYSAAGS(ph)PK_	16	2.62838e-10	969.442	0.553	2	0.71803	1.0281	0.72191	0.60662	1.3419	-	17.881	-	45.747	-	40315000	21371000	18943000
101	AT1G17130.2 ;AT1G17130.1	AT1G17130	hypothetical protein; hypothetical protein	AT1G17130; AT1G17130	326	0.999778	I	S	_KSDGAANTSLASLFQNYGS(ph)DEDED_	19	4.83083e-11	1307.53	2.2113	2	-	-	0.85386	1.0828	-	-	-	-	-	-	4607500	2342400	2265200
102	AT1G17210.1	AT1G17210	IAP-like protein 1	ILP1	787	1	I	S	_IVDSLKAES(ph)VES(ph)GEK_	9	2.6534e-35	875.881	1.3975	2	1.7334	0.94384	0.89873	-	-	-	63.612	45.873	-	-	46778000	22122000	24655000
103	AT1G17210.1	AT1G17210	IAP-like protein 1	ILP1	790	1	I	S	_IVDSLKAES(ph)VES(ph)GEK_	12	2.6534e-35	875.881	2.8893	2	1.7334	0.94384	0.89873	-	-	-	63.612	45.873	-	-	46778000	22122000	24655000
104	AT1G17745.2 ;AT1G17745.1	AT1G17745	D-3-phosphoglycerate dehydrogenase; D-3-phosphoglycerate dehydrogenase	AT1G17745; AT1G17745	71	0.719009	II	S	_TVEQTTLTEDNRFSTVGS(ph)DSDEYNPTLPK_	18	4.04785e-05	1108.83	-2.5587	3	-	0.8321	2.5191	-	0.77081	-	-	-	-	-	26755000	9676400	17079000
105	AT1G18950.1	AT1G18950	DDT domain-containing protein	AT1G18950	85	1	I	S	_RREEVVEEDEDS(ph)EDDDQEDEENDGDDESNPK_	12	6.37789e-30	1249.79	1.0243	3	0.98237	1.2025	1.0291	0.81028	1.0155	-	-	-	-	-	51024000	21669000	29354000
106	AT1G19870.1	AT1G19870	protein IQ-domain 32	iqd32	78	0.999989	I	S	_TRETLESALLKS(ph)PS(ph)PDNNNVSEK_	12	2.19623e-06	897.075	1.9789	3	1.9406	1.0164	1.2389	1.1271	1.3169	-	27.327	10.804	16.245	0.055034	676740000	302680000	374060000
107	AT1G19870.1	AT1G19870	protein IQ-domain 32	iqd32	80	0.99999	I	S	_ETLESALLKS(ph)PS(ph)PDNNNVSEK_	12	2.19623e-06	811.359	1.7019	3	1.3249	1.0401	1.3071	1.1271	1.3169	53.98	31.464	11.371	16.245	0.055034	759320000	342830000	416490000
108	AT1G19870.1	AT1G19870	protein IQ-domain 32	iqd32	459	0.999868	I	S	_RKVS(ph)NPSFIAAQSK_	4	5.58788e-10	538.278	2.094	3	-	2.6567	-	-	-	-	-	-	-	-	3623900	890110	2733800
109	AT1G19990.1	AT1G19990	hypothetical protein	AT1G19990	230	1	I	S	_KNS(ph)DDDDS(ph)DDDFLASR_	3	1.50176e-19	987.836	1.4428	2	0.81925	0.58548	0.74848	0.68102	1.224	-	-	12.794	5.2217	-	68801000	36655000	32146000
110	AT1G19990.1	AT1G19990	hypothetical protein	AT1G19990	235	1	I	S	_KNS(ph)DDDDS(ph)DDDFLASR_	8	1.50176e-19	987.836	1.4428	2	0.81925	0.58548	0.74848	0.68102	1.224	-	-	12.794	5.2217	-	68801000	36655000	32146000
111	AT1G20110.1	AT1G20110	RING/FYVE/PHD zinc finger-containing protein	AT1G20110	229	0.545963	II	S	_RS(ph)DSGEYPAFEDSYGDGVYAYQGGK_	2	3.35254e-05	933.38	-2.0611	3	0.71809	-	-	-	-	-	-	-	-	-	7475600	4638800	2836800
112	AT1G20110.1	AT1G20110	RING/FYVE/PHD zinc finger-containing protein	AT1G20110	231	0.800955	I	S	_RSDS(ph)GEYPAFEDSYGDGVYAYQGGK_	4	2.52112e-23	933.38	-0.974	3	1.2414	1.9649	-	-	-	-	-	-	-	-	9266800	3923700	5343100
113	AT1G20110.1	AT1G20110	RING/FYVE/PHD zinc finger-containing protein	AT1G20110	218	0.9999	I	S	_SRS(ph)DLGSDLYGK_	3	1.24094e-21	689.306	2.0299	2	1.3541	1.4851	1.6366	-	1.9204	-	-	12.322	-	-	39407000	15222000	24185000
114	AT1G20760.1	AT1G20760	calcium-binding EF hand-containing protein	AT1G20760	957	0.996519	I	S	_FSRFDS(ph)INS(ph)SK_	6	0.0132214	724.286	1.4906	2	-	-	-	0.52326	-	-	-	-	-	-	6222400	3753300	2469100
115	AT1G20760.1	AT1G20760	calcium-binding EF hand-containing protein	AT1G20760	960	0.998472	I	S	_FSRFDS(ph)INS(ph)SK_	9	0.0132214	724.286	1.4906	2	-	-	-	0.52326	-	-	-	-	-	-	6222400	3753300	2469100
116	AT1G20920.1 ;AT1G20920.2	AT1G20920	DEAD-box ATP-dependent RNA helicase 42; DEAD-box ATP-dependent RNA helicase 42	AT1G20920; AT1G20920	624	1	I	S	_EYGFEEDKS(ph)DS(ph)EDENDVVRK_	9	6.68702e-13	1275.48	1.0293	2	1.5602	1.2434	1.2132	1.0109	1.6484	-	47.521	35.356	29.696	25.473	271280000	122010000	149270000
117	AT1G20920.1 ;AT1G20920.2	AT1G20920	DEAD-box ATP-dependent RNA helicase 42; DEAD-box ATP-dependent RNA helicase 42	AT1G20920; AT1G20920	626	1	I	S	_EYGFEEDKS(ph)DS(ph)EDENDVVRK_	11	6.68702e-13	1275.48	1.0293	2	1.5602	1.2434	1.2132	0.92543	1.6484	-	47.521	35.356	29.921	25.473	271280000	122010000	149270000
118	AT1G20970.1	AT1G20970	hypothetical protein	AT1G20970	199	1	I	S	_NNVEEPEVEIES(ph)DS(ph)ET(ph)DVEGHQGDKIEAQEK_	12	1.04583e-10	1241.82	-2.5427	3	1.1138	0.94611	1.3889	1.106	1.0608	23.325	23.123	22.611	12.252	10.428	313650000	140060000	173590000
119	AT1G20970.1	AT1G20970	hypothetical protein	AT1G20970	201	1	I	S	_NNVEEPEVEIES(ph)DS(ph)ET(ph)DVEGHQGDKIEAQEK_	14	1.04583e-10	1241.82	-2.5427	3	1.1966	0.94611	1.1108	1.1704	1.0608	20.379	27.52	24.213	10.783	24.412	388560000	185330000	203230000
120	AT1G21380.1	AT1G21380	Target of Myb protein 1	AT1G21380	294	0.999341	I	S	_GNSVPATAPTPIPLVSINHDDDDDES(ph)DDDFLQLAHR_	26	3.6877e-17	1322.93	1.8635	3	0.97707	1.1733	-	0.89953	1.3178	30.747	-	-	-	-	77974000	31155000	46819000
121	AT1G22500.1	AT1G22500	E3 ubiquitin-protein ligase ATL15	AT1G22500	34	0.598247	II	S	_T(ph)S(ph)FSPTTAIIMIVLVS(ph)VFFALGCIS(ph)VYM(ox)R_	2	0.0120222	1187.19	-1.8649	3	-	-	-	-	-	-	-	-	-	-	9641700	0	9641700
122	AT1G22500.1	AT1G22500	E3 ubiquitin-protein ligase ATL15	AT1G22500	36	0.585028	II	S	_T(ph)S(ph)FSPTTAIIMIVLVS(ph)VFFALGCISVY(ph)M(ox)R_	4	0.0120222	1187.19	-2.6075	3	-	-	-	2.1539	-	-	-	-	-	-	13264000	919320	12345000
123	AT1G22500.1	AT1G22500	E3 ubiquitin-protein ligase ATL15	AT1G22500	48	0.98502	I	S	_T(ph)S(ph)FSPTTAIIMIVLVS(ph)VFFALGCISVY(ph)M(ox)R_	16	0.0120222	1187.19	-2.6075	3	-	-	-	-	0.20126	-	-	-	-	-	24575000	14605000	9969600
124	AT1G70730.3 ;AT1G70730.2 ;AT1G70730.1 ;AT1G23190.1	AT1G70730; AT1G23190	phosphoglucomutase; phosphoglucomutase; phosphoglucomutase; putative phosphoglucomutase	AT1G70730; AT1G70730; AT1G70730; AT1G23190	124; 123	0.999957	I	S	_ATGAFILTAS(ph)HNPGGPTEDFGIK_	10	7.82633e-101	1191.06	-4.1586	2	0.89927	-	1.5129	-	1.3434	34.909	-	18.001	-	20.851	39137000	18165000	20972000
125	AT1G23280.1	AT1G23280	MAK16 protein-like protein	AT1G23280	238	0.458068	III	S	_ES(ph)YLEGDDHDSDDEDDDDAEEQVVIHK_	2	0.0194004	800.556	-2.0399	4	-	-	-	-	-	-	-	-	-	-	0	0	0
126	AT1G23280.1	AT1G23280	MAK16 protein-like protein	AT1G23280	247	0.999999	I	S	_ESYLEGDDHDS(ph)DDEDDDDAEEQVVIHK_	11	6.86296e-43	1067.07	1.2252	3	1.1371	1.0984	0.89994	1.0579	0.93644	7.6872	11.335	18.264	15.938	25.593	403570000	215590000	187980000
127	AT1G24300.1 ;AT1G24300.2	AT1G24300	GYF domain-containing protein; GYF domain-containing protein	AT1G24300; AT1G24300	1256	1	I	S	_NNS(ph)LLSGIIDGGR_	3	1.99394e-06	698.335	0.89665	2	0.99254	0.938	-	0.84651	1.5947	23.265	-	-	-	-	20232000	9347000	10885000
128	AT1G25570.1	AT1G25570	Di-glucose binding protein with Leucine-rich repeat domain	AT1G25570	606	1	I	S	_S(ph)LMLLEMES(ph)QHAK_	1	3.13467e-67	838.845	0.12667	2	1.4768	1.6686	2.2078	-	-	-	29.511	-	-	-	11871000	4927300	6944000
129	AT1G25570.1	AT1G25570	Di-glucose binding protein with Leucine-rich repeat domain	AT1G25570	614	1	I	S	_S(ph)LMLLEMES(ph)QHAK_	9	3.13467e-67	838.845	0.12667	2	1.4768	1.6686	2.2078	-	-	-	29.511	-	-	-	11871000	4927300	6944000
130	AT1G27190.1	AT1G27190	putative inactive receptor kinase	AT1G27190	456	0.964051	I	S	_LVGSRDS(ph)NDS(ph)S(ph)FNNGDLGELGYVAPEYSSTMVASLK_	7	0.00410033	1340.56	-2.0551	3	-	2.4958	-	-	-	-	-	-	-	-	3583400	205230	3378200
131	AT1G27190.1	AT1G27190	putative inactive receptor kinase	AT1G27190	459	0.92208	I	S	_LVGSRDS(ph)NDS(ph)S(ph)FNNGDLGELGYVAPEYSSTMVASLK_	10	0.00410033	1340.56	-2.0551	3	-	2.4958	-	-	-	-	-	-	-	-	3583400	205230	3378200
132	AT1G27190.1	AT1G27190	putative inactive receptor kinase	AT1G27190	460	0.921948	I	S	_LVGSRDS(ph)NDS(ph)S(ph)FNNGDLGELGYVAPEYSSTMVASLK_	11	0.00410033	1340.56	-2.0551	3	-	2.4958	-	-	-	-	-	-	-	-	3583400	205230	3378200
133	AT1G27300.1	AT1G27300	hypothetical protein	AT1G27300	71	0.999309	I	S	_GKEDVITGEEEEKEEES(ph)ADS(ph)SPSK_	17	0.00251536	923.702	-0.1074	3	-	-	1.1111	0.96992	2.3367	-	-	-	-	-	42615000	15160000	27454000
134	AT1G27300.1	AT1G27300	hypothetical protein	AT1G27300	74	0.903677	I	S	_GKEDVITGEEEEKEEES(ph)ADS(ph)SPSK_	20	0.00251536	923.702	1.8043	3	-	-	-	-	2.3367	-	-	-	-	-	3324100	708690	2615400
135	AT1G28280.1 ;AT1G28280.2	AT1G28280	VQ motif-containing protein; VQ motif-containing protein	AT1G28280; AT1G28280	235	0.823754	I	S	_LLPLFPVTS(ph)PR_	9	3.37459e-05	660.36	1.0873	2	0.92361	0.77118	-	0.84654	-	-	-	-	-	-	10579000	5752300	4826700
136	AT1G32490.1 ;AT1G32490.2	AT1G32490	pre-mRNA-splicing factor ATP-dependent RNA helicase DHX16; pre-mRNA-splicing factor ATP-dependent RNA helicase DHX16	ESP3; ESP3	135	0.987611	I	S	_KSGQS(ph)DES(ph)DGEVAVREDSR_	5	0.000783062	737.625	1.7304	3	-	0.34047	1.3956	1.0814	1.9313	-	-	-	47.243	-	28529000	15799000	12730000
137	AT1G32490.1 ;AT1G32490.2	AT1G32490	pre-mRNA-splicing factor ATP-dependent RNA helicase DHX16; pre-mRNA-splicing factor ATP-dependent RNA helicase DHX16	ESP3; ESP3	138	0.999838	I	S	_KSGQS(ph)DES(ph)DGEVAVREDSR_	8	0.000783062	737.625	1.7304	3	-	0.34047	1.3956	1.0814	1.9313	-	-	-	47.243	-	28529000	15799000	12730000
138	AT1G32640.1	AT1G32640	transcription factor MYC2	MYC2	417	0.999801	I	S	_TAGES(ph)DHS(ph)DLEASVVK_	5	9.16024e-06	902.856	-4.0366	2	-	-	-	2.2088	-	-	-	-	-	-	5380300	1349900	4030400
139	AT1G32640.1	AT1G32640	transcription factor MYC2	MYC2	420	0.999807	I	S	_TAGES(ph)DHS(ph)DLEASVVK_	8	9.16024e-06	902.856	-4.0366	2	-	-	-	2.2088	-	-	-	-	-	-	5380300	1349900	4030400
140	AT1G34220.1 ;AT1G34220.2	AT1G34220	Regulator of Vps4 activity in the MVB pathway protein; Regulator of Vps4 activity in the MVB pathway protein	AT1G34220; AT1G34220	234	0.997563	I	S	_EKS(ph)DS(ph)DSEYDILDFPEVPNVLLRPTPGATSVNAPDAAK_	3	1.78692e-30	1406.64	-1.2908	3	1.1018	1.0174	1.1496	0.97367	0.76207	20.405	27.518	11.834	29.754	-	422540000	174220000	248320000
141	AT1G34220.1 ;AT1G34220.2	AT1G34220	Regulator of Vps4 activity in the MVB pathway protein; Regulator of Vps4 activity in the MVB pathway protein	AT1G34220; AT1G34220	236	0.994185	I	S	_EKS(ph)DS(ph)DSEYDILDFPEVPNVLLRPTPGATSVNAPDAAK_	5	1.78692e-30	1406.64	-1.2908	3	0.96735	1.1908	1.0781	0.97367	0.94683	17.21	22.258	15.895	29.754	30.7	439460000	183200000	256260000
142	AT1G34220.1 ;AT1G34220.2	AT1G34220	Regulator of Vps4 activity in the MVB pathway protein; Regulator of Vps4 activity in the MVB pathway protein	AT1G34220; AT1G34220	238	0.94094	I	S	_EKS(ph)DS(ph)DS(ph)EYDILDFPEVPNVLLRPTPGATSVNAPDAAK_	7	1.78692e-30	1075.23	0.39628	4	1.0538	1.0056	0.88475	1.0569	1.1193	26.715	52.954	17.457	-	10.932	329980000	139190000	190790000
143	AT1G34570.1	AT1G34570	essential protein Yae1, N-terminal-domain-containing protein	AT1G34570	42	0.999043	I	S	_DHGLENLDDPFYGS(ph)S(ph)DEDYSEAR_	14	1.12322e-08	931.008	0.067095	3	0.99037	0.99321	1.3641	1.0651	1.0236	16.826	18.709	40.127	25.181	23.294	227240000	98029000	129210000
144	AT1G34570.1	AT1G34570	essential protein Yae1, N-terminal-domain-containing protein	AT1G34570	43	0.999043	I	S	_DHGLENLDDPFYGS(ph)S(ph)DEDYSEAR_	15	1.12322e-08	931.008	0.067095	3	1.0003	0.93322	1.1627	1.0934	0.96922	18.159	16.822	40.053	32.09	7.7267	191230000	82413000	108810000
145	AT1G35160.1	AT1G35160	14-3-3-like protein GF14 phi	GF14 PHI	248	1	I	S	_DNLTLWTSDMQDES(ph)PEEIK_	14	6.36669e-110	1165.99	1.7253	2	-	0.80593	1.6024	0.56165	1.173	-	6.0634	6.4096	14.09	-	41212000	22794000	18419000
146	AT1G35220.1	AT1G35220	hypothetical protein	AT1G35220	327	1	I	S	_AILS(ph)DDEDASRASISSTYR_	4	0.000385494	1068.98	-1.0078	2	-	-	-	0.91195	0.9431	-	-	-	-	-	12158000	6326100	5832100
147	AT1G35580.1 ;AT1G35580.2 ;AT1G35580.3	AT1G35580	cytosolic invertase 1; cytosolic invertase 1; cytosolic invertase 1	CINV1; CINV1; CINV1	11	1	I	S	_AVGS(ph)HCS(ph)LSEMDDLDLTR_	4	1.42388e-153	1083.42	0.060573	2	0.85184	0.94298	0.90754	1.0469	1.2109	41.983	-	-	8.7063	7.2377	541610000	275910000	265700000
148	AT1G35580.1 ;AT1G35580.2 ;AT1G35580.3	AT1G35580	cytosolic invertase 1; cytosolic invertase 1; cytosolic invertase 1	CINV1; CINV1; CINV1	14	1	I	S	_AVGS(ph)HCS(ph)LSEMDDLDLTR_	7	1.42388e-153	1083.42	-0.79662	2	0.8125	0.9972	0.83539	0.66664	0.94361	30.037	19.732	26.446	20.36	27.248	462260000	239600000	222650000
149	AT1G35580.1 ;AT1G35580.2 ;AT1G35580.3	AT1G35580	cytosolic invertase 1; cytosolic invertase 1; cytosolic invertase 1	CINV1; CINV1; CINV1	16	0.763766	I	S	_AVGSHCS(ph)LS(ph)EM(ox)DDLDLTR_	9	2.9334e-56	727.946	-0.67628	3	0.41771	1.2444	-	-	-	-	-	-	-	-	15938000	7047200	8891000
150	AT1G35580.1 ;AT1G35580.2	AT1G35580	cytosolic invertase 1; cytosolic invertase 1	CINV1; CINV1	545	0.969185	I	S	_RS(ph)ASWPQL_	2	0.0145933	512.734	-3.7006	2	1.0411	1.0502	-	1.1058	-	-	14.585	-	-	-	39716000	20885000	18831000
151	AT1G35580.1 ;AT1G35580.2	AT1G35580	cytosolic invertase 1; cytosolic invertase 1	CINV1; CINV1	547	0.97029	I	S	_RSAS(ph)WPQL_	4	0.00192908	512.734	-0.20047	2	0.85354	-	-	0.80401	-	-	-	-	70.5	-	45705000	29173000	16531000
152	AT1G35580.1 ;AT1G35580.2 ;AT1G35580.3	AT1G35580	cytosolic invertase 1; cytosolic invertase 1; cytosolic invertase 1	CINV1; CINV1; CINV1	61	0.999963	I	S	_SMSELSTGYSRHDGIHDS(ph)PRGR_	18	0.00340646	632.03	0.057372	4	1.0851	0.96402	1.5474	-	0.7644	12.192	-	3.9032	-	2.5054	131680000	63769000	67910000
153	AT1G35580.1 ;AT1G35580.2 ;AT1G35580.3	AT1G35580	cytosolic invertase 1; cytosolic invertase 1; cytosolic invertase 1	CINV1; CINV1; CINV1	73	0.998189	I	S	_SVLDT(ph)PLS(ph)SAR_	8	3.82232e-13	653.278	-2.6117	2	0.67078	1.2187	-	-	1.761	10.245	4.962	-	-	-	18584000	7928800	10655000
154	AT1G35670.1	AT1G35670	calcium-dependent protein kinase 2	CDPK2	493	1	I	S	_NLNFNIADAFGVDGEKS(ph)DD_	17	2.26057e-90	1060.94	-4.9023	2	1.1799	-	-	-	-	-	-	-	-	-	2694100	897930	1796200
155	AT1G36310.1 ;AT1G36310.2	AT1G36310	S-adenosylmethionine-dependent methyltransferase domain-containing protein; S-adenosylmethionine-dependent methyltransferase domain-containing protein	AT1G36310; AT1G36310	44	0.997227	I	S	_EFLTS(ph)S(ph)DEEEESVSIR_	5	1.56979e-19	1008.89	1.2971	2	1.1526	1.0192	0.89389	0.91829	1.7484	-	15.176	-	-	-	181590000	92312000	89279000
156	AT1G36310.1 ;AT1G36310.2	AT1G36310	S-adenosylmethionine-dependent methyltransferase domain-containing protein; S-adenosylmethionine-dependent methyltransferase domain-containing protein	AT1G36310; AT1G36310	45	0.999771	I	S	_EFLTS(ph)S(ph)DEEEESVSIR_	6	8.34446e-10	1008.89	-0.86188	2	1.1262	0.91729	0.74384	1.126	1.8989	-	14.44	32.783	13.539	34.225	209720000	102200000	107530000
157	AT1G36310.1 ;AT1G36310.2	AT1G36310	S-adenosylmethionine-dependent methyltransferase domain-containing protein; S-adenosylmethionine-dependent methyltransferase domain-containing protein	AT1G36310; AT1G36310	234	1	I	S	_YVEEWVGPGS(ph)PM(ox)NS(ph)PRVR_	10	8.02617e-32	1118.47	-1.4718	2	1.1589	0.84939	0.94994	0.7572	0.88972	15.476	23.12	20.356	25.009	22.109	1255600000	612280000	643330000
158	AT1G36310.1 ;AT1G36310.2	AT1G36310	S-adenosylmethionine-dependent methyltransferase domain-containing protein; S-adenosylmethionine-dependent methyltransferase domain-containing protein	AT1G36310; AT1G36310	238	1	I	S	_YVEEWVGPGS(ph)PM(ox)NS(ph)PRVR_	14	8.02617e-32	1118.47	-1.4718	2	1.1589	0.84939	0.94994	0.7572	0.88972	15.476	23.12	20.356	25.009	22.109	1255600000	612280000	643330000
159	AT1G36730.1	AT1G36730	translation initiation factor eIF-5	AT1G36730	207	0.998607	I	S	_DHS(ph)PPRS(ph)LSDENDQADS(ph)EEDDDDVQWQTDTSR_	3	5.1059e-07	1310.47	0.49138	3	1.3602	1.023	1.1342	0.85245	0.66133	31.319	-	9.8994	18.862	15.835	507140000	257070000	250070000
160	AT1G36730.1	AT1G36730	translation initiation factor eIF-5	AT1G36730	211	0.989263	I	S	_DHS(ph)PPRS(ph)LS(ph)DENDQADS(ph)EEDDDDVQWQTDTSREAAEK_	7	5.1059e-07	1135.16	-1.3903	4	1.0511	1.1025	1.1085	0.84532	0.81681	41.855	-	-	13.464	-	382540000	182670000	199870000
161	AT1G36730.1	AT1G36730	translation initiation factor eIF-5	AT1G36730	213	0.990005	I	S	_DHS(ph)PPRS(ph)LS(ph)DENDQADS(ph)EEDDDDVQWQTDTSREAAEK_	9	5.1059e-07	1135.16	-1.3903	4	1.4201	1.023	1.379	0.8368	0.89681	5.2807	-	15.478	15.27	19.079	312820000	148790000	164030000
162	AT1G36730.1	AT1G36730	translation initiation factor eIF-5	AT1G36730	221	0.999682	I	S	_DHS(ph)PPRS(ph)LSDENDQADS(ph)EEDDDDVQWQTDTSR_	17	5.1059e-07	1310.47	0.49138	3	1.3602	0.95354	1.1605	1.3217	0.66133	35.226	20.717	-	-	-	555910000	267980000	287930000
163	AT1G36730.1	AT1G36730	translation initiation factor eIF-5	AT1G36730	434	1	I	S	_NVTPFIEWLQNAES(ph)ES(ph)EEE_	14	2.44286e-145	1205.97	1.004	2	1.6409	1.0288	1.0867	0.63742	0.7427	55.867	16.469	5.0759	31.48	36.485	201970000	97781000	104190000
164	AT1G36730.1	AT1G36730	translation initiation factor eIF-5	AT1G36730	436	1	I	S	_NVTPFIEWLQNAES(ph)ES(ph)EEE_	16	2.44286e-145	1205.97	1.004	2	1.6409	1.0841	1.0867	0.63742	0.7427	55.867	-	5.0759	31.48	36.485	202750000	98185000	104560000
165	AT1G37130.1	AT1G37130	Nitrate reductase (NADH)	NIA2	622	0.575752	II	S	_IGELITTGY(ph)S(ph)S(ph)DSSSPNNS(ph)VHGSSAVFSLLAPIGEATPVR_	10	5.48419e-09	1446.63	0.26654	3	-	-	1.0377	-	-	-	-	-	-	-	2430600	1135100	1295500
166	AT1G37130.1	AT1G37130	Nitrate reductase (NADH)	NIA2	623	0.576016	II	S	_IGELITTGY(ph)S(ph)S(ph)DSSSPNNS(ph)VHGSSAVFSLLAPIGEATPVR_	11	5.48419e-09	1446.63	0.26654	3	-	-	1.0377	-	-	-	-	-	-	-	2430600	1135100	1295500
167	AT1G37130.1	AT1G37130	Nitrate reductase (NADH)	NIA2	625	0.554089	II	S	_IGELITTGYSSDS(ph)S(ph)SPNNSVHGSSAVFSLLAPIGEATPVR_	13	5.48419e-09	1393.32	0.60609	3	-	0.85881	-	-	0.59559	-	-	-	-	-	5665300	3298300	2366900
168	AT1G37130.1	AT1G37130	Nitrate reductase (NADH)	NIA2	626	0.601895	II	S	_IGELITTGYS(ph)S(ph)DSS(ph)SPNNS(ph)VHGSSAVFSLLAPIGEATPVR_	14	5.48419e-09	1446.63	0.31002	3	0.45844	-	1.1527	-	0.59559	-	-	-	-	-	5114900	2941700	2173200
169	AT1G37130.1	AT1G37130	Nitrate reductase (NADH)	NIA2	627	0.880343	I	S	_IGELITTGYSSDSSS(ph)PNNS(ph)VHGSSAVFSLLAPIGEATPVR_	15	4.87055e-14	1393.32	-0.15839	3	1.2479	-	-	-	-	-	-	-	-	-	29727000	12292000	17435000
170	AT1G37130.1	AT1G37130	Nitrate reductase (NADH)	NIA2	631	0.847458	I	S	_IGELITTGY(ph)SSDS(ph)SSPNNS(ph)VHGSSAVFSLLAPIGEATPVR_	19	4.05421e-09	1419.97	-0.36831	3	1.2479	1.3564	1.0432	0.88473	1.0119	-	9.8511	0.74674	-	3.142	46144000	22377000	23766000
171	AT1G37130.1	AT1G37130	Nitrate reductase (NADH)	NIA2	635	0.384587	III	S	_IGELITTGYSSDSSS(ph)PNNSVHGS(ph)SAVFSLLAPIGEATPVR_	23	5.69066e-06	1045.24	-1.2523	4	-	-	-	-	-	-	-	-	-	-	0	0	0
172	AT1G37130.1	AT1G37130	Nitrate reductase (NADH)	NIA2	636	0.413269	III	S	_IGELITTGYSSDS(ph)SSPNNSVHGSS(ph)AVFSLLAPIGEATPVR_	24	7.95622e-09	1393.32	0.17183	3	-	-	-	-	-	-	-	-	-	-	0	0	0
173	AT1G37130.1	AT1G37130	Nitrate reductase (NADH)	NIA2	640	0.643895	II	S	_IGELIT(ph)TGYSSDSSSPNNSVHGSSAVFS(ph)LLAPIGEATPVR_	28	4.87055e-14	1393.32	-1.4849	3	-	-	-	-	1	-	-	-	-	-	2339800	1328400	1011400
174	AT1G37130.1	AT1G37130	Nitrate reductase (NADH)	NIA2	534	0.998086	I	S	_SVS(ph)TPFMNTTAK_	3	3.52679e-08	682.302	0.37213	2	1.5659	1.4178	1.6133	1.1524	1.9507	5.1193	63.557	21.16	-	52.053	60472000	27628000	32844000
175	AT1G37130.1	AT1G37130	Nitrate reductase (NADH)	NIA2	62	0.999999	I	S	_VHDDDEDVS(ph)S(ph)EDENETHNSNAVYYK_	9	8.25531e-32	1024.37	1.1165	3	0.97581	1.0259	1.3774	1.7979	1.4127	-	21.242	-	-	49.604	2434300000	1207400000	1226900000
176	AT1G37130.1	AT1G37130	Nitrate reductase (NADH)	NIA2	63	0.999999	I	S	_VHDDDEDVS(ph)S(ph)EDENETHNSNAVYYK_	10	8.25531e-32	1024.37	1.1165	3	0.91191	1.3193	1.3774	1.7979	0.69319	24.05	3.1541	33.835	-	-	2475800000	1222900000	1252800000
177	AT1G42480.1 ;AT1G42480.3	AT1G42480	hypothetical protein; hypothetical protein	AT1G42480; AT1G42480	171	0.807286	I	S	_QSSETDS(ph)EDEEDDDADEL_	7	7.0856e-10	1054.84	-1.0644	2	-	-	-	-	-	-	-	-	-	-	0	0	0
178	AT1G43690.1	AT1G43690	ubiquitin interaction motif-containing protein	AT1G43690	42	0.999735	I	S	_RSKPIEEEETGSGSQS(ph)GGES(ph)PEAK_	16	7.55765e-41	879.364	0.0115	3	1.381	1.5311	1.0763	1.2019	1.3513	35.146	17.243	41.442	3.4073	55.943	825860000	371750000	454110000
179	AT1G43690.1	AT1G43690	ubiquitin interaction motif-containing protein	AT1G43690	46	1	I	S	_RSKPIEEEETGSGSQSGGES(ph)PEAK_	20	8.20468e-182	852.708	-1.8667	3	1.381	1.5311	2.2236	1.2019	1.3513	35.146	17.243	-	3.4073	55.943	833750000	373690000	460060000
180	AT1G43700.1	AT1G43700	VIRE2-interacting protein 1	VIP1	113	0.884347	I	S	_S(ph)FSVDS(ph)DFFDDLGVTEEK_	1	1.06046e-10	1098.92	1.0029	2	-	-	1.0312	-	-	-	-	-	-	-	1113800	562170	551630
181	AT1G43700.1	AT1G43700	VIRE2-interacting protein 1	VIP1	115	0.999542	I	S	_SFS(ph)VDSDFFDDLGVTEEK_	3	1.17098e-88	1058.94	-2.5078	2	0.99507	0.75758	1.3862	0.72553	1.2877	46.804	38.003	27.459	34.52	14.83	65915000	32100000	33815000
182	AT1G43700.1	AT1G43700	VIRE2-interacting protein 1	VIP1	118	1	I	S	_SFS(ph)VDS(ph)DFFDDLGVTEEK_	6	2.92131e-86	1098.92	-1.8265	2	1.3172	1.2727	1.1956	0.92612	1.1291	51.02	14.238	25.056	31.027	-	49022000	23494000	25528000
183	AT1G43910.1	AT1G43910	P-loop containing nucleoside triphosphate hydrolase-like protein	AT1G43910	457	0.963435	I	S	_KGEDS(ph)SVEEEGEIEDAETK_	5	1.93587e-53	1080.94	-0.21334	2	0.89795	1.1802	0.85207	0.67752	0.69705	-	-	17.487	-	7.0842	106790000	59625000	47166000
184	AT1G43910.1	AT1G43910	P-loop containing nucleoside triphosphate hydrolase-like protein	AT1G43910	458	0.971496	I	S	_KGEDSS(ph)VEEEGEIEDAETK_	6	1.61924e-65	1080.94	0.41845	2	0.84333	0.82289	-	0.67752	0.68801	-	-	-	-	-	138100000	74715000	63383000
185	AT1G44910.1 ;AT1G44910.2	AT1G44910	pre-mRNA-processing protein 40A; pre-mRNA-processing protein 40A	PRP40A; PRP40A	858	0.944153	I	S	_REES(ph)DGETAM(ox)DVSEGHK_	4	4.93576e-15	658.258	-5.2845	3	-	-	-	-	-	-	-	-	-	-	0	0	0
186	AT1G47670.1	AT1G47670	Lysine histidine transporter-like 8	AT1G47670	55	1	I	S	_FLS(ph)PIGT(ph)PM(ox)K_	3	0.0196352	633.766	2.1474	2	-	-	-	-	-	-	-	-	-	-	0	0	0
187	AT1G47970.1	AT1G47970	hypothetical protein	AT1G47970	22	1	I	S	_NFKEEPEIQVLS(ph)DDDS(ph)DEEQVK_	12	1.44471e-24	1377.06	-0.56653	2	1.0944	1.0325	1.2273	1.0009	1.322	33.823	25.677	23.234	19.996	26.003	254350000	107200000	147150000
188	AT1G47970.1	AT1G47970	hypothetical protein	AT1G47970	26	1	I	S	_NFKEEPEIQVLS(ph)DDDS(ph)DEEQVK_	16	1.44471e-24	1377.06	-0.56653	2	1.0944	1.0325	1.2273	1.0009	1.322	33.823	25.677	23.234	19.996	26.003	254350000	107200000	147150000
189	AT1G48920.1	AT1G48920	nucleolin	NUC-L1	413	0.994908	I	S	_GFDASLS(ph)EDDIK_	7	2.13652e-05	688.784	2.0202	2	-	0.85624	-	0.54365	-	-	-	-	-	-	7164400	4055000	3109400
190	AT1G49580.1 ;AT3G19100.1	AT3G19100; AT1G49580	putative calcium-dependent protein kinase; putative calcium-dependent protein kinase	AT1G49580; AT3G19100	57; 58	0.999991	I	S	_ASPFFPFYT(ph)PS(ph)PAR_	11	0.000193024	872.862	-1.279	2	-	-	-	0.98099	-	-	-	-	9.9725	-	2394800	1150900	1243900
191	AT1G51140.1	AT1G51140	transcription factor bHLH122	AT1G51140	157	0.429691	III	S	_HNS(ph)SPAGLFSSIDVETAYAAVMK_	3	1.525e-08	825.714	-1.9516	3	-	-	-	-	-	-	-	-	-	-	0	0	0
192	AT1G51140.1	AT1G51140	transcription factor bHLH122	AT1G51140	158	0.429691	III	S	_HNS(ph)SPAGLFSSIDVETAYAAVMK_	4	1.525e-08	825.714	-1.9516	3	-	-	-	-	-	-	-	-	-	-	0	0	0
193	AT1G51140.1	AT1G51140	transcription factor bHLH122	AT1G51140	288	0.915971	I	S	_S(ph)LSDIEQLLSDSIPCK_	1	1.92296e-19	628.96	-4.3887	3	0.7711	1.1983	1.042	0.72526	1.7962	6.5091	34	37.432	8.2265	77.5	19784000	9771100	10013000
194	AT1G51140.1	AT1G51140	transcription factor bHLH122	AT1G51140	290	0.972157	I	S	_SLS(ph)DIEQLLSDSIPCK_	3	2.32309e-30	942.937	0.10407	2	0.97132	1.2197	1.8945	0.73971	1.4731	25.109	23.932	-	-	14.741	32043000	15105000	16938000
195	AT1G51140.1	AT1G51140	transcription factor bHLH122	AT1G51140	259	1	I	S	_TQS(ph)GGLDQYK_	3	9.47315e-07	588.75	1.7427	2	-	-	-	0.78888	-	-	-	-	16.729	-	11960000	8421200	3539000
196	AT1G51140.1	AT1G51140	transcription factor bHLH122	AT1G51140	30	0.534183	II	S	_YQS(ph)APSSYFSSFGESIEEFLDRPTS(ph)PETER_	3	7.62066e-05	1201.83	-0.24691	3	0.79474	1.0046	1.0729	-	-	-	5.634	-	-	-	42921000	20993000	21927000
197	AT1G51140.1	AT1G51140	transcription factor bHLH122	AT1G51140	52	0.920112	I	S	_YQS(ph)APSSYFSSFGESIEEFLDRPTS(ph)PETER_	25	5.29071e-07	1201.83	-0.24691	3	0.92524	0.98925	1.0661	-	1.0985	21.502	3.4504	0.90979	-	-	81177000	37809000	43368000
198	AT1G51690.3 ;AT1G51690.1 ;AT1G51690.2	AT1G51690	protein phosphatase 2 (formerly 2A), regulatory subunit B; protein phosphatase 2 (formerly 2A), regulatory subunit B; protein phosphatase 2 (formerly 2A), regulatory subunit B	B ALPHA; B ALPHA; B ALPHA	459	0.729124	II	S	_ALS(ph)S(ph)ITRVVSRGSESPGVDGNTNALDYTTK_	3	0.00121968	1085.84	1.7657	3	0.84659	-	-	-	-	15.129	-	-	-	-	12343000	5800000	6543400
199	AT1G51690.3 ;AT1G51690.1 ;AT1G51690.2	AT1G51690	protein phosphatase 2 (formerly 2A), regulatory subunit B; protein phosphatase 2 (formerly 2A), regulatory subunit B; protein phosphatase 2 (formerly 2A), regulatory subunit B	B ALPHA; B ALPHA; B ALPHA	460	0.43906	III	S	_ALS(ph)SIT(ph)RVVSRGSESPGVDGNTNALDYTTK_	4	0.0142723	1085.84	-0.28395	3	-	-	-	-	-	-	-	-	-	-	0	0	0
200	AT1G51690.3 ;AT1G51690.1 ;AT1G51690.2	AT1G51690	protein phosphatase 2 (formerly 2A), regulatory subunit B; protein phosphatase 2 (formerly 2A), regulatory subunit B; protein phosphatase 2 (formerly 2A), regulatory subunit B	B ALPHA; B ALPHA; B ALPHA	466	0.942105	I	S	_VVS(ph)RGSESPGVDGNTNALDYTTK_	3	1.69582e-05	816.374	0.63795	3	1.0325	0.88125	-	1.1376	-	-	-	-	-	-	45422000	20461000	24962000
201	AT1G51690.3 ;AT1G51690.1 ;AT1G51690.2	AT1G51690	protein phosphatase 2 (formerly 2A), regulatory subunit B; protein phosphatase 2 (formerly 2A), regulatory subunit B; protein phosphatase 2 (formerly 2A), regulatory subunit B	B ALPHA; B ALPHA; B ALPHA	469	0.859497	I	S	_ALSSITRVVS(ph)RGS(ph)ESPGVDGNTNALDYTTK_	13	1.69582e-05	1085.84	0.36326	3	-	0.96761	-	1.2147	-	-	13.222	-	-	-	20671000	8433700	12238000
202	AT1G52155.1	AT1G52155	hypothetical protein	AT1G52155	223	0.400804	III	S	_FQGAM(ox)QIVAMAETVIY(ph)M(ox)NMDNS(ph)SQNYWLR_	22	0.0176529	1201.83	0.10444	3	-	-	-	-	-	-	-	-	-	-	0	0	0
203	AT1G52155.1	AT1G52155	hypothetical protein	AT1G52155	224	0.400804	III	S	_FQGAM(ox)QIVAMAETVIY(ph)M(ox)NMDNS(ph)SQNYWLR_	23	0.0176529	1201.83	0.10444	3	-	-	-	-	-	-	-	-	-	-	0	0	0
204	AT1G52220.1	AT1G52220	hypothetical protein	AT1G52220	57	0.954118	I	S	_AS(ph)GESSDSSTDLDVVSTIQNVWDK_	2	7.27748e-24	1310.57	1.0076	2	-	-	-	0.37561	0.61617	-	-	-	-	-	9029700	5251600	3778100
205	AT1G52220.1	AT1G52220	hypothetical protein	AT1G52220	60	0.460161	III	S	_AS(ph)GESSDSSTDLDVVSTIQNVWDK_	5	2.18878e-09	1310.57	0.59621	2	-	-	-	-	-	-	-	-	-	-	0	0	0
206	AT1G52380.1	AT1G52380	nucleoporin 50 protein	AT1G52380	114	1	I	S	_LAPAEAVVEDNQKAS(ph)DIEEGDEVDSK_	15	0.0020177	946.757	-4.0153	3	-	0.76466	-	-	0.71325	-	-	-	-	-	35969000	24264000	11704000
207	AT1G52500.2	AT1G52500	formamidopyrimidine-DNA glycosylase	MMH-1	344	0.974535	I	S	_TEES(ph)DDDGDDS(ph)EAEEEVVKPK_	4	1.40947e-09	828.302	1.4169	3	1.4846	-	1.0723	0.96623	1.5436	60.915	-	-	29.896	-	280040000	97215000	182820000
208	AT1G52500.2	AT1G52500	formamidopyrimidine-DNA glycosylase	MMH-1	351	1	I	S	_TKTEES(ph)DDDGDDS(ph)EAEEEVVKPK_	13	1.40947e-09	678.764	1.8729	4	1.3275	1.3606	1.1749	0.96623	1.5436	43.479	-	12.926	29.896	-	293380000	101770000	191610000
209	AT1G53310.1 ;AT1G53310.2 ;AT1G53310.3	AT1G53310	phosphoenolpyruvate carboxylase 1; phosphoenolpyruvate carboxylase 1; phosphoenolpyruvate carboxylase 1	PPC1; PPC1; PPC1	11	1	I	S	_M(ox)AS(ph)IDVHLR_	3	6.40841e-14	569.26	0.88151	2	1.0789	0.7017	1.1487	1.1539	1.3469	21.033	28.725	20.272	-	37.503	137040000	63462000	73577000
210	AT3G13920.2 ;AT1G54270.1 ;AT3G13920.1 ;AT1G54270.2 ;AT3G13920.4 ;AT3G13920.3	AT1G54270; AT3G13920	translational initiation factor 4A-1; translation initiation factor 4A-2; translational initiation factor 4A-1; translation initiation factor 4A-2; translational initiation factor 4A-1; translational initiation factor 4A-1	EIF4A1; EIF4A-2; EIF4A1; EIF4A-2; EIF4A1; EIF4A1	141; 136	0.955764	I	S	_VHACVGGTS(ph)VREDQR_	9	6.45716e-24	875.888	0.88145	2	-	-	-	1.0591	-	-	-	-	-	-	11267000	5281700	5985400
211	AT1G55040.1	AT1G55040	Zn-finger in Ran binding domain-containing protein	AT1G55040	611	0.999996	I	S	_GGFSRDDELGFS(ph)S(ph)DDEVSANPR_	12	3.87111e-06	839.658	2.2671	3	-	-	1.102	1.078	0.80295	-	-	0.67373	12.879	-	27462000	13054000	14408000
212	AT1G55040.1	AT1G55040	Zn-finger in Ran binding domain-containing protein	AT1G55040	612	0.999996	I	S	_GGFSRDDELGFS(ph)S(ph)DDEVSANPR_	13	3.87111e-06	839.658	2.2671	3	-	-	1.102	1.078	0.80295	-	-	0.67373	12.879	-	27462000	13054000	14408000
213	AT1G55310.3 ;AT1G55310.1 ;AT3G13570.1 ;AT1G55310.2	AT1G55310; AT3G13570	SC35-like splicing factor 33; SC35-like splicing factor 33; SC35-like splicing factor 30A; SC35-like splicing factor 33	SR33; SR33; SCL30A; SR33	5; 5	0.995467	I	S	_GRS(ph)YT(ph)PS(ph)PPRGYGR_	3	0.00788786	895.844	-0.20565	2	0.83255	0.72087	0.83731	1.0608	0.94695	2.2301	-	29.116	20.412	2.2925	90142000	43670000	46472000
214	AT1G55310.3 ;AT1G55310.1 ;AT3G13570.1 ;AT1G55310.2	AT1G55310; AT3G13570	SC35-like splicing factor 33; SC35-like splicing factor 33; SC35-like splicing factor 30A; SC35-like splicing factor 33	SR33; SR33; SCL30A; SR33	9; 9	0.998573	I	S	_GRS(ph)YT(ph)PS(ph)PPRGYGR_	7	0.00788786	895.844	-0.20565	2	0.84626	0.83861	0.83731	1.0608	0.96242	9.014	21.396	29.116	20.412	2.6509	117760000	63173000	54588000
215	AT1G55540.2 ;AT1G55540.1	AT1G55540	Nuclear pore complex protein; Nuclear pore complex protein	emb1011; emb1011	419	0.328556	III	S	_LVMFNVAS(ph)VAGRPAS(ph)SDTDLASSSDIEDAYTPLIEDDLSK_	8	0.00849561	1453.99	0.22516	3	-	-	-	-	-	-	-	-	-	-	0	0	0
216	AT1G55540.2 ;AT1G55540.1	AT1G55540	Nuclear pore complex protein; Nuclear pore complex protein	emb1011; emb1011	426	0.685683	II	S	_LVMFNVASVAGRPAS(ph)SDTDLAS(ph)S(ph)SDIEDAYTPLIEDDLSK_	15	2.28814e-09	1480.64	0.32091	3	0.78179	-	-	-	-	-	-	-	-	-	1784600	1307900	476740
217	AT1G55540.2 ;AT1G55540.1	AT1G55540	Nuclear pore complex protein; Nuclear pore complex protein	emb1011; emb1011	427	0.411705	III	S	_LVMFNVASVAGRPAS(ph)S(ph)DTDLASSSDIEDAYTPLIEDDLSK_	16	2.28814e-09	1090.74	-1.0196	4	-	-	-	-	-	-	-	-	-	-	0	0	0
218	AT1G55540.2 ;AT1G55540.1	AT1G55540	Nuclear pore complex protein; Nuclear pore complex protein	emb1011; emb1011	433	0.880443	I	S	_LVMFNVASVAGRPASSDTDLAS(ph)S(ph)SDIEDAYTPLIEDDLSK_	22	2.01449e-14	1453.99	-1.0208	3	0.83667	1.1848	1.5204	1.0862	-	-	12.326	-	29.876	-	65258000	29899000	35359000
219	AT1G55540.2 ;AT1G55540.1	AT1G55540	Nuclear pore complex protein; Nuclear pore complex protein	emb1011; emb1011	434	0.761027	I	S	_LVMFNVASVAGRPASSDTDLAS(ph)S(ph)SDIEDAYTPLIEDDLSK_	23	2.01449e-14	1453.99	-0.11634	3	0.86924	1.2927	1.2335	1.0862	-	12.062	-	-	29.876	-	54828000	24719000	30108000
220	AT1G55540.2 ;AT1G55540.1	AT1G55540	Nuclear pore complex protein; Nuclear pore complex protein	emb1011; emb1011	435	0.641319	II	S	_LVMFNVASVAGRPASSDTDLAS(ph)S(ph)SDIEDAYTPLIEDDLSK_	24	2.01449e-14	1090.74	0.00871	4	0.86924	0.91715	1.2335	1.0862	-	12.062	16.007	-	29.876	-	43551000	18506000	25044000
221	AT1G56080.1	AT1G56080	hypothetical protein	AT1G56080	204	0.998877	I	S	_LFS(ph)GAAS(ph)PTSSHYDIR_	3	0.000112938	934.884	0.21375	2	-	-	-	0.7664	-	-	-	-	-	-	6146300	3451500	2694900
222	AT1G56080.1	AT1G56080	hypothetical protein	AT1G56080	208	0.806964	I	S	_LFS(ph)GAAS(ph)PTSSHYDIR_	7	0.000112938	934.884	0.21375	2	-	-	-	0.7664	-	-	-	-	-	-	6146300	3451500	2694900
223	AT1G56290.1	AT1G56290	CwfJ-like protein	AT1G56290	426	0.5	III	S	_T(ph)SNQAADDEYEYGDAPS(ph)KK_	2	0.00599346	750.282	-0.26652	3	-	-	1.4357	-	-	-	-	-	-	-	3899300	1544600	2354700
224	AT1G56290.1	AT1G56290	CwfJ-like protein	AT1G56290	441	0.901403	I	S	_T(ph)SNQAADDEYEYGDAPS(ph)KK_	17	0.00599346	750.282	-0.26652	3	-	-	1.4357	-	-	-	-	-	-	-	3899300	1544600	2354700
225	AT1G56340.1	AT1G56340	calreticulin-1	CRT1a	381	1	I	S	_DAPAES(ph)DAEEEAEDDDNEGDDS(ph)DNESKSEETK_	6	1.50377e-58	1211.41	0.60019	3	0.98379	0.97897	1.2596	0.93511	0.82095	8.0952	23.42	33.609	21.975	23.988	4105600000	2388100000	1717500000
226	AT1G56340.1	AT1G56340	calreticulin-1	CRT1a	397	0.999844	I	S	_DAPAES(ph)DAEEEAEDDDNEGDDS(ph)DNESK_	22	1.50377e-58	1019.99	0.085072	3	0.96304	1.8115	1.2145	0.98134	1.288	11.841	88.632	44.565	63.767	67.191	3847800000	2246500000	1601300000
227	AT1G58250.2 ;AT1G58250.1	AT1G58250	golgi-body localisation and RNA pol II promoter Fmp27 domain-containing protein; golgi-body localisation and RNA pol II promoter Fmp27 domain-containing protein	SAB; SAB	1757	0.781715	I	S	_SS(ph)ASPGRNLPSS(ph)PSHSIK_	2	0.0102604	656.957	1.4795	3	1.4351	1.0774	-	-	-	-	-	-	-	-	22953000	9071300	13882000
228	AT1G58250.2 ;AT1G58250.1	AT1G58250	golgi-body localisation and RNA pol II promoter Fmp27 domain-containing protein; golgi-body localisation and RNA pol II promoter Fmp27 domain-containing protein	SAB; SAB	1759	0.998986	I	S	_SSAS(ph)PGRNLPS(ph)SPSHSIK_	4	3.62716e-05	656.957	1.4274	3	1.1157	1.2229	1.3855	1.0206	0.92725	25.167	19.112	21.646	21.159	16.431	90579000	39953000	50627000
229	AT1G58250.2 ;AT1G58250.1	AT1G58250	golgi-body localisation and RNA pol II promoter Fmp27 domain-containing protein; golgi-body localisation and RNA pol II promoter Fmp27 domain-containing protein	SAB; SAB	1766	0.812387	I	S	_SSAS(ph)PGRNLPS(ph)SPSHSIK_	11	3.62716e-05	656.957	1.2406	3	-	-	1.3119	0.95634	4.5936	-	-	7.7145	-	-	25969000	8982400	16986000
230	AT1G58250.2 ;AT1G58250.1	AT1G58250	golgi-body localisation and RNA pol II promoter Fmp27 domain-containing protein; golgi-body localisation and RNA pol II promoter Fmp27 domain-containing protein	SAB; SAB	1767	0.842215	I	S	_SSAS(ph)PGRNLPSS(ph)PSHSIK_	12	3.62716e-05	656.957	1.4703	3	1.1157	1.3999	-	-	3.8233	34.673	-	-	-	-	57618000	24092000	33526000
231	AT1G59870.1	AT1G59870	ABC transporter G family member 36	PEN3	37	0.63566	II	S	_NIEDIFS(ph)S(ph)GSRRTQSVNDDEEALK_	7	0.0122193	957.413	1.2785	3	0.28408	-	-	-	-	-	-	-	-	-	12014000	9892000	2121700
232	AT1G59870.1	AT1G59870	ABC transporter G family member 36	PEN3	40	0.653682	II	S	_NIEDIFS(ph)S(ph)GSRRTQSVNDDEEALK_	10	0.00980581	957.413	1.2785	3	0.28408	0.69388	-	0.74255	-	-	-	-	-	-	27332000	19423000	7909300
233	AT1G60200.1	AT1G60200	RNA-binding protein 25	AT1G60200	591	0.374904	III	S	_ILSGQAAIGS(ph)ETVQTSPIENDHK_	10	6.44211e-06	825.73	1.3939	3	-	-	-	-	-	-	-	-	-	-	0	0	0
234	AT1G60200.1	AT1G60200	RNA-binding protein 25	AT1G60200	597	0.847308	I	S	_ILSGQAAIGSETVQTS(ph)PIENDHK_	16	0.00227616	825.73	0.45758	3	0.84832	-	-	-	-	-	-	-	-	-	15034000	7163200	7870400
235	AT1G60200.1	AT1G60200	RNA-binding protein 25	AT1G60200	417	0.737761	II	S	_SDAAANDVETS(ph)GEHNRPDTSSPDWSK_	11	0.00741041	951.725	1.1872	3	-	-	-	-	1.1469	-	-	-	-	-	15002000	7173900	7828000
236	AT1G60200.1	AT1G60200	RNA-binding protein 25	AT1G60200	426	0.405605	III	S	_SDAAANDVETSGEHNRPDT(ph)SSPDWSK_	20	0.0115087	951.725	1.6479	3	-	-	-	-	-	-	-	-	-	-	0	0	0
237	AT1G60640.1 ;AT1G60640.2 ;AT1G60640.3 ;AT1G60640.4 ;AT1G60640.5	AT1G60640	hypothetical protein; hypothetical protein; hypothetical protein; hypothetical protein; hypothetical protein	AT1G60640; AT1G60640; AT1G60640; AT1G60640; AT1G60640	136	0.876302	I	S	_CRYCPTVVCLNENTM(ox)QAHVS(ph)SK_	20	0.0157579	917.39	-1.3001	3	-	-	-	6.1135	-	-	-	-	-	-	1709100	79099	1630000
238	AT1G64790.2 ;AT1G64790.1	AT1G64790	protein ILITYHIA; protein ILITYHIA	ILA; ILA	1801	1	I	S	_ALLEGGS(ph)DDEGASTEAQGR_	7	3.10776e-110	971.905	-1.082	2	1.0153	0.99227	0.96049	1.0014	0.97078	8.4732	14.348	26.276	18.944	8.6311	1353800000	687620000	666170000
239	AT1G65010.1	AT1G65010	hypothetical protein	AT1G65010	1270	0.974664	I	S	_SEVS(ph)PERETELDS(ph)VEEEVDSK_	4	9.40079e-22	851.677	0.76096	3	1.4859	0.94756	0.91384	1.0228	-	8.0185	46.227	7.8545	0.5919	-	57132000	27618000	29514000
240	AT1G65010.1	AT1G65010	hypothetical protein	AT1G65010	1279	1	I	S	_SEVS(ph)PERETELDS(ph)VEEEVDSK_	13	9.40079e-22	851.677	0.76096	3	1.4859	0.94756	0.91384	1.0228	-	8.0185	46.227	7.8545	0.5919	-	57132000	27618000	29514000
241	AT1G65660.1	AT1G65660	Pre-mRNA-splicing factor SLU7-A	SMP1	193	1	I	S	_GDDANS(ph)DGEEDEDDLRVDEAK_	6	0.00506476	791.966	-2.9794	3	-	-	1.1573	-	-	-	-	-	-	-	2780200	1333100	1447100
242	AT1G66580.1	AT1G66580	60S ribosomal protein L10-3	SAG24	220	0.913899	I	S	_FLSNHGPLANRQPGSAFISATS(ph)E_	22	0.00434272	827.723	-0.49095	3	0.97434	1.252	-	-	-	-	-	-	-	-	19877000	8601900	11275000
243	AT1G67230.1	AT1G67230	protein little nuclei1	LINC1	883	1	I	S	_AQEVAADS(ph)LS(ph)NLDVDGQSR_	8	1.27205e-24	1067.94	-0.41759	2	1.1632	1.2689	0.96716	0.93326	1.1451	21.847	7.1415	15.392	13.205	17.784	80034000	37624000	42410000
244	AT1G67230.1	AT1G67230	protein little nuclei1	LINC1	885	1	I	S	_AQEVAADS(ph)LS(ph)NLDVDGQSR_	10	1.27205e-24	1067.94	0.20321	2	1.1632	1.2689	0.96716	0.93326	1.1451	21.847	7.1415	15.392	13.205	17.784	80034000	37624000	42410000
245	AT1G67230.1	AT1G67230	protein little nuclei1	LINC1	865	1	I	S	_EVEVTNVNS(ph)DGDQS(ph)DINSK_	9	4.50801e-127	1105.43	1.3377	2	0.8795	1.1952	1.3066	1.1283	0.77395	-	-	-	46.199	-	27709000	14979000	12730000
246	AT1G67230.1	AT1G67230	protein little nuclei1	LINC1	870	1	I	S	_EVEVTNVNS(ph)DGDQS(ph)DINSK_	14	4.50801e-127	1105.43	2.2187	2	0.8795	1.1952	1.3066	1.1283	0.77395	-	-	-	46.199	-	27709000	14979000	12730000
247	AT1G68060.1	AT1G68060	microtubule-associated proteins 70-1	MAP70-1	475	0.999671	I	S	_GPGNYS(ph)FNK_	6	0.00786152	532.216	1.4722	2	-	0.70602	2.1909	1.8803	1.9459	-	71.941	-	-	-	25909000	13787000	12122000
248	AT1G69030.1	AT1G69030	BSD domain-containing protein	AT1G69030	278	0.999869	I	S	_ISTASSEQDLDTFLLGDLEDS(ph)DEAPDDGDGDDGGS(ph)LGDDDFDK_	21	1.45262e-06	1541.93	1.5835	3	1.1042	-	0.68982	-	-	37.799	-	-	-	-	5043200	1838100	3205000
249	AT1G69030.1	AT1G69030	BSD domain-containing protein	AT1G69030	292	0.999965	I	S	_ISTASSEQDLDTFLLGDLEDS(ph)DEAPDDGDGDDGGS(ph)LGDDDFDK_	35	1.45262e-06	1541.93	1.5835	3	1.1042	-	0.68982	-	-	37.799	-	-	-	-	5043200	1838100	3205000
250	AT1G69510.1 ;AT1G69510.2 ;AT1G69510.3	AT1G69510	cAMP-regulated phosphoprotein 19-related protein; cAMP-regulated phosphoprotein 19-related protein; cAMP-regulated phosphoprotein 19-related protein	AT1G69510; AT1G69510; AT1G69510	56	1	I	S	_AFFDS(ph)ADWALGK_	5	3.46631e-13	704.303	2.0322	2	1.3176	1.1395	2.0438	0.4559	0.80802	24.448	58.825	8.4671	5.7194	-	33339000	17363000	15976000
251	AT1G70000.1 ;AT1G70000.2	AT1G70000	myb-like transcription factor-like protein; myb-like transcription factor-like protein	AT1G70000; AT1G70000	56	0.473482	III	S	_S(ph)VSMNNLSQFDQTPDPNPTDDGGYAS(ph)DDVVHASGR_	1	0.0119979	1285.18	-0.43884	3	-	-	-	-	-	-	-	-	-	-	0	0	0
252	AT1G70000.1 ;AT1G70000.2	AT1G70000	myb-like transcription factor-like protein; myb-like transcription factor-like protein	AT1G70000; AT1G70000	58	0.473482	III	S	_S(ph)VSMNNLSQFDQTPDPNPTDDGGYAS(ph)DDVVHASGR_	3	0.0119979	1285.18	-0.43884	3	-	-	-	-	-	-	-	-	-	-	0	0	0
253	AT1G70000.1 ;AT1G70000.2	AT1G70000	myb-like transcription factor-like protein; myb-like transcription factor-like protein	AT1G70000; AT1G70000	81	0.5104	II	S	_S(ph)VSMNNLSQFDQTPDPNPTDDGGYAS(ph)DDVVHASGR_	26	0.0119979	1285.18	-0.43884	3	-	-	-	-	1.1062	-	-	-	-	-	4286100	1426500	2859700
254	AT1G70570.2 ;AT1G70570.1	AT1G70570	putative anthranilate phosphoribosyltransferase; putative anthranilate phosphoribosyltransferase	AT1G70570; AT1G70570	204	0.737976	II	S	_ALPPDVLFIADPEGSLLGTGNS(ph)VGPTFVGNETR_	22	7.68726e-05	855.924	1.1595	4	-	-	0.80771	-	0.98901	-	-	-	-	42.396	3092200	1860500	1231600
255	AT1G70770.1 ;AT1G70770.2	AT1G70770	hypothetical protein; hypothetical protein	AT1G70770; AT1G70770	112	0.999771	I	S	_HRSNGYGDDGYDFDGS(ph)DDEIATLK_	16	6.69245e-18	909.7	-1.2481	3	0.98285	-	-	1.0285	1.6113	-	-	-	-	6.6161	32918000	16577000	16341000
256	AT1G70770.1 ;AT1G70770.2	AT1G70770	hypothetical protein; hypothetical protein	AT1G70770; AT1G70770	87	1	I	S	_MTAIDS(ph)DDDGVVRSK_	6	1.48133e-69	844.863	2.7029	2	1.2262	0.94531	0.83863	1.0465	0.79125	37.103	30.273	33.202	15.198	28.535	396200000	209880000	186320000
257	AT1G73350.2 ;AT1G73350.1 ;AT1G73350.3	AT1G73350	hypothetical protein; hypothetical protein; hypothetical protein	AT1G73350; AT1G73350; AT1G73350	167	0.998863	I	S	_GLLGLAYDS(ph)S(ph)DEED_	9	1.47475e-22	822.292	-0.34898	2	0.7582	0.91946	1.091	1.1715	0.94177	-	4.5982	18.716	12.035	19.636	41082000	20129000	20953000
258	AT1G73350.2 ;AT1G73350.1 ;AT1G73350.3	AT1G73350	hypothetical protein; hypothetical protein; hypothetical protein	AT1G73350; AT1G73350; AT1G73350	168	0.998863	I	S	_GLLGLAYDS(ph)S(ph)DEED_	10	1.47475e-22	822.292	-0.34898	2	0.7582	0.91946	1.0945	1.1715	0.94177	-	4.5982	20.957	12.035	19.636	39245000	19284000	19962000
259	AT1G73460.1	AT1G73460	protein kinase domain-containing protein	AT1G73460	791	0.929856	I	S	_HADKEDDRNDS(ph)S(ph)EIEDDNATALDDEEAVAVQEQVR_	11	2.99801e-05	1363.56	1.645	3	0.69967	1.0462	1.2231	1.0533	-	-	-	37.214	-	-	46401000	18567000	27833000
260	AT1G73460.1	AT1G73460	protein kinase domain-containing protein	AT1G73460	792	0.929856	I	S	_HADKEDDRNDS(ph)S(ph)EIEDDNATALDDEEAVAVQEQVR_	12	2.99801e-05	1363.56	1.645	3	0.69967	1.0462	1.2231	1.0533	-	-	-	37.214	-	-	46401000	18567000	27833000
261	AT1G73460.1 ;AT1G73450.1 ;AT3G17750.1	AT1G73460; AT1G73450; AT3G17750	protein kinase domain-containing protein; protein kinase domain-containing protein; protein kinase family protein	AT1G73460; AT1G73450; AT3G17750	1021; 1004; 990	0.555791	II	S	_VIDLGSSCFETDHLCS(ph)YVQSR_	16	0.000497838	851.698	-0.18522	3	0.81196	-	-	0.68067	1.0123	-	-	-	-	22.031	38438000	18505000	19933000
262	AT1G73980.1	AT1G73980	phosphoribulokinase/uridine kinase-like protein	AT1G73980	490	0.808164	I	S	_APAS(ph)PATLPNQGFITQLSDQISTLNER_	4	7.98953e-11	983.817	-0.78459	3	-	-	-	-	1.4553	-	-	-	-	-	3181600	592160	2589400
263	AT1G74250.1	AT1G74250	DNAJ heat shock N-terminal domain-containing protein	AT1G74250	292	1	I	S	_AHEGEDEGAGLS(ph)ELEEEDDDAK_	12	0.00557279	808.978	1.3691	3	1.78	-	-	0.51173	-	-	-	-	-	-	10537000	5704500	4832600
264	AT1G74910.1 ;AT1G74910.2 ;AT1G74910.3	AT1G74910	ADP-glucose pyrophosphorylase-like protein; ADP-glucose pyrophosphorylase-like protein; ADP-glucose pyrophosphorylase-like protein	AT1G74910; AT1G74910; AT1G74910	217	0.851066	I	S	_RVS(ph)SFEALQPATR_	3	3.25222e-05	771.377	1.2119	2	0.98114	1.0434	0.84445	0.93883	0.77064	45.772	25.938	-	22.218	-	62060000	27394000	34666000
265	AT1G74910.1 ;AT1G74910.2 ;AT1G74910.3	AT1G74910	ADP-glucose pyrophosphorylase-like protein; ADP-glucose pyrophosphorylase-like protein; ADP-glucose pyrophosphorylase-like protein	AT1G74910; AT1G74910; AT1G74910	218	0.965328	I	S	_RVSS(ph)FEALQPATR_	4	0.00252593	771.377	-2.9906	2	0.92218	0.84895	0.97457	1.2409	1.0972	17.314	-	18.198	18.88	-	97679000	47333000	50346000
266	AT1G76740.1	AT1G76740	hypothetical protein	AT1G76740	1275	0.984831	I	S	_GHS(ph)PHADSVNLFDS(ph)NIEEVDT(ph)IM(ox)EAER_	3	0.0177253	1090.09	-1.3304	3	1.6744	-	-	0.41873	-	-	-	-	-	-	12603000	7360500	5242000
267	AT1G76740.1	AT1G76740	hypothetical protein	AT1G76740	1286	0.999678	I	S	_GHS(ph)PHADSVNLFDS(ph)NIEEVDT(ph)IM(ox)EAER_	14	0.0177253	1090.09	-1.3304	3	-	-	-	-	-	-	-	-	-	-	3517500	3517500	0
268	AT1G76810.1	AT1G76810	translation initiation factor eIF-5B	AT1G76810	131	0.998767	I	S	_GGGSVSFALLDDEDEKEDNES(ph)DGDKDDEPVISFTGK_	21	4.36766e-07	974.915	0.3317	4	1.2953	1.581	-	-	0.77141	-	-	-	-	-	14351000	4815400	9535700
269	AT1G76810.1	AT1G76810	translation initiation factor eIF-5B	AT1G76810	170	0.999063	I	S	_GGNSFAASAFDALGS(ph)DDDDTEEVHEDEEEESPITFSGK_	15	8.9469e-25	1362.21	-0.17623	3	1.0941	0.95635	1.1583	0.94759	1.0051	21.544	14.703	27.288	12.044	21.217	163630000	74048000	89580000
270	AT1G76810.1	AT1G76810	translation initiation factor eIF-5B	AT1G76810	222	0.651884	II	S	_NTNSFTADLLDEEEGT(ph)DAS(ph)NSRDDENTIEDEESPEVTFSGK_	19	1.07405e-08	1556.62	-3.0046	3	-	-	1.3697	-	-	-	-	28.406	-	-	7079100	2538300	4540800
271	AT1G76810.1	AT1G76810	translation initiation factor eIF-5B	AT1G76810	224	0.834556	I	S	_NTNSFTADLLDEEEGT(ph)DASNS(ph)RDDENTIEDEESPEVTFSGK_	21	1.89338e-08	1167.72	1.1552	4	-	-	1.4739	1.123	-	-	-	10.371	-	-	5316700	1308800	4007900
272	AT1G76850.1	AT1G76850	exocyst complex component 2	SEC5A	35	0.999793	I	S	_DLTYQKPPSSS(ph)AR_	11	0.000685425	765.353	5.9107	2	-	-	-	-	-	-	-	-	-	-	11543000	11543000	0
273	AT1G76850.1	AT1G76850	exocyst complex component 2	SEC5A	180	0.994337	I	S	_VALTSLQS(ph)LPR_	8	0.0062982	632.837	1.3563	2	1.2423	-	-	-	-	4.2797	-	-	-	-	5100500	2219200	2881300
274	AT1G76970.1	AT1G76970	Target of Myb protein 1	AT1G76970	291	1	I	S	_APPPVQIVDINHDDEDDES(ph)DDEFAR_	19	2.1249e-06	973.405	-0.24861	3	0.8868	1.0668	0.66475	1.1872	1.4815	22.304	-	10.123	23.045	-	89289000	46136000	43153000
275	AT1G77120.1	AT1G77120	alcohol dehydrogenase class-P	ADH1	229	1	I	S	_IIGVDFNS(ph)K_	8	0.0148346	536.757	0.98913	2	-	0.69518	-	-	-	-	37.04	-	-	-	20337000	12400000	7937200
276	AT1G77180.1 ;AT1G77180.2 ;AT1G77180.3	AT1G77180	chromatin protein family; chromatin protein family; chromatin protein family	SKIP; SKIP; SKIP	233	0.904786	I	S	_AS(ph)GSPPVPVMHS(ph)PPRPVTVK_	2	0.000338629	1100.52	0.76293	2	1.1662	1.2113	1.4853	0.68505	0.93693	-	6.1606	18.206	-	-	146580000	71883000	74694000
277	AT1G77180.1 ;AT1G77180.2 ;AT1G77180.3	AT1G77180	chromatin protein family; chromatin protein family; chromatin protein family	SKIP; SKIP; SKIP	235	0.949618	I	S	_ASGS(ph)PPVPVM(ox)HS(ph)PPRPVTVK_	4	0.0184087	739.349	1.5647	3	1.0901	1.3647	0.94829	0.82387	1.172	-	-	74.251	4.5297	35.032	303390000	155420000	147980000
278	AT1G77180.1 ;AT1G77180.2 ;AT1G77180.3	AT1G77180	chromatin protein family; chromatin protein family; chromatin protein family	SKIP; SKIP; SKIP	243	0.997649	I	S	_ASGS(ph)PPVPVM(ox)HS(ph)PPRPVTVK_	12	0.000338629	739.349	1.9566	3	1.1587	0.91706	1.4472	0.781	0.93693	14.49	28.418	45.202	9.1076	31.025	449970000	227300000	222670000
279	AT1G77760.1	AT1G77760	nitrate reductase [NADH]	NIA1	626	0.498124	III	S	_IGELITTGYDS(ph)S(ph)PNVS(ph)VHGASNFGPLLAPIK_	11	0.000656591	1132.19	0.012183	3	-	-	-	-	-	-	-	-	-	-	0	0	0
280	AT1G77760.1	AT1G77760	nitrate reductase [NADH]	NIA1	627	0.498787	III	S	_IGELITTGYDS(ph)S(ph)PNVS(ph)VHGASNFGPLLAPIK_	12	0.000656591	1132.19	0.012183	3	-	-	-	-	-	-	-	-	-	-	0	0	0
281	AT1G77760.1	AT1G77760	nitrate reductase [NADH]	NIA1	631	0.945039	I	S	_IGELITT(ph)GY(ph)DSSPNVS(ph)VHGASNFGPLLAPIK_	16	0.000656591	1132.19	0.5807	3	0.55287	-	0.92311	-	-	-	-	-	-	-	10508000	6002900	4505400
282	AT1G77840.1	AT1G77840	translation initiation factor eIF-5	AT1G77840	431	0.999996	I	S	_NVKPFVEWLQSAES(ph)ES(ph)EEED_	14	2.43603e-13	1256.5	0.75873	2	1.2762	0.89245	0.54538	0.53179	1.1273	11.248	59.708	96.375	66.841	-	55484000	30288000	25196000
283	AT1G77840.1	AT1G77840	translation initiation factor eIF-5	AT1G77840	433	1	I	S	_NVKPFVEWLQSAES(ph)ES(ph)EEED_	16	2.43603e-13	1256.5	0.32924	2	1.2762	0.82405	0.54538	0.53179	1.1273	11.248	72.51	96.375	66.841	-	55484000	30288000	25196000
284	AT1G78650.1	AT1G78650	DNA-directed DNA polymerase	POLD3	316	0.998554	I	S	_VIFDFS(ph)DDEYEDVISLASPS(ph)SPK_	6	2.10201e-14	1360.57	-1.5717	2	0.84598	1.3286	1.0579	0.84138	1.1503	0.701	23.489	28.589	22.207	-	39481000	20249000	19232000
285	AT1G78650.1	AT1G78650	DNA-directed DNA polymerase	POLD3	330	0.950202	I	S	_VIFDFS(ph)DDEYEDVISLASPS(ph)SPK_	20	2.10201e-14	907.382	0.11325	3	0.8418	1.3374	1.524	1.0015	-	-	-	-	23.406	-	15638000	7810000	7827600
286	AT1G78650.1	AT1G78650	DNA-directed DNA polymerase	POLD3	331	0.99074	I	S	_VIFDFS(ph)DDEYEDVISLASPSS(ph)PK_	21	2.95427e-13	907.382	-0.098222	3	0.85018	1.0859	1.2707	1.3156	1.1503	-	28.532	32.6	-	-	20921000	10854000	10067000
287	AT1G78650.1	AT1G78650	DNA-directed DNA polymerase	POLD3	343	0.999963	I	S	_VNSRPDVELS(ph)S(ph)EDS(ph)GPEKPDADVSPEIK_	10	0.000224862	1079.45	0.57415	3	1.3226	1.0002	1.1281	0.74756	1.1879	18.596	38.207	19.356	-	26.927	90566000	31598000	58968000
288	AT1G78650.1	AT1G78650	DNA-directed DNA polymerase	POLD3	344	0.999985	I	S	_VNSRPDVELS(ph)S(ph)EDS(ph)GPEKPDADVSPEIK_	11	0.000224862	1079.45	0.57415	3	1.3226	1.0002	1.1281	0.74756	1.1879	18.596	38.207	19.356	-	26.927	90566000	31598000	58968000
289	AT1G78650.1	AT1G78650	DNA-directed DNA polymerase	POLD3	347	0.999996	I	S	_VNSRPDVELS(ph)S(ph)EDS(ph)GPEKPDADVSPEIK_	14	0.000224862	1079.45	0.57415	3	1.3226	1.0002	1.1281	0.74756	1.1879	18.596	38.207	19.356	-	26.927	90566000	31598000	58968000
290	AT1G78880.1	AT1G78880	Ubiquitin-specific protease family C19-related protein	AT1G78880	163	1	I	S	_KIS(ph)GPLDYSGS(ph)MK_	3	0.00301518	771.819	1.7774	2	1.1502	1.181	1.5987	-	3.2893	32.322	26.489	3.7718	-	-	20724000	8230700	12493000
291	AT1G78880.1	AT1G78880	Ubiquitin-specific protease family C19-related protein	AT1G78880	169	0.644331	II	S	_KIS(ph)GPLDYS(ph)GSM(ox)K_	9	0.00362317	779.817	1.5733	2	1.1502	-	-	-	-	32.322	-	-	-	-	3690100	2061100	1629100
292	AT1G78880.1	AT1G78880	Ubiquitin-specific protease family C19-related protein	AT1G78880	171	0.967207	I	S	_KIS(ph)GPLDYSGS(ph)MK_	11	0.00301518	771.819	0.6696	2	-	1.1526	1.5566	-	3.2893	-	6.7331	-	-	-	17034000	6169700	10864000
293	AT1G79150.1	AT1G79150	nucleolar complex-associated protein domain-containing protein	AT1G79150	28	1	I	S	_VIPPPLLPPDVAEEDIEFS(ph)DEDLK_	19	0.000224049	919.777	1.223	3	0.89355	1.1377	0.87543	1.1785	1.4506	12.933	26.214	46.194	29.38	-	44431000	22398000	22033000
294	AT1G80270.1 ;AT1G80270.2 ;AT1G80270.3	AT1G80270	pentatricopeptide repeat-containing protein; pentatricopeptide repeat-containing protein; pentatricopeptide repeat-containing protein	PPR596; PPR596; PPR596	70	1	I	S	_S(ph)DQEEDDLEDGFS(ph)ELEGSK_	1	0.000337472	1144.9	2.2752	2	-	1.1746	-	-	-	-	-	-	-	-	1202200	541790	660400
295	AT1G80270.1 ;AT1G80270.2 ;AT1G80270.3	AT1G80270	pentatricopeptide repeat-containing protein; pentatricopeptide repeat-containing protein; pentatricopeptide repeat-containing protein	PPR596; PPR596; PPR596	82	0.999991	I	S	_S(ph)DQEEDDLEDGFS(ph)ELEGSK_	13	0.000337472	1144.9	2.2752	2	-	1.1746	-	-	-	-	-	-	-	-	1202200	541790	660400
296	AT1G80270.1 ;AT1G80270.2 ;AT1G80270.3	AT1G80270	pentatricopeptide repeat-containing protein; pentatricopeptide repeat-containing protein; pentatricopeptide repeat-containing protein	PPR596; PPR596; PPR596	89	0.441186	III	S	_S(ph)GQGS(ph)TSSDEDEGKLS(ph)ADEEEEEELDLIETDVSRK_	1	2.10808e-07	1351.86	1.0135	3	-	-	-	-	-	-	-	-	-	-	0	0	0
297	AT1G80270.1 ;AT1G80270.2 ;AT1G80270.3	AT1G80270	pentatricopeptide repeat-containing protein; pentatricopeptide repeat-containing protein; pentatricopeptide repeat-containing protein	PPR596; PPR596; PPR596	93	0.602808	II	S	_SGQGS(ph)T(ph)SSDEDEGKLS(ph)ADEEEEEELDLIETDVSRK_	5	2.10808e-07	1014.15	1.2258	4	1.1454	0.85391	-	-	1.8079	-	-	-	-	-	31694000	19544000	12150000
298	AT1G80270.1 ;AT1G80270.2 ;AT1G80270.3	AT1G80270	pentatricopeptide repeat-containing protein; pentatricopeptide repeat-containing protein; pentatricopeptide repeat-containing protein	PPR596; PPR596; PPR596	95	0.9109	I	S	_SGQGSTS(ph)S(ph)DEDEGKLS(ph)ADEEEEEELDLIETDVSRK_	7	1.10823e-07	1014.15	0.72269	4	1.1166	0.82005	0.82041	0.98136	1.1564	33.722	17.052	-	22.841	-	264270000	121090000	143180000
299	AT1G80270.1 ;AT1G80270.2 ;AT1G80270.3	AT1G80270	pentatricopeptide repeat-containing protein; pentatricopeptide repeat-containing protein; pentatricopeptide repeat-containing protein	PPR596; PPR596; PPR596	96	0.9109	I	S	_SGQGSTS(ph)S(ph)DEDEGKLS(ph)ADEEEEEELDLIETDVSRK_	8	1.10823e-07	1014.15	0.72269	4	1.1166	0.79939	0.85753	0.98136	1.3212	33.469	-	6.2584	23.341	18.836	256220000	113540000	142680000
300	AT1G80270.1 ;AT1G80270.2 ;AT1G80270.3	AT1G80270	pentatricopeptide repeat-containing protein; pentatricopeptide repeat-containing protein; pentatricopeptide repeat-containing protein	PPR596; PPR596; PPR596	104	0.99975	I	S	_S(ph)GQGS(ph)TSSDEDEGKLS(ph)ADEEEEEELDLIETDVSRK_	16	1.10823e-07	1351.86	1.2983	3	0.98758	0.79939	0.90248	0.98136	1.5032	23.992	20.835	25.918	26.36	17.237	251730000	109050000	142680000
301	AT1G80530.1	AT1G80530	nodulin family protein	AT1G80530	297	0.514219	II	S	_EEGTHEEPLLTPSTS(ph)ASNLGPIFEGDDES(ph)DMEILLAEAEGAVK_	15	1.92837e-05	1172.77	-1.9376	4	-	-	1.4483	-	-	-	-	-	-	-	734510	409160	325360
302	AT1G80530.1	AT1G80530	nodulin family protein	AT1G80530	299	0.365933	III	S	_EEGTHEEPLLTPST(ph)SASNLGPIFEGDDES(ph)DMEILLAEAEGAVK_	17	1.92837e-05	1172.77	0.28894	4	-	-	-	-	-	-	-	-	-	-	0	0	0
303	AT1G80530.1	AT1G80530	nodulin family protein	AT1G80530	311	0.935891	I	S	_EEGTHEEPLLTPST(ph)SASNLGPIFEGDDES(ph)DMEILLAEAEGAVK_	29	1.92837e-05	1172.77	1.4379	4	-	0.78203	1.4483	-	-	-	42.35	-	-	-	15622000	9238700	6383200
304	AT1G80680.1	AT1G80680	suppressor of auxin resistance 3	SAR3	523	1	I	S	_LMYAAS(ph)DNEEDVMQDVK_	6	3.48823e-36	1019.41	-4.7224	2	-	-	-	-	0.90763	-	-	-	-	11.199	7639100	4318300	3320800
305	AT1G80930.1	AT1G80930	pre-mRNA-splicing factor CWC22	AT1G80930	187	1	I	S	_VIADKPS(ph)DEEDDRQR_	7	0.0160996	618.274	1.9968	3	1.6592	-	1.2849	0.72616	-	-	-	-	-	-	97939000	55131000	42807000
306	AT2G01690.2 ;AT2G01690.1	AT2G01690	hypothetical protein; hypothetical protein	AT2G01690; AT2G01690	624	0.998684	I	S	_ATS(ph)GVPFSQYK_	3	1.08277e-07	632.784	0.83823	2	1.7234	1.4067	1.5224	0.60345	4.6845	30.472	35.044	-	-	-	25271000	10271000	15000000
307	AT2G03150.1	AT2G03150	ATP/GTP-binding protein-like protein	emb1579	122	0.999971	I	S	_SGYVPTLPDS(ph)PK_	10	0.00252385	670.81	-5.1709	2	2.1734	0.44668	2.0198	0.74027	0.87699	-	-	-	-	-	12653000	6086400	6566400
308	AT2G15270.1	AT2G15270	hypothetical protein	AT2G15270	164	1	I	S	_VGEIS(ph)S(ph)DEGEDEVEEESVLEPLRPMFNIK_	5	1.20238e-22	1146.16	0.3862	3	0.9635	1.0979	0.95299	0.96878	1.0272	19.243	25.461	30.804	22.673	43.304	186950000	92639000	94316000
309	AT2G15270.1	AT2G15270	hypothetical protein	AT2G15270	165	1	I	S	_VGEIS(ph)S(ph)DEGEDEVEEESVLEPLRPMFNIK_	6	1.20238e-22	1146.16	0.3862	3	0.9635	1.0979	0.95299	0.96878	1.0272	19.243	25.461	30.804	22.673	43.304	186950000	92639000	94316000
310	AT2G15860.2 ;AT2G15860.1	AT2G15860	hypothetical protein; hypothetical protein	AT2G15860; AT2G15860	177	0.499105	III	S	_LENSVQQGS(ph)SPREAGSGAPSLLETGK_	9	0.000491916	893.759	1.4345	3	-	-	-	-	-	-	-	-	-	-	0	0	0
311	AT2G15860.2 ;AT2G15860.1	AT2G15860	hypothetical protein; hypothetical protein	AT2G15860; AT2G15860	178	0.801946	I	S	_LENSVQQGSS(ph)PREAGSGAPSLLETGK_	10	1.80125e-09	893.759	0.84116	3	1.273	-	-	-	-	0.85278	-	-	-	-	45084000	20334000	24751000
312	AT2G15860.2 ;AT2G15860.1	AT2G15860	hypothetical protein; hypothetical protein	AT2G15860; AT2G15860	90	0.997306	I	S	_SIAEM(ox)GEVDEDS(ph)ESS(ph)AKEEEK_	12	8.72823e-19	825.64	1.0937	3	-	0.63389	-	1.519	-	-	1.6699	-	37.592	-	98850000	47999000	50851000
313	AT2G15860.2 ;AT2G15860.1	AT2G15860	hypothetical protein; hypothetical protein	AT2G15860; AT2G15860	92	0.917742	I	S	_SIAEMGEVDEDSES(ph)S(ph)AKEEEK_	14	2.16726e-26	1229.96	1.7087	2	2.4711	0.63389	-	1.4182	-	-	1.6699	-	-	-	76803000	37891000	38912000
314	AT2G15860.2 ;AT2G15860.1	AT2G15860	hypothetical protein; hypothetical protein	AT2G15860; AT2G15860	93	0.975546	I	S	_SIAEMGEVDEDSES(ph)S(ph)AKEEEK_	15	2.16726e-26	1229.96	1.7087	2	2.4711	-	-	1.6756	-	-	-	-	16.221	-	30034000	13591000	16443000
315	AT2G16485.1	AT2G16485	DNA binding / nucleic acid binding / protein binding / zinc ion binding protein	AT2G16485	1281	1	I	S	_AIAPPELS(ph)PR_	8	0.00146235	565.784	-2.5253	2	-	0.65836	0.85898	0.58137	1.9286	-	8.6919	7.7614	-	9.2188	28127000	13979000	14148000
316	AT2G16485.1	AT2G16485	DNA binding / nucleic acid binding / protein binding / zinc ion binding protein	AT2G16485	769	0.972148	I	S	_QGTASETDYVTDGGS(ph)DSDS(ph)SPKK_	15	0.00199216	831.318	1.83	3	-	-	-	1.4925	2.0049	-	-	-	14.106	-	10831000	4140900	6689700
317	AT2G16485.1	AT2G16485	DNA binding / nucleic acid binding / protein binding / zinc ion binding protein	AT2G16485	773	0.754023	I	S	_QGTASETDYVTDGGS(ph)DSDS(ph)SPKK_	19	0.00199216	831.318	1.83	3	-	-	-	1.6491	-	-	-	-	-	-	8854700	3615900	5238800
318	AT2G16640.1	AT2G16640	translocase of chloroplast 132	TOC132	374	0.650915	II	S	_GETEGDSTCLKPEQHLASSPHSYPESTEVHSNS(ph)GS(ph)PGVTSR_	33	4.93581e-06	1125.47	-0.94877	4	1.1929	-	-	-	-	-	-	-	-	-	5067600	3046400	2021200
319	AT2G16640.1	AT2G16640	translocase of chloroplast 132	TOC132	376	0.653011	II	S	_GETEGDSTCLKPEQHLASSPHSYPESTEVHSNS(ph)GS(ph)PGVTSR_	35	4.93581e-06	1125.47	-0.94877	4	1.1929	-	-	-	-	-	-	-	-	-	5067600	3046400	2021200
320	AT2G16640.1	AT2G16640	translocase of chloroplast 132	TOC132	844	0.905882	I	S	_LPEQQYGDEEDEDDLEES(ph)S(ph)DS(ph)DEESEYDQLPPFK_	18	8.70467e-11	1416.18	0.065798	3	-	1.3676	1.2328	1.0761	1.1436	-	-	3.6334	31.104	5.7491	200450000	150940000	49510000
321	AT2G16640.1	AT2G16640	translocase of chloroplast 132	TOC132	845	0.905882	I	S	_LPEQQYGDEEDEDDLEES(ph)S(ph)DS(ph)DEESEYDQLPPFK_	19	8.70467e-11	1416.18	0.065798	3	0.73814	1.3676	1.2376	1.4718	1.1436	-	-	6.0717	-	5.7491	218800000	159550000	59252000
322	AT2G16640.1	AT2G16640	translocase of chloroplast 132	TOC132	847	0.905882	I	S	_LPEQQYGDEEDEDDLEES(ph)S(ph)DS(ph)DEESEYDQLPPFK_	21	8.70467e-11	1416.18	0.065798	3	0.73814	1.3676	1.2376	1.3545	1.098	-	-	6.0717	11.749	-	201890000	140660000	61229000
323	AT2G16640.1	AT2G16640	translocase of chloroplast 132	TOC132	851	0.904194	I	S	_LPEQQYGDEEDEDDLEESSDS(ph)DEES(ph)EYDQLPPFK_	25	4.14378e-08	1389.52	0.74011	3	-	1.2606	1.3475	1.0971	1.1652	-	6.2919	-	-	-	140580000	116380000	24204000
324	AT2G16860.1	AT2G16860	pre-mRNA-splicing factor SYF2	AT2G16860	63	1	I	S	_RIEEDS(ph)S(ph)EEEEEEEDNQEPQVDVTQLTGR_	6	1.92735e-34	1193.81	-0.48232	3	1.0055	0.97133	1.0044	0.9949	0.9291	15.987	10.656	10.192	8.0329	21.23	586870000	263760000	323110000
325	AT2G16860.1	AT2G16860	pre-mRNA-splicing factor SYF2	AT2G16860	64	1	I	S	_RIEEDS(ph)S(ph)EEEEEEEDNQEPQVDVTQLTGR_	7	1.92735e-34	1193.81	-0.48232	3	1.0055	0.97133	1.0044	0.9949	0.9291	15.987	10.656	10.192	8.0329	21.23	586870000	263760000	323110000
326	AT2G16940.2 ;AT2G16940.3 ;AT2G16940.1	AT2G16940	splicing factor, CC1-like protein; splicing factor, CC1-like protein; splicing factor, CC1-like protein	AT2G16940; AT2G16940; AT2G16940	143	1	I	S	_S(ph)LEIEPK_	1	0.00290847	448.212	1.5499	2	2.9784	-	-	-	-	-	-	-	-	-	3336400	842010	2494400
327	AT2G17290.1	AT2G17290	Calcium-dependent protein kinase family protein	CPK6	540	0.999999	I	S	_NSLNIS(ph)MRDV_	6	0.0172899	614.773	-3.4504	2	-	-	-	-	-	-	-	-	-	-	0	0	0
328	AT2G17410.1 ;AT2G17410.2	AT2G17410	ARID/BRIGHT DNA-binding domain-containing protein; ARID/BRIGHT DNA-binding domain-containing protein	AT2G17410; AT2G17410	491	0.99445	I	S	_RSFLLDDASDGNES(ph)GTEEDQSAFMK_	14	6.54147e-31	943.723	1.7377	3	1.0796	0.8584	1.8155	1.1694	1.0238	24.245	2.5198	-	29.773	38.663	202770000	100560000	102210000
329	AT2G17420.1	AT2G17420	NADPH-dependent thioredoxin reductase A	NTRA	377	0.995532	I	S	_QAITAAGTGCMAALDAEHYLQEIGSQEGKS(ph)D_	30	0.00206295	826.364	-2.474	4	-	-	0.80933	-	1.0957	-	-	3.5741	-	-	10284000	5147300	5136500
330	AT2G17560.1 ;AT2G17560.2	AT2G17560	high mobility group B4 protein; high mobility group B4 protein	HMGB4; HMGB4	130	1	I	S	_SKSEVDEAVS(ph)EEEAEDDD_	10	1.16153e-16	1031.88	-2.6403	2	-	-	-	-	1.1276	-	-	-	-	-	9613800	4286900	5326900
331	AT2G18220.1	AT2G18220	nucleolar complex protein 2-like protein	AT2G18220	635	1	I	S	_NAPS(ph)S(ph)DDEDDEDRMEK_	4	7.86407e-35	1006.83	0.89014	2	1.0518	0.35786	-	-	1.1957	-	154.42	-	-	10.357	12978000	8038700	4939700
332	AT2G18220.1	AT2G18220	nucleolar complex protein 2-like protein	AT2G18220	636	1	I	S	_NAPS(ph)S(ph)DDEDDEDRMEK_	5	7.86407e-35	1006.83	0.89014	2	1.0518	0.35786	-	-	1.1957	-	154.42	-	-	10.357	12978000	8038700	4939700
333	AT2G18410.1	AT2G18410	hypothetical protein	AT2G18410	357	0.998868	I	S	_GGEIIYFRDS(ph)DDEHPDS(ph)DEDPDDDLDI_	10	1.78573e-09	1085.4	0.70755	3	0.96682	1.1551	1.0122	0.9481	0.83796	35.127	5.323	9.6535	5.1688	-	76764000	35489000	41274000
334	AT2G18410.1	AT2G18410	hypothetical protein	AT2G18410	364	1	I	S	_GGEIIYFRDS(ph)DDEHPDS(ph)DEDPDDDLDI_	17	1.78573e-09	1085.4	-1.2983	3	0.96682	1.1124	1.0122	0.9481	0.83796	35.127	51.183	9.6535	5.1688	-	76764000	35489000	41274000
335	AT2G18960.1 ;AT4G30190.2 ;AT4G30190.1	AT4G30190; AT2G18960	H(+)-ATPase 1; H(+)-ATPase 2; H(+)-ATPase 2	HA1; HA2; HA2	899; 899	0.98503	I	S	_GS(ph)YRELSEIAEQAK_	2	0.0171403	830.883	-3.1698	2	-	-	-	-	-	-	-	-	-	-	0	0	0
336	AT2G18960.1 ;AT4G30190.2 ;AT4G30190.1 ;AT3G60330.1 ;AT3G60330.2 ;AT3G47950.1 ;AT5G62670.1 ;AT1G80660.1 ;AT2G07560.1 ;AT5G57350.1 ;AT5G57350.2 ;AT3G42640.1 ;AT1G80660.2	AT1G80660; AT3G47950; AT5G57350; AT2G07560; AT4G30190; AT3G60330; AT2G18960; AT3G42640; AT5G62670	H(+)-ATPase 1; H(+)-ATPase 2; H(+)-ATPase 2; H(+)-ATPase 7; H(+)-ATPase 7; H(+)-ATPase 4; H(+)-ATPase 11; H(+)-ATPase 9; H(+)-ATPase 6; H(+)-ATPase 3; H(+)-ATPase 3; H(+)-ATPase 8; H(+)-ATPase 9	HA1; HA2; HA2; HA7; HA7; HA4; HA11; HA9; HA6; HA3; HA3; HA8; HA9	333; 336; 329; 331; 328; 331; 328; 331; 332	1	I	S	_MT(ph)AIEEMAGM(ox)DVLCS(ph)DK_	15	0.0179032	1038.88	-0.064602	2	23.258	2.154	-	-	-	-	66.445	-	-	-	2072100	327340	1744700
337	AT2G20000.1	AT2G20000	cell division cycle protein 27-B	HBT	743	1	I	S	_LHVPDEIDES(ph)P_	10	5.59333e-30	665.782	-4.1733	2	-	-	-	-	-	-	-	-	-	-	0	0	0
338	AT2G20790.1 ;AT2G20790.2 ;AT2G20790.3	AT2G20790	clathrin adaptor complexes medium subunit family protein; clathrin adaptor complexes medium subunit family protein; clathrin adaptor complexes medium subunit family protein	AT2G20790; AT2G20790; AT2G20790	378	0.999225	I	S	_RKGDGDDEES(ph)EDESAENVVNVEDFLVQK_	10	0.000128617	1078.13	2.5429	3	1.3987	-	-	-	-	-	-	-	-	-	3911600	1516400	2395200
339	AT2G21150.1	AT2G21150	protein XAP5 CIRCADIAN TIMEKEEper	XCT	132	1	I	S	_LSFAEDFENGS(ph)DEDDGENK_	11	1.38888e-104	1099.41	1.5483	2	1.1532	0.95945	1.4836	0.93474	1.1873	11.528	44.188	12.545	34.757	8.5064	174340000	79792000	94550000
340	AT2G22560.1	AT2G22560	Kinase interacting (KIP1-like) family protein	AT2G22560	896	0.999453	I	S	_LIDEFALSGS(ph)K_	10	9.82859e-08	630.3	1.6866	2	-	0.28992	-	0.59109	0.70868	-	-	-	11.7	-	10055000	6168100	3887300
341	AT2G23740.2 ;AT2G23740.1	AT2G23740	zinc binding motif and SET domain-containing protein; zinc binding motif and SET domain-containing protein	AT2G23740; AT2G23740	328	0.929831	I	S	_RAETTNATHMES(ph)DTS(ph)PQGLSAIDSEFFSSR_	12	0.000176298	1144.81	0.88608	3	0.45466	0.59893	-	0.84101	-	-	-	-	-	-	32831000	14489000	18342000
342	AT2G23740.2 ;AT2G23740.1	AT2G23740	zinc binding motif and SET domain-containing protein; zinc binding motif and SET domain-containing protein	AT2G23740; AT2G23740	331	0.737994	II	S	_RAETTNATHMES(ph)DTS(ph)PQGLSAIDSEFFSSR_	15	0.00588066	1144.81	0.88608	3	-	-	1.0582	0.84101	-	-	-	-	-	-	24469000	14188000	10281000
343	AT2G25650.1	AT2G25650	DNA-binding storekeeper protein-related transcriptional regulator	AT2G25650	233	1	I	S	_AQQLES(ph)ES(ph)EEEMLK_	6	5.44936e-07	905.846	2.1461	2	0.40806	0.58066	0.54653	0.42491	0.53535	59.848	50.554	9.1878	30.943	101.09	91615000	58305000	33310000
344	AT2G25650.1	AT2G25650	DNA-binding storekeeper protein-related transcriptional regulator	AT2G25650	235	1	I	S	_AQQLES(ph)ES(ph)EEEMLK_	8	5.44936e-07	905.846	2.1461	2	0.40806	0.58066	0.54653	0.42491	0.53535	59.848	50.554	9.1878	30.943	101.09	91615000	58305000	33310000
345	AT2G25670.1 ;AT2G25670.2	AT2G25670	hypothetical protein; hypothetical protein	AT2G25670; AT2G25670	253	0.98263	I	S	_ESQEQQANNNADAVDEAAGS(ph)EPTEEESPIDVK_	20	1.42426e-28	1161.15	-0.71125	3	-	1.027	1.3311	-	-	-	4.9662	-	-	-	19957000	8358200	11598000
346	AT2G27040.1 ;AT2G27040.2	AT2G27040	argonaute 4; argonaute 4	AGO4; AGO4	890	0.904578	I	S	_FEDQS(ph)ET(ph)SSSHGGITAPGPISVAQLPR_	5	6.59701e-13	976.765	0.85632	3	1.2247	1.0022	0.9484	0.92218	0.91913	-	-	16.504	10.49	-	181330000	88459000	92866000
347	AT2G27040.1 ;AT2G27040.2	AT2G27040	argonaute 4; argonaute 4	AGO4; AGO4	893	0.726007	II	S	_FEDQSET(ph)S(ph)S(ph)SHGGITAPGPISVAQLPR_	8	1.47578e-12	1003.42	1.5009	3	0.99582	0.93965	0.99168	0.90208	1.1059	11.094	-	10.193	7.3736	-	303050000	125420000	177630000
348	AT2G27040.1 ;AT2G27040.2	AT2G27040	argonaute 4; argonaute 4	AGO4; AGO4	894	0.730127	II	S	_FEDQSETS(ph)S(ph)S(ph)HGGITAPGPISVAQLPR_	9	6.59701e-13	1003.42	0.46497	3	1.0676	1.3026	0.95223	0.95036	1.4279	-	15.057	26.385	-	-	66525000	31582000	34943000
349	AT2G27040.1 ;AT2G27040.2	AT2G27040	argonaute 4; argonaute 4	AGO4; AGO4	895	0.726007	II	S	_FEDQSET(ph)S(ph)S(ph)SHGGITAPGPISVAQLPR_	10	6.59701e-13	1003.42	1.5009	3	1.0676	0.9158	0.83155	0.94864	1.1059	-	-	40.763	0.25607	-	72290000	30844000	41447000
350	AT2G27090.1	AT2G27090	hypothetical protein	AT2G27090	273	0.935731	I	S	_S(ph)KT(ph)PELSPPVTPLVATPVNK_	1	1.88266e-05	745.707	1.8035	3	1.5665	1.3352	1.824	1.109	-	-	11.608	-	-	-	8950300	4470400	4479900
351	AT2G27090.1	AT2G27090	hypothetical protein	AT2G27090	279	0.994314	I	S	_S(ph)KTPELS(ph)PPVTPLVATPVNK_	7	1.88266e-05	745.707	1.7869	3	1.3932	1.5124	1.7318	1.5096	-	16.576	6.0201	7.3387	3.953	-	26810000	11773000	15037000
352	AT2G27100.1	AT2G27100	serrate RNA effector molecule	SE	295	0.998413	I	S	_SGRTS(ph)EPNS(ph)EDEAAGVGK_	5	1.15532e-127	975.878	-0.09309	2	-	1.0268	-	1.0189	-	-	37.324	-	64.903	-	53759000	25603000	28156000
353	AT2G27100.1	AT2G27100	serrate RNA effector molecule	SE	299	1	I	S	_SGRTS(ph)EPNS(ph)EDEAAGVGK_	9	1.15532e-127	975.878	-0.11387	2	-	1.3973	1.574	1.5406	1.3554	-	34.253	6.9697	45.694	-	115000000	50019000	64986000
354	AT2G27100.1	AT2G27100	serrate RNA effector molecule	SE	20	0.541273	II	S	_S(ph)T(ph)SSSPPPPPPSSSLPQQEQEQDQQQLPLRR_	1	2.80978e-07	897.411	1.0007	4	-	-	1.5318	-	-	-	-	-	-	-	17051000	6090500	10960000
355	AT2G27100.1	AT2G27100	serrate RNA effector molecule	SE	22	0.52043	II	S	_STS(ph)S(ph)SPPPPPPSSSLPQQEQEQDQQQLPLRR_	3	5.45767e-12	1196.21	0.64497	3	-	0.91001	-	-	-	-	-	-	-	-	56918000	21495000	35423000
356	AT2G27100.1	AT2G27100	serrate RNA effector molecule	SE	23	0.662832	II	S	_STS(ph)S(ph)SPPPPPPSSSLPQQEQEQDQQQLPLRR_	4	2.07175e-09	1196.21	0.11458	3	1.1674	1.2093	1.1118	0.88369	1.1277	15.424	17.931	48.817	12.499	21.613	426940000	181700000	245240000
357	AT2G27100.1	AT2G27100	serrate RNA effector molecule	SE	24	0.738783	II	S	_STS(ph)SS(ph)PPPPPPSSSLPQQEQEQDQQQLPLRR_	5	5.45767e-12	1196.21	0.4298	3	1.0696	0.94258	0.94496	1.0098	1.5309	8.7369	17.434	0.92413	23.385	-	836440000	407440000	429000000
358	AT2G27210.1 ;AT2G27210.2	AT2G27210	serine/threonine-protein phosphatase BSL3; serine/threonine-protein phosphatase BSL3	BSL3; BSL3	139	0.97271	I	S	_LILFGGATALEGNSGGTGT(ph)PTS(ph)AGSAGIR_	22	2.67851e-08	931.767	0.93313	3	-	0.63936	-	-	-	-	11.576	-	-	-	14271000	9120600	5150200
359	AT2G27285.1	AT2G27285	Coiled-coil domain-containing protein 55 (DUF2040)	AT2G27285	253	1	I	S	_S(ph)LEPLEAEQAVSEK_	1	0.0119343	805.371	0.91586	2	-	0.43234	0.49009	-	0.57024	-	-	-	-	-	8499200	5809500	2689700
360	AT2G27660.1	AT2G27660	cysteine/histidine-rich C1 domain-containing protein	AT2G27660	428	0.992016	I	S	_GGLQGSNS(ph)PIQS(ph)PRGPQTR_	8	0.00272969	1048.97	0.888	2	0.87858	1.0561	1.0405	0.78062	1.4902	-	-	6.2974	1.5126	-	86313000	40553000	45760000
361	AT2G27660.1	AT2G27660	cysteine/histidine-rich C1 domain-containing protein	AT2G27660	432	0.999928	I	S	_GGLQGSNS(ph)PIQS(ph)PRGPQTR_	12	0.00272969	1048.97	0.888	2	0.87858	1.1449	1.0053	0.78589	1.4902	-	11.42	15.314	24.903	-	112910000	51851000	61061000
362	AT2G27720.2 ;AT2G27720.3 ;AT2G27710.1 ;AT2G27710.2 ;AT2G27710.3 ;AT2G27720.1 ;AT3G44590.1 ;AT3G44590.2 ;AT2G27710.4	AT3G44590; AT2G27720; AT2G27710	60S acidic ribosomal protein P2-1; 60S acidic ribosomal protein P2-1; 60S acidic ribosomal protein P2-2; 60S acidic ribosomal protein P2-2; 60S acidic ribosomal protein P2-2; 60S acidic ribosomal protein P2-1; 60S acidic ribosomal protein P2-4; 60S acidic ribosomal protein P2-4; 60S acidic ribosomal protein P2-2	AT2G27720; AT2G27720; AT2G27710; AT2G27710; AT2G27710; AT2G27720; AT3G44590; AT3G44590; AT2G27710	101; 105; 88	1	I	S	_KEEKEES(ph)DDDMGFSLFE_	7	3.27925e-70	1057.91	0.50607	2	1.0608	1.0139	1.296	1.0032	1.1539	13.06	39.092	38.009	16.852	35.004	1419700000	731760000	687890000
363	AT2G28290.1 ;AT2G28290.3 ;AT2G28290.2	AT2G28290	ATPase splayed; ATPase splayed; ATPase splayed	SYD; SYD; SYD	449	1	I	S	_TNDLSTSAVQLDEFHS(ph)S(ph)DEEEGNLQPSPK_	16	1.27446e-17	1112.13	-0.73853	3	1.1461	1.0218	1.7602	1.3936	1.1673	-	20.953	44.767	19.904	27.21	125660000	46693000	78969000
364	AT2G28290.1 ;AT2G28290.3 ;AT2G28290.2	AT2G28290	ATPase splayed; ATPase splayed; ATPase splayed	SYD; SYD; SYD	450	1	I	S	_TNDLSTSAVQLDEFHS(ph)S(ph)DEEEGNLQPSPK_	17	1.27446e-17	1112.13	-0.73853	3	1.1461	1.0218	1.7602	1.3936	1.1673	-	20.953	44.767	19.904	27.21	125660000	46693000	78969000
365	AT2G29210.1	AT2G29210	serine/arginine repetitive matrix protein 1	AT2G29210	401	0.999965	I	S	_NRS(ph)PS(ph)PLYR_	3	0.0192142	625.26	1.8411	2	0.9798	0.95077	0.97014	1.3423	1.4844	6.5928	15.998	27.805	23.16	22.474	212480000	116700000	95774000
366	AT2G29210.1	AT2G29210	serine/arginine repetitive matrix protein 1	AT2G29210	403	0.999424	I	S	_NRS(ph)PS(ph)PLYRR_	5	0.0192142	703.311	1.8235	2	0.9798	0.96012	0.97014	1.3423	1.4844	6.5928	16.735	27.805	23.16	22.474	236450000	128320000	108120000
367	AT2G30710.1	AT2G30710	RabGAP/TBC domain-containing protein	AT2G30710	56	0.843326	I	S	_S(ph)LSENDAGRNELFESPVEVEDHNSSK_	1	1.12423e-13	990.431	1.0113	3	1.0456	-	-	-	-	-	-	-	-	-	8721200	2790900	5930300
368	AT2G31960.1 ;AT2G31960.2	AT2G31960	callose synthase; callose synthase	GSL03; GSL03	883	0.999982	I	S	_RLS(ph)VDSYM(ox)T(ph)CAVR_	3	0.0165236	867.343	1.26	2	-	0.53907	-	1.5387	0.67245	-	-	-	1.3222	-	9805700	5538900	4266800
369	AT2G33610.1	AT2G33610	SWI/SNF complex subunit SWI3B	SWI3B	279	1	I	S	_LPFGEQFVKES(ph)DS(ph)EDGLEMFDQIK_	11	0.0152079	983.416	-5.0454	3	-	-	0.99732	-	-	-	-	-	-	-	1015300	414050	601300
370	AT2G33610.1	AT2G33610	SWI/SNF complex subunit SWI3B	SWI3B	281	1	I	S	_LPFGEQFVKES(ph)DS(ph)EDGLEMFDQIK_	13	0.0152079	983.416	-5.0454	3	-	-	0.99732	-	-	-	-	-	-	-	1015300	414050	601300
371	AT2G33620.1 ;AT2G33620.2 ;AT2G33620.3 ;AT2G33620.4	AT2G33620	AT hook motif DNA-binding family protein; AT hook motif DNA-binding family protein; AT hook motif DNA-binding family protein; AT hook motif DNA-binding family protein	AT2G33620; AT2G33620; AT2G33620; AT2G33620	313	0.897327	I	S	_VAPTQVLM(ox)TPS(ph)SPQSR_	11	2.7218e-06	897.926	1.1914	2	0.84014	-	-	2.2114	1.0509	-	-	-	-	-	38556000	18394000	20162000
372	AT2G33620.1 ;AT2G33620.2 ;AT2G33620.3 ;AT2G33620.4	AT2G33620	AT hook motif DNA-binding family protein; AT hook motif DNA-binding family protein; AT hook motif DNA-binding family protein; AT hook motif DNA-binding family protein	AT2G33620; AT2G33620; AT2G33620; AT2G33620	314	0.964551	I	S	_VAPTQVLMTPSS(ph)PQSR_	12	1.81259e-22	889.929	-0.82651	2	0.9496	0.77479	1.0142	1.2424	1.0305	24.564	17.009	16.425	22.628	30.188	271080000	135960000	135120000
373	AT2G33620.1 ;AT2G33620.2 ;AT2G33620.3 ;AT2G33620.4	AT2G33620	AT hook motif DNA-binding family protein; AT hook motif DNA-binding family protein; AT hook motif DNA-binding family protein; AT hook motif DNA-binding family protein	AT2G33620; AT2G33620; AT2G33620; AT2G33620	317	0.745932	II	S	_VAPTQVLM(ox)TPSSPQS(ph)R_	15	2.13178e-14	897.926	1.6533	2	-	-	0.93453	0.90366	1.5124	-	-	22.852	-	17.498	41069000	21340000	19729000
374	AT2G34260.1 ;AT2G34260.2	AT2G34260	transducin/WD-40 repeat-containing protein; transducin/WD-40 repeat-containing protein	AT2G34260; AT2G34260	245	0.592634	II	S	_LWNLEEILEGSNVNS(ph)GNAS(ph)GAAEDSDSDNDGMDLDNDPSK_	15	0.007432	1452.24	0.43897	3	-	0.8786	-	-	-	-	37.185	-	-	-	2881700	2111300	770340
375	AT2G34260.1 ;AT2G34260.2	AT2G34260	transducin/WD-40 repeat-containing protein; transducin/WD-40 repeat-containing protein	AT2G34260; AT2G34260	249	0.676451	II	S	_LWNLEEILEGSNVNS(ph)GNAS(ph)GAAEDSDSDNDGMDLDNDPSK_	19	0.00600056	1452.24	0.43897	3	-	1.1428	0.79893	-	0.81946	-	-	-	-	-	3466000	2309100	1156900
376	AT2G34260.1 ;AT2G34260.2	AT2G34260	transducin/WD-40 repeat-containing protein; transducin/WD-40 repeat-containing protein	AT2G34260; AT2G34260	255	0.837948	I	S	_LWNLEEILEGSNVNSGNASGAAEDS(ph)DS(ph)DNDGMDLDNDPSK_	25	5.76358e-11	1452.24	-2.3024	3	1.0142	0.67546	0.79893	-	0.88198	-	-	-	-	10.398	5496100	2915600	2580500
377	AT2G34260.1 ;AT2G34260.2	AT2G34260	transducin/WD-40 repeat-containing protein; transducin/WD-40 repeat-containing protein	AT2G34260; AT2G34260	257	0.963082	I	S	_LWNLEEILEGSNVNSGNASGAAEDS(ph)DS(ph)DNDGMDLDNDPSK_	27	5.76358e-11	1452.24	-2.3024	3	1.0142	0.7529	0.79893	-	0.94927	-	-	-	-	-	5183600	2655800	2527800
378	AT2G34357.1	AT2G34357	NUC173 domain-containing protein	AT2G34357	1050	0.443048	III	S	_IFS(ph)DVYADSEDS(ph)DGDDM(ox)DAESHGR_	3	0.0143917	936.988	1.1345	3	-	-	-	-	-	-	-	-	-	-	0	0	0
379	AT2G34357.1	AT2G34357	NUC173 domain-containing protein	AT2G34357	1056	0.999995	I	S	_IFSDVYADS(ph)EDS(ph)DGDDMDAESHGR_	9	1.86753e-10	1396.98	0.25884	2	0.97916	1.0481	0.90038	1.0364	0.90048	17.129	13.832	22.722	17.042	40.056	495910000	229720000	266190000
380	AT2G34357.1	AT2G34357	NUC173 domain-containing protein	AT2G34357	1059	0.999998	I	S	_IFSDVYADS(ph)EDS(ph)DGDDMDAESHGR_	12	1.86753e-10	1396.98	0.42963	2	0.98563	1.0481	0.90038	1.068	1.0971	17.742	17.091	21.389	16.42	35.486	600060000	279550000	320510000
381	AT2G34357.1	AT2G34357	NUC173 domain-containing protein	AT2G34357	1130	1	I	S	_RKADS(ph)DEEAEFDVEGR_	5	6.56848e-44	644.937	4.4476	3	0.57096	-	-	0.43623	-	-	-	-	-	-	11889000	7087200	4801800
382	AT2G34750.1	AT2G34750	RNA polymerase I specific transcription initiation factor RRN3 protein	AT2G34750	609	0.780406	I	S	_IRPSTS(ph)PES(ph)L_	6	9.85754e-10	623.759	2.1483	2	-	-	-	-	-	-	-	-	-	-	0	0	0
383	AT2G34750.1	AT2G34750	RNA polymerase I specific transcription initiation factor RRN3 protein	AT2G34750	612	0.999999	I	S	_IRPSTS(ph)PES(ph)L_	9	9.85754e-10	623.759	2.1483	2	-	-	-	-	-	-	-	-	-	-	0	0	0
384	AT2G34970.1	AT2G34970	translation initiation factor eIF-2B epsilon subunit	AT2G34970	526	0.999793	I	S	_LSEITQAIDDDDT(ph)DDES(ph)VVPTSGELK_	17	1.43836e-05	984.744	-0.5296	3	1.5539	1.173	0.94466	0.75557	1.0663	-	-	-	0.52797	-	32150000	16134000	16016000
385	AT2G35050.1	AT2G35050	octicosapeptide/Phox/Be.1 domain-containing protein kinase	AT2G35050	942	0.333333	III	S	_GAES(ph)TDATLNAGVPLIDFMAADSGMR_	4	0.000253083	897.399	-1.3501	3	-	-	-	-	-	-	-	-	-	-	0	0	0
386	AT2G35820.1	AT2G35820	ureidoglycolate hydrolase	AT2G35820	190	0.711611	II	S	_GVTIRVDPNDVDTS(ph)SS_	14	1.57898e-14	871.386	-0.77992	2	1.0476	0.75247	0.84158	-	0.86189	6.1207	-	-	-	-	49226000	24242000	24984000
387	AT2G35820.1	AT2G35820	ureidoglycolate hydrolase	AT2G35820	191	0.745637	II	S	_GVTIRVDPNDVDTSS(ph)S_	15	1.14648e-57	871.386	-2.0192	2	-	-	-	0.85116	-	-	-	-	-	-	13146000	6797800	6348400
388	AT2G35820.1	AT2G35820	ureidoglycolate hydrolase	AT2G35820	192	0.498418	III	S	_GVTIRVDPNDVDTSS(ph)S_	16	1.14648e-57	871.386	-1.465	2	-	-	-	-	-	-	-	-	-	-	0	0	0
389	AT3G53420.1 ;AT3G53420.2 ;AT2G37170.1 ;AT2G37180.1	AT2G37170; AT3G53420; AT2G37180	aquaporin PIP2-1; aquaporin PIP2-1; aquaporin PIP2-2; aquaporin PIP2-3	PIP2A; PIP2A; PIP2B; RD28	278; 280; 278	1	I	S	_SLGS(ph)FRS(ph)AANV_	4	0.00160851	634.757	0.88244	2	0.78347	0.7687	1.5733	2.7941	-	-	-	-	17.154	-	38949000	14684000	24266000
390	AT3G53420.1 ;AT3G53420.2 ;AT2G37170.1 ;AT2G37180.1	AT2G37170; AT3G53420; AT2G37180	aquaporin PIP2-1; aquaporin PIP2-1; aquaporin PIP2-2; aquaporin PIP2-3	PIP2A; PIP2A; PIP2B; RD28	281; 283; 281	1	I	S	_SLGS(ph)FRS(ph)AANV_	7	0.00160851	634.757	0.61339	2	0.78347	0.7687	1.5733	2.7941	-	-	-	-	17.154	-	38949000	14684000	24266000
391	AT2G37340.1 ;AT2G37340.2 ;AT2G37340.3	AT2G37340	arginine/serine-rich zinc knuckle-containing protein 33; arginine/serine-rich zinc knuckle-containing protein 33; arginine/serine-rich zinc knuckle-containing protein 33	RSZ33; RSZ33; RSZ33	170	1	I	S	_DRS(ph)PVLDDEGS(ph)PK_	3	5.4914e-41	787.81	0.59526	2	1.3951	1.1878	1.1389	1.128	1.3477	10.688	18.056	26.102	9.3332	24.011	564450000	266150000	298300000
392	AT2G37340.1 ;AT2G37340.2 ;AT2G37340.3	AT2G37340	arginine/serine-rich zinc knuckle-containing protein 33; arginine/serine-rich zinc knuckle-containing protein 33; arginine/serine-rich zinc knuckle-containing protein 33	RSZ33; RSZ33; RSZ33	178	1	I	S	_DRS(ph)PVLDDEGS(ph)PK_	11	5.4914e-41	787.81	0.59526	2	1.3951	1.1878	1.1389	1.128	1.3477	10.688	18.056	26.102	9.3332	24.011	564450000	266150000	298300000
393	AT2G37340.1 ;AT2G37340.2 ;AT2G37340.3	AT2G37340	arginine/serine-rich zinc knuckle-containing protein 33; arginine/serine-rich zinc knuckle-containing protein 33; arginine/serine-rich zinc knuckle-containing protein 33	RSZ33; RSZ33; RSZ33	198	0.997097	I	S	_EVGS(ph)DRDGGS(ph)PQDNGRNSVVS(ph)PVVGAGGDSSK_	4	0.00962246	1109.45	-0.9724	3	0.91607	-	-	-	-	45.377	-	-	-	-	10880000	6345000	4535200
394	AT2G37340.1 ;AT2G37340.2 ;AT2G37340.3	AT2G37340	arginine/serine-rich zinc knuckle-containing protein 33; arginine/serine-rich zinc knuckle-containing protein 33; arginine/serine-rich zinc knuckle-containing protein 33	RSZ33; RSZ33; RSZ33	212	0.844273	I	S	_EVGSDRDGGS(ph)PQDNGRNS(ph)VVS(ph)PVVGAGGDSSK_	18	0.00962246	1109.45	-1.2961	3	0.66463	1.0615	-	-	-	-	-	-	-	-	11558000	8086200	3471400
395	AT2G37340.1 ;AT2G37340.2 ;AT2G37340.3	AT2G37340	arginine/serine-rich zinc knuckle-containing protein 33; arginine/serine-rich zinc knuckle-containing protein 33; arginine/serine-rich zinc knuckle-containing protein 33	RSZ33; RSZ33; RSZ33	215	0.985839	I	S	_EVGSDRDGGS(ph)PQDNGRNS(ph)VVS(ph)PVVGAGGDSSK_	21	0.00962246	1109.45	-1.2961	3	0.91607	1.0615	-	-	-	45.377	-	-	-	-	16993000	10308000	6685200
396	AT2G37340.1 ;AT2G37340.2 ;AT2G37340.3	AT2G37340	arginine/serine-rich zinc knuckle-containing protein 33; arginine/serine-rich zinc knuckle-containing protein 33; arginine/serine-rich zinc knuckle-containing protein 33	RSZ33; RSZ33; RSZ33	185	1	I	S	_IIDGS(ph)PPPS(ph)PK_	5	0.0160288	634.272	1.4953	2	-	-	1.105	-	-	-	-	-	-	-	73764000	36562000	37202000
397	AT2G37340.1 ;AT2G37340.2 ;AT2G37340.3	AT2G37340	arginine/serine-rich zinc knuckle-containing protein 33; arginine/serine-rich zinc knuckle-containing protein 33; arginine/serine-rich zinc knuckle-containing protein 33	RSZ33; RSZ33; RSZ33	189	1	I	S	_IIDGS(ph)PPPS(ph)PK_	9	0.0160288	634.272	1.4953	2	-	-	1.105	-	-	-	-	-	-	-	73764000	36562000	37202000
398	AT2G37340.1 ;AT2G37340.2 ;AT2G37340.3	AT2G37340	arginine/serine-rich zinc knuckle-containing protein 33; arginine/serine-rich zinc knuckle-containing protein 33; arginine/serine-rich zinc knuckle-containing protein 33	RSZ33; RSZ33; RSZ33	161	1	I	S	_RMDDS(ph)LS(ph)PRAR_	5	0.0054145	732.297	0.7529	2	1.1712	0.67556	1.0525	1.1045	0.79723	59.051	43.989	66.479	-	12.38	193920000	110640000	83286000
399	AT2G37340.1 ;AT2G37340.2 ;AT2G37340.3	AT2G37340	arginine/serine-rich zinc knuckle-containing protein 33; arginine/serine-rich zinc knuckle-containing protein 33; arginine/serine-rich zinc knuckle-containing protein 33	RSZ33; RSZ33; RSZ33	163	1	I	S	_RMDDS(ph)LS(ph)PRAR_	7	0.0054145	732.297	0.7529	2	1.1712	0.67556	1.0525	1.1045	0.79723	59.051	43.989	66.479	-	12.38	193920000	110640000	83286000
400	AT2G38250.1	AT2G38250	DNA-binding protein	AT2G38250	155	0.863202	I	S	_REY(ph)S(ph)SDEEEENVNEELVDVSNDPK_	4	7.86912e-08	995.723	-0.64056	3	0.86787	0.74491	1.0196	0.80387	1.5074	-	-	3.4472	-	15.008	208330000	96005000	112320000
401	AT2G38250.1	AT2G38250	DNA-binding protein	AT2G38250	156	0.95499	I	S	_KREYS(ph)S(ph)DEEEENVNEELVDVSNDPK_	6	5.466e-07	1038.42	0.48367	3	1.0123	0.86836	1.0196	1.0318	1.5074	29.098	-	3.4472	35.308	15.008	198320000	88370000	109950000
402	AT2G38280.1 ;AT2G38280.2	AT2G38280	AMP deaminase; AMP deaminase	FAC1; FAC1	203	0.624254	II	S	_SHS(ph)VSGDLHGVQPDPIAADILRK_	3	0.0114511	623.813	2.7059	4	-	-	0.93156	-	-	-	-	-	-	-	6330400	3252300	3078100
403	AT2G38280.1 ;AT2G38280.2	AT2G38280	AMP deaminase; AMP deaminase	FAC1; FAC1	134	0.994573	I	S	_TGS(ph)FVRPIS(ph)PK_	3	0.00976365	674.807	0.78009	2	0.70746	1.4545	1.8882	1.3162	1.3155	-	16.988	-	47.656	23.521	86092000	38265000	47828000
404	AT2G38280.1 ;AT2G38280.2	AT2G38280	AMP deaminase; AMP deaminase	FAC1; FAC1	140	1	I	S	_TGS(ph)FVRPIS(ph)PK_	9	0.00976365	674.807	0.78009	2	0.70746	1.3355	1.7015	1.3642	1.3155	-	30.803	14.728	43.944	23.521	93232000	42203000	51029000
405	AT2G38280.1 ;AT2G38280.2	AT2G38280	AMP deaminase; AMP deaminase	FAC1; FAC1	73	0.940473	I	S	_VNDQYGRS(ph)PASLPDATPFTDGGGGGGGDTGR_	8	1.12293e-12	1020.44	0.64229	3	-	1.1801	-	1.363	1.0887	-	23.51	-	-	32.161	96002000	40123000	55879000
406	AT2G38410.1	AT2G38410	VHS and GAT domain-containing protein	AT2G38410	358	0.926524	I	S	_DSSSIAGSSS(ph)PIPATVSTGK_	10	3.10874e-13	964.946	1.0268	2	-	-	-	-	0.7116	-	-	-	-	9.3914	12203000	7305900	4896800
407	AT2G38770.1	AT2G38770	intron-binding protein aquarius	EMB2765	1477	1	I	S	_NM(ox)QQLNQS(ph)PDIDGELSK_	8	1.13774e-31	671.626	-4.8415	3	0.85266	0.89984	0.82279	0.96633	1.2484	35.562	12.331	3.4514	50.636	40.355	102170000	53567000	48605000
408	AT2G38940.1	AT2G38940	inorganic phosphate transporter 1-4	PHT1;4	524	0.999991	I	S	_SLEEMSGENEDNENS(ph)NNDSR_	15	3.59398e-60	1175.42	0.47487	2	1.1699	1.0011	1.1596	-	-	11.876	17.261	-	-	-	82900000	41830000	41070000
409	AT2G39130.1	AT2G39130	transmembrane amino acid transporter-like protein	AT2G39130	30	0.998809	I	S	_DYVEEDGGS(ph)HS(ph)DS(ph)S(ph)DDVYDENQAHIK_	9	1.01349e-06	1077.69	1.2994	3	-	0.94384	0.88234	1.2622	1.0938	-	8.2092	-	-	4.8671	26840000	13523000	13317000
410	AT2G39130.1	AT2G39130	transmembrane amino acid transporter-like protein	AT2G39130	32	0.998809	I	S	_DYVEEDGGS(ph)HS(ph)DS(ph)S(ph)DDVYDENQAHIK_	11	1.01349e-06	1077.69	1.2994	3	-	0.94384	0.88234	1.2622	1.0938	-	8.2092	-	-	4.8671	26840000	13523000	13317000
411	AT2G39130.1	AT2G39130	transmembrane amino acid transporter-like protein	AT2G39130	34	0.998809	I	S	_DYVEEDGGS(ph)HS(ph)DS(ph)S(ph)DDVYDENQAHIK_	13	1.01349e-06	1077.69	-1.2069	3	-	0.94384	0.88234	1.2622	1.0938	-	8.2092	-	-	4.8671	26840000	13523000	13317000
412	AT2G39130.1	AT2G39130	transmembrane amino acid transporter-like protein	AT2G39130	35	0.998809	I	S	_DYVEEDGGS(ph)HS(ph)DS(ph)S(ph)DDVYDENQAHIK_	14	1.01349e-06	1077.69	-1.2069	3	-	0.94384	0.88234	1.2622	1.0938	-	8.2092	-	-	4.8671	26840000	13523000	13317000
413	AT2G39170.1	AT2G39170	hypothetical protein	AT2G39170	119	0.771626	I	S	_GVILNST(ph)SPWSRS(ph)SSITTR_	13	0.00492312	737.007	-2.8856	3	-	-	-	-	-	-	-	-	-	-	0	0	0
414	AT3G55610.1 ;AT2G39800.1 ;AT2G39800.4 ;AT2G39800.3 ;AT3G55610.2	AT2G39800; AT3G55610	Gamma-glutamyl phosphate reductase; Gamma-glutamyl phosphate reductase; Gamma-glutamyl phosphate reductase; Gamma-glutamyl phosphate reductase; Gamma-glutamyl phosphate reductase	P5CS2; P5CS1; P5CS1; P5CS1; P5CS2	78; 78	0.838528	I	S	_YRQLVNS(ph)SFADLQK_	7	0.00690618	874.922	0.68945	2	-	-	-	-	-	-	-	-	-	-	0	0	0
415	AT3G55610.1 ;AT2G39800.1 ;AT2G39800.4 ;AT2G39800.3 ;AT3G55610.2	AT2G39800; AT3G55610	Gamma-glutamyl phosphate reductase; Gamma-glutamyl phosphate reductase; Gamma-glutamyl phosphate reductase; Gamma-glutamyl phosphate reductase; Gamma-glutamyl phosphate reductase	P5CS2; P5CS1; P5CS1; P5CS1; P5CS2	79; 79	0.9582	I	S	_YRQLVNSS(ph)FADLQK_	8	1.88176e-10	583.617	3.1159	3	-	-	-	0.47068	-	-	-	-	-	-	3603500	2226500	1377000
416	AT2G39810.1	AT2G39810	E3 ubiquitin-protein ligase HOS1	HOS1	128	0.999469	I	S	_THEEASQDS(ph)DEDEHQLAADVHR_	9	0.000205732	650.514	-0.084139	4	-	0.81125	-	-	0.96779	-	-	-	-	-	18195000	9727200	8468100
417	AT2G40290.1	AT2G40290	Eukaryotic translation initiation factor 2 subunit 1	AT2G40290	317	0.981842	I	S	_LDNEEMS(ph)GDEDS(ph)GDEEEDTGMGEVDLDAGAGIIE_	7	0.00558833	1235.11	-0.84694	3	-	0.90077	-	-	0.73098	-	-	-	-	-	5901900	2524400	3377500
418	AT2G40290.1	AT2G40290	Eukaryotic translation initiation factor 2 subunit 1	AT2G40290	322	0.939654	I	S	_LDNEEMS(ph)GDEDS(ph)GDEEEDTGMGEVDLDAGAGIIE_	12	0.00558833	1235.11	-0.84694	3	-	0.90077	-	-	0.73098	-	-	-	-	-	5901900	2524400	3377500
419	AT2G40640.1	AT2G40640	U-box domain-containing protein 63	AT2G40640	366	0.960397	I	S	_LQHCSLAKIS(ph)DNS(ph)S(ph)TK_	10	0.00132054	1014.9	-5.2059	2	-	-	-	-	-	-	-	-	-	-	0	0	0
420	AT2G40640.1	AT2G40640	U-box domain-containing protein 63	AT2G40640	369	0.874953	I	S	_LQHCSLAKIS(ph)DNS(ph)S(ph)TK_	13	0.00132054	1014.9	-5.2059	2	-	-	-	-	-	-	-	-	-	-	0	0	0
421	AT2G40640.1	AT2G40640	U-box domain-containing protein 63	AT2G40640	370	0.608951	II	S	_LQHCSLAKIS(ph)DNS(ph)S(ph)TK_	14	0.00132054	1014.9	-5.2059	2	-	-	-	-	-	-	-	-	-	-	0	0	0
422	AT2G40650.1	AT2G40650	pre-mRNA-splicing factor 38A	AT2G40650	204	1	I	S	_SVLEDDFEEEEEKEENEGIADGS(ph)EDEM(ox)DQR_	23	2.68925e-18	1200.13	1.6219	3	0.98874	-	1.725	-	-	29.794	-	-	-	-	25306000	11093000	14213000
423	AT2G40730.1	AT2G40730	SCY1-like protein	AT2G40730	750	0.861413	I	S	_TVQS(ph)DDEDPWAAIAAPPPTTR_	4	6.37635e-07	1159.52	0.77242	2	-	-	0.72149	0.68233	0.87532	-	-	-	-	-	19588000	11020000	8567800
424	AT2G40780.1 ;AT2G40780.2	AT2G40780	OB-fold nucleic acid binding domain-containing protein; OB-fold nucleic acid binding domain-containing protein	AT2G40780; AT2G40780	96	0.999973	I	S	_SSPIEQHEDDGEVDS(ph)S(ph)DDDDGMPPLQANTNR_	15	4.98e-12	1177.45	1.4179	3	1.0579	0.99404	1.1147	1.0121	1.2672	17.223	18.336	28.255	16.922	32.07	119910000	52857000	67052000
425	AT2G40780.1 ;AT2G40780.2	AT2G40780	OB-fold nucleic acid binding domain-containing protein; OB-fold nucleic acid binding domain-containing protein	AT2G40780; AT2G40780	97	0.999973	I	S	_SSPIEQHEDDGEVDS(ph)S(ph)DDDDGMPPLQANTNR_	16	4.98e-12	1177.45	1.4179	3	1.0579	0.99404	1.1147	1.0121	1.2672	17.223	18.336	28.255	16.922	32.07	119910000	52857000	67052000
426	AT2G41740.1	AT2G41740	villin 2	VLN2	846	0.998591	I	S	_AAAVAALSQVLVAENKKS(ph)PDTS(ph)PTR_	18	0.00546946	895.44	3.1959	3	1.0591	1.1464	0.94955	0.90397	1.6546	2.394	14.562	-	-	-	104110000	44146000	59969000
427	AT2G41740.1	AT2G41740	villin 2	VLN2	850	0.872395	I	S	_AAAVAALSQVLVAENKKS(ph)PDTS(ph)PTR_	22	0.0093602	895.44	-5.7215	3	1.0591	1.1464	0.94955	-	1.7944	2.394	14.562	-	-	-	87601000	37002000	50600000
428	AT2G41790.1	AT2G41790	insulysin	AT2G41790	843	0.969997	I	S	_LYEMS(ph)NEDFKSNVT(ph)ALIDM(ox)K_	5	0.0132807	1262.52	-2.9376	2	0.31602	-	-	-	0.02679	-	-	-	-	-	12711000	11748000	963050
429	AT2G41830.1	AT2G41830	hypothetical protein	AT2G41830	543	0.749466	II	S	_S(ph)LSRTAS(ph)VFSSSAALFEK_	1	4.13122e-10	683.309	-2.7671	3	0.67772	-	-	-	-	-	-	-	-	-	1814200	1176200	638060
430	AT2G41830.1	AT2G41830	hypothetical protein	AT2G41830	545	0.535455	II	S	_SLS(ph)RTAS(ph)VFSSSAALFEK_	3	4.13122e-10	683.309	-2.0806	3	0.94135	-	-	-	-	-	-	-	-	-	1319200	769390	549820
431	AT2G41830.1	AT2G41830	hypothetical protein	AT2G41830	549	0.998298	I	S	_S(ph)LSRTAS(ph)VFSSSAALFEK_	7	4.13122e-10	683.309	-0.5964	3	0.96361	0.70998	1.4763	0.97167	-	24.726	-	32.632	62.715	-	17043000	8614900	8428500
432	AT2G41840.1	AT2G41840	40S ribosomal protein S2-3	AT2G41840	273	0.921676	I	S	_ALS(ph)TSKPDPVVEDQA_	3	9.67216e-19	818.877	-5.8702	2	-	0.81731	0.50347	0.71367	-	-	-	-	-	-	25938000	13867000	12071000
433	AT2G41840.1	AT2G41840	40S ribosomal protein S2-3	AT2G41840	275	0.755826	I	S	_ALSTS(ph)KPDPVVEDQA_	5	0.00395024	818.877	1.3868	2	-	0.69183	-	-	-	-	-	-	-	-	8305100	4566000	3739100
434	AT3G14940.1 ;AT2G42600.1 ;AT2G42600.2 ;AT3G42628.1	AT3G14940; AT2G42600; AT3G42628	phosphoenolpyruvate carboxylase 3; phosphoenolpyruvate carboxylase 2; phosphoenolpyruvate carboxylase 2; phosphoenolpyruvate carboxylase-related protein	PPC3; PPC2; PPC2; AT3G42628	11; 11; 11	1	I	S	_MAS(ph)IDAQLR_	3	4.65182e-11	542.746	1.9955	2	-	0.50069	-	-	-	-	6.6147	-	-	-	8680100	5697200	2982900
435	AT2G43100.1 ;AT2G43090.1	AT2G43100; AT2G43090	isopropylmalate isomerase 2; Aconitase/3-isopropylmalate dehydratase protein	IPMI2; AT2G43090	150; 144	0.756107	I	S	_YSIIIGGENFGCGS(ph)SREHAPVCLGAAGAK_	14	0.0146593	1020.14	0.73245	3	-	-	-	-	-	-	-	-	-	-	0	0	0
436	AT2G43100.1 ;AT2G43090.1	AT2G43100; AT2G43090	isopropylmalate isomerase 2; Aconitase/3-isopropylmalate dehydratase protein	IPMI2; AT2G43090	151; 145	0.49929	III	S	_YSIIIGGENFGCGS(ph)SREHAPVCLGAAGAK_	15	0.0146593	765.353	1.5949	4	-	-	-	-	-	-	-	-	-	-	0	0	0
437	AT2G43650.1	AT2G43650	Sas10/U3 ribonucleoprotein-like protein	EMB2777	176	0.999938	I	S	_LRAEQLGSITAADAGLDDDS(ph)EEDS(ph)DRELTMEEISDK_	20	7.11241e-37	1021.93	2.0056	4	0.72695	0.94986	1.2931	0.81219	1.3078	31.717	26.444	32.338	24.203	30.509	433640000	201210000	232430000
438	AT2G43650.1	AT2G43650	Sas10/U3 ribonucleoprotein-like protein	EMB2777	180	0.997103	I	S	_LRAEQLGSITAADAGLDDDS(ph)EEDS(ph)DRELTMEEISDK_	24	7.11241e-37	1362.24	-1.4854	3	0.75005	0.95651	1.0555	0.81219	1.3707	33.751	21.857	27.471	24.203	26.253	425560000	197400000	228160000
439	AT2G43650.1	AT2G43650	Sas10/U3 ribonucleoprotein-like protein	EMB2777	141	1	I	S	_SGLYHSGDNVDFDILS(ph)S(ph)DDEDIKAEEEEVIR_	16	4.59977e-17	914.885	1.754	4	1.0516	1.1759	1.294	1.1923	1.3378	21.67	36.302	12.037	18.603	8.6636	203240000	81235000	122000000
440	AT2G43650.1	AT2G43650	Sas10/U3 ribonucleoprotein-like protein	EMB2777	142	1	I	S	_SGLYHSGDNVDFDILS(ph)S(ph)DDEDIKAEEEEVIR_	17	4.59977e-17	914.885	1.754	4	1.0516	1.1759	1.398	1.1923	1.3984	21.67	36.302	11.356	18.603	12.352	214630000	83946000	130680000
441	AT2G43680.1 ;AT2G43680.2 ;AT2G43680.3	AT2G43680	protein IQ-DOMAIN 14; protein IQ-DOMAIN 14; protein IQ-DOMAIN 14	IQD14; IQD14; IQD14	196	0.959894	I	S	_ITPHSVPS(ph)PRPSS(ph)PR_	8	0.0159407	592.273	-0.49954	3	-	-	-	-	2.3766	-	-	-	-	-	2337800	707040	1630800
442	AT2G43680.1 ;AT2G43680.2 ;AT2G43680.3	AT2G43680	protein IQ-DOMAIN 14; protein IQ-DOMAIN 14; protein IQ-DOMAIN 14	IQD14; IQD14; IQD14	201	0.801418	I	S	_ITPHSVPS(ph)PRPSS(ph)PR_	13	0.0159407	592.273	-0.49954	3	-	-	-	-	2.3766	-	-	-	-	-	2337800	707040	1630800
443	AT2G44440.1	AT2G44440	Emsy N Terminus (ENT) domain-containing protein	AT2G44440	419	1	I	S	_LGDIS(ph)DGENEGAFRR_	5	3.53603e-17	858.373	-0.8355	2	0.92591	1.0488	0.90406	1.039	1.0301	-	23.842	18.071	13.009	9.7492	97302000	47438000	49864000
444	AT2G45140.1	AT2G45140	VAP-like protein 12	PVA12	132	0.999054	I	S	_VVYVAPPRPPS(ph)PVREGS(ph)EEGSSPR_	11	0.00144739	903.753	-0.48443	3	0.60714	0.94594	1.1683	1.3735	0.65727	58.089	13.121	30.169	-	37.227	55355000	30338000	25018000
445	AT2G45140.1	AT2G45140	VAP-like protein 12	PVA12	138	0.978671	I	S	_VVYVAPPRPPS(ph)PVREGS(ph)EEGSSPR_	17	0.00144739	903.753	-0.48443	3	0.91553	1.0173	-	-	0.84878	-	9.8324	-	-	36.162	37140000	19530000	17610000
446	AT2G45140.1	AT2G45140	VAP-like protein 12	PVA12	142	0.799247	I	S	_VVYVAPPRPPSPVREGSEEGS(ph)S(ph)PR_	21	0.0184852	678.066	-1.0057	4	0.82353	0.82428	-	-	-	7.1416	-	-	-	-	15803000	9081600	6721200
447	AT2G45140.1	AT2G45140	VAP-like protein 12	PVA12	143	0.799247	I	S	_VVYVAPPRPPSPVREGSEEGS(ph)S(ph)PR_	22	0.0184852	678.066	-1.0057	4	0.82353	0.82428	-	-	-	7.1416	-	-	-	-	15803000	9081600	6721200
448	AT2G45200.1	AT2G45200	Golgi SNARE 12 protein	GOS12	51	0.92927	I	S	_FTQGGYVDTGS(ph)PTVGSGR_	11	9.7373e-42	933.407	1.5053	2	-	0.92758	-	-	0.83983	-	-	-	-	-	33049000	16525000	16524000
449	AT2G45520.1	AT2G45520	hypothetical protein	AT2G45520	76	0.996336	I	S	_KAEVVVPATES(ph)DGDDSVVEK_	11	5.078e-05	718.667	1.5322	3	1.0379	-	0.63205	-	-	-	-	-	-	-	24997000	14208000	10789000
450	AT2G45520.1	AT2G45520	hypothetical protein	AT2G45520	81	0.829382	I	S	_KAEVVVPATESDGDDS(ph)VVEK_	16	1.35258e-41	718.667	-5.8506	3	-	-	-	-	-	-	-	-	-	-	0	0	0
451	AT2G47000.1	AT2G47000	ABC transporter B family member 4	ABCB4	642	0.998697	I	S	_MSSIES(ph)FKQSS(ph)LRK_	6	0.00502802	894.394	2.6124	2	-	2.5693	1.3856	-	1.7239	-	-	-	-	18.68	12142000	4214800	7926900
452	AT2G47000.1	AT2G47000	ABC transporter B family member 4	ABCB4	647	0.998582	I	S	_MSSIES(ph)FKQSS(ph)LRK_	11	0.00502802	894.394	1.8827	2	-	2.5693	1.3856	-	1.7239	-	-	-	-	18.68	12142000	4214800	7926900
453	AT2G47330.1	AT2G47330	DEAD-box ATP-dependent RNA helicase 24	AT2G47330	160	1	I	S	_AVDAGMLDYDS(ph)DDNPIVVDK_	11	2.4142e-94	1116.47	1.396	2	0.94404	1.069	1.1838	0.98104	1.4059	38.169	22.352	27.119	26.091	26.492	508000000	252000000	256000000
454	AT2G47330.1	AT2G47330	DEAD-box ATP-dependent RNA helicase 24	AT2G47330	140	0.998015	I	S	_DLGLTLAADALNAGYNS(ph)DEEVYAAAK_	17	2.80593e-42	912.42	1.1858	3	0.85524	0.99972	1.0079	0.70992	0.93498	21.481	6.1526	50.745	11.882	-	98219000	49224000	48995000
455	AT2G47800.1	AT2G47800	ABC transporter C family member 4	MRP4	915	1	I	S	_S(ph)FLGS(ph)HIVEDGSK_	1	0.0136584	768.313	1.5889	2	-	-	-	-	0.57141	-	-	-	-	-	6609600	4152700	2456900
456	AT2G47800.1	AT2G47800	ABC transporter C family member 4	MRP4	919	1	I	S	_S(ph)FLGS(ph)HIVEDGSK_	5	0.0136584	768.313	1.5889	2	-	-	-	-	-	-	-	-	-	-	0	0	0
457	AT3G01160.1	AT3G01160	hypothetical protein	AT3G01160	265	1	I	S	_KNDAS(ph)DDEDEEEEEDEDVINQK_	5	4.20688e-05	892.338	1.6873	3	-	-	-	-	-	-	-	-	-	-	0	0	0
458	AT3G01160.1	AT3G01160	hypothetical protein	AT3G01160	503	1	I	S	_QKDDDS(ph)S(ph)PDDDDDYNIDRK_	6	1.72126e-10	805.955	0.89904	3	-	1.1436	-	1.1158	1.3435	-	10.383	-	-	-	50880000	23084000	27795000
459	AT3G01160.1	AT3G01160	hypothetical protein	AT3G01160	504	1	I	S	_QKDDDS(ph)S(ph)PDDDDDYNIDRK_	7	1.72126e-10	805.955	0.89904	3	-	1.1436	-	1.1158	1.3435	-	10.383	-	-	-	50880000	23084000	27795000
460	AT3G01160.1	AT3G01160	hypothetical protein	AT3G01160	111	0.837672	I	S	_QKTEEES(ph)GDES(ph)GS(ph)ETEINDLK_	7	0.0122473	855.645	1.7348	3	-	-	1.3406	-	1.3176	-	-	-	-	-	7188600	2599800	4588800
461	AT3G01160.1	AT3G01160	hypothetical protein	AT3G01160	115	0.826306	I	S	_QKTEEES(ph)GDES(ph)GS(ph)ETEINDLK_	11	0.0122473	855.645	1.7348	3	-	-	1.3406	-	1.3176	-	-	-	-	-	7188600	2599800	4588800
462	AT3G01160.1	AT3G01160	hypothetical protein	AT3G01160	117	0.80298	I	S	_QKTEEES(ph)GDES(ph)GS(ph)ETEINDLK_	13	0.0122473	855.645	1.7348	3	-	-	1.3406	-	1.3176	-	-	-	-	-	7188600	2599800	4588800
463	AT3G01160.1	AT3G01160	hypothetical protein	AT3G01160	134	1	I	S	_SSHVES(ph)EEES(ph)ESELK_	6	1.42041e-82	933.34	0.79222	2	-	1.315	2.7377	1.0013	-	-	-	-	-	-	48793000	19630000	29163000
464	AT3G01160.1	AT3G01160	hypothetical protein	AT3G01160	138	0.999796	I	S	_SSHVES(ph)EEES(ph)ESELK_	10	1.42041e-82	933.34	0.44503	2	-	1.315	2.7377	1.0013	-	-	-	-	-	-	48793000	19630000	29163000
465	AT3G01280.1	AT3G01280	mitochondrial outer membrane protein porin 1	VDAC1	211	0.988757	I	S	_DS(ph)T(ph)IT(ph)VGTQHSLDPLTS(ph)VK_	2	4.81369e-07	1159.95	1.1372	2	-	-	-	-	0.047844	-	-	-	-	-	38678000	7955700	30723000
466	AT3G01280.1	AT3G01280	mitochondrial outer membrane protein porin 1	VDAC1	226	0.999956	I	S	_DS(ph)T(ph)IT(ph)VGTQHSLDPLTS(ph)VK_	17	4.81369e-07	1159.95	1.6238	2	-	-	-	-	0.047844	-	-	-	-	-	38678000	7955700	30723000
467	AT3G01310.1 ;AT3G01310.2 ;AT5G15070.2 ;AT5G15070.1	AT5G15070; AT3G01310	phosphoglycerate mutase-like-like protein; phosphoglycerate mutase-like-like protein; phosphoglycerate mutase-like protein; phosphoglycerate mutase-like protein	AT3G01310; AT3G01310; AT5G15070; AT5G15070	351; 352	1	I	S	_QGS(ph)GIIGTFGQSEELR_	3	1.04979e-19	879.907	-0.43447	2	-	1.3016	-	2.1194	1.6001	-	-	-	-	33.643	19348000	7194800	12153000
468	AT3G01310.1 ;AT3G01310.2	AT3G01310	phosphoglycerate mutase-like-like protein; phosphoglycerate mutase-like-like protein	AT3G01310; AT3G01310	435	0.999999	I	S	_TRPGRES(ph)DS(ph)DAEDLEHAEK_	7	0.000136804	767.972	-1.2961	3	1.823	0.84406	1.3453	1.2433	0.82287	-	47.617	6.0028	19.46	-	261200000	123710000	137490000
469	AT3G01310.1 ;AT3G01310.2	AT3G01310	phosphoglycerate mutase-like-like protein; phosphoglycerate mutase-like-like protein	AT3G01310; AT3G01310	437	1	I	S	_TRPGRES(ph)DS(ph)DAEDLEHAEK_	9	0.000136804	767.972	0.9395	3	1.823	0.84406	1.3453	1.2433	0.82287	-	47.617	6.0028	19.46	-	261200000	123710000	137490000
470	AT3G01460.1	AT3G01460	methyl-CPG-binding domain 9	MBD9	1525	0.489206	III	S	_IS(ph)SPETIS(ph)SPGRHELPIADTSPLVTDNLPEK_	2	0.000611694	1154.21	1.9842	3	-	-	-	-	-	-	-	-	-	-	0	0	0
471	AT3G01460.1	AT3G01460	methyl-CPG-binding domain 9	MBD9	1526	0.496	III	S	_IS(ph)SPETIS(ph)SPGRHELPIADTSPLVTDNLPEK_	3	0.000611694	1154.21	1.9842	3	-	-	-	-	-	-	-	-	-	-	0	0	0
472	AT3G01460.1	AT3G01460	methyl-CPG-binding domain 9	MBD9	1531	0.681836	II	S	_IS(ph)SPETIS(ph)SPGRHELPIADTSPLVTDNLPEK_	8	0.000611694	1154.21	-2.1355	3	1.7096	-	-	-	-	-	-	-	-	-	9169200	2817200	6352000
473	AT3G01460.1	AT3G01460	methyl-CPG-binding domain 9	MBD9	1532	0.412628	III	S	_IS(ph)SPETIS(ph)SPGRHELPIADTSPLVTDNLPEK_	9	0.000611694	1154.21	1.9842	3	-	-	-	-	-	-	-	-	-	-	0	0	0
474	AT3G01810.1 ;AT3G01810.3	AT3G01810	hypothetical protein; hypothetical protein	AT3G01810; AT3G01810	875	0.768085	I	S	_AYTS(ph)DDELDELSSPLAVVVLQQAGSK_	4	1.05419e-57	939.114	-1.8984	3	1.1257	-	-	-	-	-	-	-	-	-	1768500	467950	1300600
475	AT3G01810.1 ;AT3G01810.3	AT3G01810	hypothetical protein; hypothetical protein	AT3G01810; AT3G01810	884	0.663602	II	S	_AYTSDDELDELSS(ph)PLAVVVLQQAGSK_	13	0.00374807	939.114	1.1403	3	-	0.95335	-	-	-	-	-	-	-	-	2288200	1402900	885350
476	AT3G02260.1	AT3G02260	E3 ubiquitin-protein ligase UBR4	BIG	1677	0.999378	I	S	_GTNNFQSFLPLSEDADQLGES(ph)DS(ph)DVEEDGFGEENHVVLYIPK_	21	4.20741e-10	1201.02	-0.51482	4	0.89597	1.1534	-	-	-	11.402	11.752	-	-	-	37099000	13906000	23193000
477	AT3G02260.1	AT3G02260	E3 ubiquitin-protein ligase UBR4	BIG	1679	0.999378	I	S	_GTNNFQSFLPLSEDADQLGES(ph)DS(ph)DVEEDGFGEENHVVLYIPK_	23	4.20741e-10	1201.02	-0.51482	4	0.89597	1.1534	-	-	-	11.402	11.752	-	-	-	37099000	13906000	23193000
478	AT3G02260.1	AT3G02260	E3 ubiquitin-protein ligase UBR4	BIG	506	0.317942	III	S	_TYS(ph)SLRSNS(ph)FAEVESQISHDDEALFGNLFSEGSR_	3	0.000291068	1313.9	-0.048888	3	-	-	-	-	-	-	-	-	-	-	0	0	0
479	AT3G02260.1	AT3G02260	E3 ubiquitin-protein ligase UBR4	BIG	507	0.448354	III	S	_TYSS(ph)LRSNSFAEVES(ph)QISHDDEALFGNLFSEGSR_	4	0.00011049	1313.9	-0.78867	3	-	-	-	-	-	-	-	-	-	-	0	0	0
480	AT3G02260.1	AT3G02260	E3 ubiquitin-protein ligase UBR4	BIG	510	0.706466	II	S	_TYSSLRS(ph)NS(ph)FAEVESQISHDDEALFGNLFSEGSR_	7	0.00011049	1313.9	0.83122	3	-	0.89567	-	-	-	-	-	-	-	-	2010900	882190	1128700
481	AT3G02260.1	AT3G02260	E3 ubiquitin-protein ligase UBR4	BIG	512	0.706466	II	S	_TYSSLRS(ph)NS(ph)FAEVESQISHDDEALFGNLFSEGSR_	9	0.00011049	1313.9	0.83122	3	-	0.89567	-	-	-	-	26.266	-	-	-	15601000	8002300	7598300
482	AT3G02260.1	AT3G02260	E3 ubiquitin-protein ligase UBR4	BIG	518	0.540777	II	S	_VERTYSSLRSNSFAEVES(ph)QIS(ph)HDDEALFGNLFSEGSR_	18	0.00864997	1081.73	-0.077621	4	-	0.82594	-	-	-	-	-	-	-	-	2844500	1932700	911710
483	AT3G02260.1	AT3G02260	E3 ubiquitin-protein ligase UBR4	BIG	521	0.540778	II	S	_VERTYSSLRSNSFAEVES(ph)QIS(ph)HDDEALFGNLFSEGSR_	21	0.000291068	1081.73	-0.077621	4	-	0.84945	-	-	-	-	3.9684	-	-	-	7270700	4103400	3167300
484	AT3G02880.1	AT3G02880	putative inactive receptor kinase	AT3G02880	616	0.480319	III	S	_LIEEVS(ph)HSSGSPNPVS(ph)D_	6	0.000254429	957.382	-1.4421	2	-	-	-	-	-	-	-	-	-	-	0	0	0
485	AT3G02880.1	AT3G02880	putative inactive receptor kinase	AT3G02880	618	0.646639	II	S	_LIEEVSHS(ph)SGSPNPVS(ph)D_	8	8.77808e-42	957.382	-2.3612	2	-	-	-	-	0.95794	-	-	-	-	-	12858000	6624600	6233000
486	AT3G02880.1	AT3G02880	putative inactive receptor kinase	AT3G02880	621	0.999967	I	S	_LIEEVSHSSGS(ph)PNPVS(ph)D_	11	1.11513e-187	957.382	-1.7969	2	1.2395	1.1368	1.1826	0.95127	0.98705	1.6153	-	12.933	-	4.5276	425540000	199470000	226070000
487	AT3G02880.1	AT3G02880	putative inactive receptor kinase	AT3G02880	626	1	I	S	_LIEEVSHSSGS(ph)PNPVS(ph)D_	16	1.11513e-187	957.382	-0.87553	2	1.0561	0.96601	0.99313	1.521	1.2155	-	11.013	28.682	33.81	-	388020000	189860000	198160000
488	AT3G04470.1	AT3G04470	ankyrin repeat-containing protein	AT3G04470	542	0.751768	I	S	_FEELQAAEEEFS(ph)TPPSS(ph)PVFHDAK_	12	7.12265e-07	951.396	-0.36529	3	-	-	1.65	1.2026	0.93493	-	-	-	-	60.42	31900000	12892000	19008000
489	AT3G04470.1	AT3G04470	ankyrin repeat-containing protein	AT3G04470	546	0.811867	I	S	_FEELQAAEEEFST(ph)PPS(ph)SPVFHDAK_	16	7.12265e-07	951.396	1.7689	3	1.1007	0.88341	1.65	1.0556	0.93493	-	-	31.683	-	60.42	60327000	25257000	35071000
490	AT3G04470.1	AT3G04470	ankyrin repeat-containing protein	AT3G04470	547	0.986366	I	S	_FEELQAAEEEFST(ph)PPSS(ph)PVFHDAK_	17	3.08199e-09	951.396	1.2954	3	0.9918	0.88341	0.81642	1.085	1.0966	-	9.1291	-	14.55	17.883	123570000	59697000	63871000
491	AT3G04740.1	AT3G04740	RNA polymerase II transcription mediator	SWP	799	1	I	S	_LIPSLQVVEGVAS(ph)PNK_	13	1.18034e-43	577.641	1.1171	3	1.3031	1.6243	-	0.44347	-	-	-	-	-	-	10260000	4968500	5291900
492	AT3G05030.1 ;AT3G05030.2	AT3G05030	sodium/hydrogen exchanger 2; sodium/hydrogen exchanger 2	NHX2; NHX2	409	0.90451	I	S	_GFVPFVPGS(ph)PTERS(ph)SHDLSKP_	9	0.0117348	801.026	-0.29539	3	-	-	-	1.2457	-	-	-	-	-	-	1981000	1063500	917470
493	AT3G05030.1 ;AT3G05030.2	AT3G05030	sodium/hydrogen exchanger 2; sodium/hydrogen exchanger 2	NHX2; NHX2	414	0.560813	II	S	_GFVPFVPGS(ph)PTERS(ph)SHDLSKP_	14	0.0117348	801.026	-0.29539	3	-	-	-	1.2457	-	-	-	-	-	-	1981000	1063500	917470
494	AT3G05090.1 ;AT3G05090.2	AT3G05090	transducin/WD-40 repeat-containing protein; transducin/WD-40 repeat-containing protein	LRS1; LRS1	379	1	I	S	_GGS(ph)FLAGNLS(ph)FNRAR_	3	7.17217e-22	863.877	2.6647	2	0.81646	0.9928	1.2794	0.93787	-	23.943	20.932	19.767	7.683	-	94216000	46434000	47781000
495	AT3G05090.1 ;AT3G05090.2	AT3G05090	transducin/WD-40 repeat-containing protein; transducin/WD-40 repeat-containing protein	LRS1; LRS1	386	1	I	S	_GGS(ph)FLAGNLS(ph)FNRAR_	10	2.90854e-53	863.877	2.6647	2	1.0786	0.74078	0.93024	1.0602	1.2193	9.3934	-	26.97	-	29.442	145170000	70765000	74404000
496	AT3G05090.1 ;AT3G05090.2	AT3G05090	transducin/WD-40 repeat-containing protein; transducin/WD-40 repeat-containing protein	LRS1; LRS1	190	0.943728	I	S	_TVGS(ph)SNNISVQSSPSHGYTPTIAK_	4	0.00105235	838.062	1.2813	3	0.88762	0.90417	1.6098	0.78364	-	-	-	-	-	-	42181000	22851000	19330000
497	AT3G05090.1 ;AT3G05090.2	AT3G05090	transducin/WD-40 repeat-containing protein; transducin/WD-40 repeat-containing protein	LRS1; LRS1	198	0.466959	III	S	_TVGS(ph)SNNISVQS(ph)SPSHGYTPTIAK_	12	0.0189451	864.717	0.90411	3	-	-	-	-	-	-	-	-	-	-	0	0	0
498	AT3G05420.2 ;AT3G05420.1	AT3G05420	acyl-CoA binding protein 4; acyl-CoA binding protein 4	ACBP4; ACBP4	667	1	I	S	_RQGSGGVWGWLAGSPQEKDDDS(ph)P_	22	2.4137e-14	837.031	0.80049	3	-	0.659	0.45099	0.41499	0.73394	-	-	-	-	10.475	37548000	22736000	14813000
499	AT3G06010.1	AT3G06010	Homeotic gene regulator	ATCHR12	1053	1	I	S	_QRVDKS(ph)EEEEEEGEEENDGK_	6	0.00266191	815.657	1.0836	3	-	-	-	-	-	-	-	-	-	-	0	0	0
500	AT3G06550.2 ;AT3G06550.1 ;AT3G06550.3	AT3G06550	O-acetyltransferase family protein; O-acetyltransferase family protein; O-acetyltransferase family protein	AT3G06550; AT3G06550; AT3G06550	75	0.983804	I	S	_ALLIEDGGGLQSAS(ph)PR_	14	0.000206722	832.406	1.2782	2	-	-	1.5498	1.2401	0.57006	-	-	9.8767	40.824	-	18180000	9049500	9130500
501	AT3G07050.1	AT3G07050	putative GTP-binding protein	AT3G07050	483	1	I	S	_TQTEEEAEHES(ph)DDDESMGGEEEEEAGK_	11	2.61237e-25	1026.37	1.2266	3	1.2252	1.0262	1.2479	0.78546	1.4218	18.358	2.1419	-	0.18194	21.328	415310000	171590000	243720000
502	AT3G07050.1	AT3G07050	putative GTP-binding protein	AT3G07050	488	1	I	S	_TQTEEEAEHES(ph)DDDES(ph)MGGEEEEEAGK_	16	3.57085e-19	1053.02	0.88661	3	1.0778	1.1106	1.2505	1.0813	1.5783	-	14.156	22.569	28.906	34.857	285270000	107640000	177630000
503	AT3G07300.3 ;AT3G07300.1 ;AT3G07300.2	AT3G07300	translation initiation factor eIF-2B beta subunit; translation initiation factor eIF-2B beta subunit; translation initiation factor eIF-2B beta subunit	AT3G07300; AT3G07300; AT3G07300	156	0.381963	III	S	_STLRPPSLQTLLEGTPESATVPYTS(ph)S(ph)SGADSESK_	25	7.05896e-07	1218.56	0.86386	3	-	-	-	-	-	-	-	-	-	-	0	0	0
504	AT3G07300.3 ;AT3G07300.1 ;AT3G07300.2	AT3G07300	translation initiation factor eIF-2B beta subunit; translation initiation factor eIF-2B beta subunit; translation initiation factor eIF-2B beta subunit	AT3G07300; AT3G07300; AT3G07300	157	0.569748	II	S	_STLRPPSLQTLLEGTPESATVPYTSS(ph)S(ph)GADS(ph)ESK_	26	5.77415e-10	1245.21	-2.1987	3	1.5076	0.85939	-	-	-	-	-	-	-	-	8397800	2690400	5707400
505	AT3G07300.3 ;AT3G07300.1 ;AT3G07300.2	AT3G07300	translation initiation factor eIF-2B beta subunit; translation initiation factor eIF-2B beta subunit; translation initiation factor eIF-2B beta subunit	AT3G07300; AT3G07300; AT3G07300	158	0.804935	I	S	_STLRPPSLQTLLEGTPESATVPYTSS(ph)S(ph)GADS(ph)ESK_	27	5.77415e-10	1245.21	-1.5141	3	1.5076	0.85939	-	-	-	-	-	-	-	-	11880000	4118100	7762300
506	AT3G07300.3 ;AT3G07300.1 ;AT3G07300.2	AT3G07300	translation initiation factor eIF-2B beta subunit; translation initiation factor eIF-2B beta subunit; translation initiation factor eIF-2B beta subunit	AT3G07300; AT3G07300; AT3G07300	162	0.651869	II	S	_STLRPPSLQTLLEGTPESATVPY(ph)TSSSGADS(ph)ES(ph)K_	31	5.77415e-10	1245.21	0.62437	3	1.5644	0.78592	-	-	1.3254	5.2296	12.638	-	-	-	14901000	5593800	9306700
507	AT3G07300.3 ;AT3G07300.1 ;AT3G07300.2	AT3G07300	translation initiation factor eIF-2B beta subunit; translation initiation factor eIF-2B beta subunit; translation initiation factor eIF-2B beta subunit	AT3G07300; AT3G07300; AT3G07300	164	0.690897	II	S	_STLRPPSLQTLLEGTPESATVPY(ph)TSSSGADSES(ph)K_	33	8.21941e-07	1218.56	-1.7438	3	-	0.85939	-	-	2.1303	-	-	-	-	-	6442000	2455300	3986700
508	AT3G07330.1	AT3G07330	putative xyloglucan glycosyltransferase 6	CSLC6	608	0.997337	I	S	_SSS(ph)DSGLTELSK_	3	1.25732e-29	645.777	2.7054	2	-	-	-	-	-	-	-	-	-	-	0	0	0
509	AT3G07660.1	AT3G07660	hypothetical protein	AT3G07660	225	0.45831	III	S	_AVDSLPLPRPS(ph)SSEVR_	11	0.00668505	895.446	-3.2769	2	-	-	-	-	-	-	-	-	-	-	0	0	0
510	AT3G07660.1	AT3G07660	hypothetical protein	AT3G07660	226	0.45831	III	S	_AVDSLPLPRPS(ph)SSEVR_	12	0.00668505	895.446	-3.2769	2	-	-	-	-	-	-	-	-	-	-	0	0	0
511	AT3G09200.1 ;AT3G09200.2	AT3G09200	60S acidic ribosomal protein P0-2; 60S acidic ribosomal protein P0-2	AT3G09200; AT3G09200	272	1	I	S	_EES(ph)DEEDYGGDFGLFDEE_	3	1.52768e-126	1081.37	-1.0595	2	0.92177	0.94511	0.99656	0.77662	0.86745	33.526	30.088	23.228	26.471	56.766	397040000	222540000	174490000
512	AT3G10530.1	AT3G10530	transducin/WD40 domain-containing protein	AT3G10530	22	0.999977	I	S	_VLPPVEQES(ph)DVELETK_	9	0.00157051	946.45	1.0164	2	1.0491	1.2779	1.0911	1.0331	1.2985	11.077	22.263	-	11.477	-	50059000	23266000	26793000
513	AT3G10690.1	AT3G10690	DNA gyrase subunit A	GYRA	28	0.967348	I	S	_LS(ph)SSLLRR_	2	0.0200936	506.271	1.8159	2	-	1.4073	-	-	-	-	-	-	-	-	15939000	6796400	9142200
514	AT3G11250.1	AT3G11250	60S acidic ribosomal protein P0-3	AT3G11250	308	1	I	S	_KEES(ph)DEEDYEGGFGLFDEE_	4	2.5362e-86	1152.42	1.0553	2	0.64133	0.99119	0.47534	0.89685	0.90467	0.49686	4.4126	-	15.421	32.809	141570000	77254000	64311000
515	AT3G12390.1	AT3G12390	Nascent polypeptide-associated complex subunit alpha-like protein 1	AT3G12390	36	1	I	S	_IDLDKPEVEDDDDNEDDDS(ph)DDDDKDDDEADGLDGEAGGK_	19	4.94875e-31	1435.86	0.25703	3	2.7824	1.1791	0.91396	0.79716	-	70.907	-	13.513	42.619	-	461060000	166250000	294800000
516	AT3G13224.2	AT3G13224	RNA recognition motif-containing protein	AT3G13224	194	0.976709	I	S	_SLNRS(ph)PPSYGSHPR_	5	3.00178e-05	545.586	0.14235	3	0.88528	0.17576	1.335	-	-	-	-	-	-	-	31991000	17589000	14402000
517	AT3G13300.1 ;AT3G13300.2	AT3G13300	enhancer of mRNA-decapping protein 4; enhancer of mRNA-decapping protein 4	VCS; VCS	112	0.999999	I	S	_SFPGGS(ph)GPIRVPS(ph)CK_	6	0.0026321	853.362	0.91142	2	-	1.337	0.67821	0.58545	0.67194	-	-	-	-	-	17729000	9035200	8693600
518	AT3G13300.1 ;AT3G13300.2	AT3G13300	enhancer of mRNA-decapping protein 4; enhancer of mRNA-decapping protein 4	VCS; VCS	119	1	I	S	_SFPGGS(ph)GPIRVPS(ph)CK_	13	0.0026321	853.362	0.91142	2	-	1.337	0.67821	0.58545	0.67194	-	-	-	-	-	17729000	9035200	8693600
519	AT3G13300.1 ;AT3G13300.2	AT3G13300	enhancer of mRNA-decapping protein 4; enhancer of mRNA-decapping protein 4	VCS; VCS	53	0.933677	I	S	_TLS(ph)YPTPPLNLQS(ph)PR_	3	0.0017846	922.423	1.938	2	-	-	-	-	-	-	-	-	-	-	0	0	0
520	AT3G13300.1 ;AT3G13300.2	AT3G13300	enhancer of mRNA-decapping protein 4; enhancer of mRNA-decapping protein 4	VCS; VCS	63	0.999901	I	S	_TLS(ph)YPTPPLNLQS(ph)PR_	13	0.0017846	922.423	1.938	2	-	-	-	-	-	-	-	-	-	-	0	0	0
521	AT3G13300.1 ;AT3G13300.2	AT3G13300	enhancer of mRNA-decapping protein 4; enhancer of mRNA-decapping protein 4	VCS; VCS	603	0.674109	II	S	_T(ph)S(ph)GLPSQTSGAGSAY(ph)ATLPQLPLS(ph)PR_	2	0.00220379	959.735	-1.4983	3	-	-	-	-	-	-	-	-	-	-	0	0	0
522	AT3G13300.1 ;AT3G13300.2	AT3G13300	enhancer of mRNA-decapping protein 4; enhancer of mRNA-decapping protein 4	VCS; VCS	625	0.999991	I	S	_T(ph)SGLPSQTSGAGSAYATLPQLPLS(ph)PR_	24	1.06109e-05	906.424	-0.83977	3	-	-	0.36339	0.50527	2.0588	-	-	-	14.297	-	8346600	3664500	4682100
523	AT3G13300.1 ;AT3G13300.2	AT3G13300	enhancer of mRNA-decapping protein 4; enhancer of mRNA-decapping protein 4	VCS; VCS	629	0.506997	II	S	_TSGLPSQTSGAGSAYATLPQLPLS(ph)PRLS(ph)SK_	28	1.06109e-05	1044.84	2.5211	3	-	-	-	-	2.0588	-	-	-	-	-	3873600	304620	3569000
524	AT3G13300.1 ;AT3G13300.2	AT3G13300	enhancer of mRNA-decapping protein 4; enhancer of mRNA-decapping protein 4	VCS; VCS	630	0.506996	II	S	_TSGLPSQTSGAGSAYATLPQLPLS(ph)PRLS(ph)SK_	29	1.06109e-05	1044.84	2.5211	3	-	-	-	-	2.0588	-	-	-	-	-	3873600	304620	3569000
525	AT3G13300.1 ;AT3G13300.2	AT3G13300	enhancer of mRNA-decapping protein 4; enhancer of mRNA-decapping protein 4	VCS; VCS	789	1	I	S	_VFCS(ph)QVS(ph)NLSTEMAR_	4	3.34239e-12	944.872	-0.70575	2	-	-	-	-	-	-	-	-	-	-	0	0	0
526	AT3G13300.1 ;AT3G13300.2	AT3G13300	enhancer of mRNA-decapping protein 4; enhancer of mRNA-decapping protein 4	VCS; VCS	792	0.999669	I	S	_VFCSQVS(ph)NLSTEMAR_	7	5.24641e-20	904.889	1.3083	2	1.608	1.2105	1.275	1.0561	1.3617	28.804	9.5389	12.274	11.688	22.509	102270000	44655000	57614000
527	AT3G13300.1 ;AT3G13300.2	AT3G13300	enhancer of mRNA-decapping protein 4; enhancer of mRNA-decapping protein 4	VCS; VCS	795	0.623025	II	S	_VFCSQVSNLS(ph)TEMAR_	10	0.0145629	904.889	0.23187	2	1.4056	-	-	-	-	-	-	-	-	-	3192800	1349200	1843700
528	AT3G13990.1 ;AT3G13990.2	AT3G13990	hypothetical protein; hypothetical protein	AT3G13990; AT3G13990	496	0.989494	I	S	_VSRSDS(ph)PVS(ph)AVS(ph)EPQLPEQK_	6	0.000574849	1190.5	-1.1375	2	0.88639	1.1569	1.1268	-	1.8489	-	15.301	16.027	-	-	22100000	10163000	11937000
529	AT3G13990.1 ;AT3G13990.2	AT3G13990	hypothetical protein; hypothetical protein	AT3G13990; AT3G13990	499	0.999888	I	S	_VSRSDS(ph)PVS(ph)AVS(ph)EPQLPEQK_	9	0.000574849	1190.5	-1.1375	2	0.88639	1.2891	1.1268	1.416	1.8489	-	16.035	16.027	-	-	28650000	13241000	15409000
530	AT3G13990.1 ;AT3G13990.2	AT3G13990	hypothetical protein; hypothetical protein	AT3G13990; AT3G13990	502	1	I	S	_VSRSDS(ph)PVS(ph)AVS(ph)EPQLPEQK_	12	0.000574849	794.001	1.4186	3	0.88639	1.2891	1.1268	1.416	1.8489	-	16.035	16.027	-	-	28650000	13241000	15409000
531	AT3G15970.1	AT3G15970	NUP50 protein	AT3G15970	459	0.83042	I	S	_DSKPSVAEAAAPLKT(ph)PENS(ph)PSAEDA_	19	0.000178326	881.381	-1.3984	3	-	1.2051	-	-	-	-	-	-	-	-	5414100	2265900	3148200
532	AT3G16060.1	AT3G16060	kinesin family member 2/24	AT3G16060	592	0.5	III	S	_S(ph)NSDDNLNALLQEEEDLVNAHRK_	1	3.45872e-10	902.079	1.3927	3	0.96732	-	-	-	1.1736	-	-	-	-	-	17990000	6996900	10993000
533	AT3G16060.1	AT3G16060	kinesin family member 2/24	AT3G16060	594	0.982105	I	S	_SNS(ph)DDNLNALLQEEEDLVNAHRK_	3	3.45872e-10	902.079	1.37	3	1.2339	-	1.4272	-	1.1736	9.9495	-	-	-	-	44681000	17650000	27032000
534	AT3G17160.1	AT3G17160	hypothetical protein	AT3G17160	20	1	I	S	_EKPLVQVLS(ph)DDDS(ph)EVKEAK_	9	5.58931e-53	763.681	1.1777	3	1.0307	1.2498	0.96583	1.3494	0.82464	25.257	31.529	43.865	51.97	121.01	147050000	73972000	73076000
535	AT3G17160.1	AT3G17160	hypothetical protein	AT3G17160	24	1	I	S	_EKPLVQVLS(ph)DDDS(ph)EVKEAK_	13	1.19189e-44	763.681	1.1777	3	1.1192	0.24297	-	-	3.2363	-	-	-	-	-	19770000	13195000	6574900
536	AT3G17205.1 ;AT3G17205.3	AT3G17205	E3 ubiquitin-protein ligase UPL6; E3 ubiquitin-protein ligase UPL6	UPL6; UPL6	368	0.564096	II	S	_S(ph)S(ph)EGESRQGSSDEDDMLIDDVPGLVLNK_	1	5.18708e-14	1051.44	0.88373	3	-	-	-	1.3612	0.8921	-	-	-	-	-	6427600	3869100	2558500
537	AT3G17205.1 ;AT3G17205.3	AT3G17205	E3 ubiquitin-protein ligase UPL6; E3 ubiquitin-protein ligase UPL6	UPL6; UPL6	369	0.665697	II	S	_SS(ph)EGES(ph)RQGSSDEDDM(ox)LIDDVPGLVLNK_	2	5.18708e-14	1056.77	1.9588	3	-	-	1.3617	1.3612	0.8921	-	-	-	-	-	7305700	4214900	3090800
538	AT3G17205.1 ;AT3G17205.3	AT3G17205	E3 ubiquitin-protein ligase UPL6; E3 ubiquitin-protein ligase UPL6	UPL6; UPL6	373	0.881816	I	S	_S(ph)SEGES(ph)RQGSSDEDDMLIDDVPGLVLNK_	6	2.70035e-15	1051.44	-2.6432	3	0.91625	0.86991	1.9961	1.3612	1.0359	13.767	29.626	-	-	21.134	82820000	40267000	42553000
539	AT3G17205.1 ;AT3G17205.3	AT3G17205	E3 ubiquitin-protein ligase UPL6; E3 ubiquitin-protein ligase UPL6	UPL6; UPL6	377	0.985045	I	S	_SSEGESRQGS(ph)S(ph)DEDDMLIDDVPGLVLNK_	10	1.35503e-22	1051.44	1.3725	3	0.88055	1.2415	1.4765	1.0121	1.0274	8.2335	32.435	42.644	18.6	-	90825000	44924000	45901000
540	AT3G17205.1 ;AT3G17205.3	AT3G17205	E3 ubiquitin-protein ligase UPL6; E3 ubiquitin-protein ligase UPL6	UPL6; UPL6	378	0.985045	I	S	_SSEGESRQGS(ph)S(ph)DEDDMLIDDVPGLVLNK_	11	1.35503e-22	1051.44	1.3725	3	0.83075	1.2415	1.4765	1.0121	1.0274	-	32.435	42.644	18.6	-	76578000	37647000	38931000
541	AT3G17740.1 ;AT3G17712.2 ;AT3G17712.1 ;AT3G17712.3	AT3G17740; AT3G17712	hypothetical protein; hypothetical protein; hypothetical protein; hypothetical protein	AT3G17740; AT3G17712; AT3G17712; AT3G17712	97; 97	1	I	S	_VYNLVEEEGS(ph)LES(ph)DDDK_	10	2.69807e-15	1050.9	1.4378	2	0.92576	1.0907	1.874	-	-	-	26.958	-	-	-	15238000	7068000	8170200
542	AT3G17740.1 ;AT3G17712.2 ;AT3G17712.1 ;AT3G17712.3	AT3G17740; AT3G17712	hypothetical protein; hypothetical protein; hypothetical protein; hypothetical protein	AT3G17740; AT3G17712; AT3G17712; AT3G17712	100; 100	1	I	S	_VYNLVEEEGS(ph)LES(ph)DDDK_	13	2.69807e-15	1050.9	1.4378	2	0.92576	1.0907	1.874	-	-	-	26.958	-	-	-	15238000	7068000	8170200
543	AT3G18230.1	AT3G18230	octicosapeptide/Phox/Bem1p domain-containing protein	AT3G18230	41	1	I	S	_SVAVQQPIDGS(ph)PR_	11	3.05804e-41	717.343	-1.2227	2	0.96283	-	-	1.8596	1.0487	-	-	-	4.0952	-	35403000	13756000	21647000
544	AT3G18240.1 ;AT3G18240.2 ;AT4G21460.1	AT3G18240; AT4G21460	ribosomal protein S24/S35; ribosomal protein S24/S35; ribosomal protein S24/S35	AT3G18240; AT3G18240; AT4G21460	141; 137	0.995425	I	S	_DDVKDEDFES(ph)DFEEAHS(ph)T(ph)DEELEDLYNSPEYVAEK_	10	0.00998909	1095.41	1.1896	4	1.2481	0.96778	0.8767	1.1691	-	-	27.355	34.848	-	-	17639000	8241300	9397200
545	AT3G18240.1 ;AT3G18240.2 ;AT4G21460.1	AT3G18240; AT4G21460	ribosomal protein S24/S35; ribosomal protein S24/S35; ribosomal protein S24/S35	AT3G18240; AT3G18240; AT4G21460	148; 144	0.989871	I	S	_DDVKDEDFES(ph)DFEEAHS(ph)T(ph)DEELEDLYNSPEYVAEK_	17	0.00998909	1095.41	1.1896	4	1.2481	0.96778	0.8767	1.1691	-	-	27.355	34.848	-	-	17639000	8241300	9397200
546	AT3G18480.1	AT3G18480	protein CASP	CASP	588	0.820749	I	S	_KYVEDLESGFS(ph)SDVESK_	11	1.48688e-06	999.933	3.6933	2	-	-	-	-	-	-	-	-	-	-	0	0	0
547	AT3G18640.1	AT3G18640	zinc finger CCCH domain-containing protein 38	AT3G18640	582	1	I	S	_TGEDTNDAENVVDEDEDGDDDGS(ph)DEENKK_	23	3.84152e-08	1079.39	2.3491	3	1.2413	-	-	-	1.1959	27.392	-	-	-	8.5629	51131000	22622000	28509000
548	AT3G18760.1 ;AT3G18760.2	AT3G18760	small subunit ribosomal protein S6; small subunit ribosomal protein S6	AT3G18760; AT3G18760	120	0.999379	I	S	_EDSLTVPNRLTSGSLYDGS(ph)S(ph)S(ph)DEDDNNILGLSR_	19	1.33527e-26	1256.18	-0.30288	3	1.0193	0.88146	0.97717	0.86234	0.93989	11.963	12.003	16.64	12.149	9.4624	326860000	157470000	169380000
549	AT3G18760.1 ;AT3G18760.2	AT3G18760	small subunit ribosomal protein S6; small subunit ribosomal protein S6	AT3G18760; AT3G18760	121	0.999115	I	S	_EDSLTVPNRLTSGSLYDGS(ph)S(ph)S(ph)DEDDNNILGLSR_	20	1.33527e-26	1256.18	0.15386	3	1.0193	0.93914	0.97717	0.86234	0.93989	11.963	12.457	16.64	12.149	9.4624	326860000	157470000	169380000
550	AT3G18760.1 ;AT3G18760.2	AT3G18760	small subunit ribosomal protein S6; small subunit ribosomal protein S6	AT3G18760; AT3G18760	122	0.99965	I	S	_EDSLTVPNRLTSGSLYDGS(ph)S(ph)S(ph)DEDDNNILGLSR_	21	1.33527e-26	1256.18	-0.30288	3	1.0193	0.93914	0.97717	0.86234	0.93989	11.963	12.457	16.64	12.149	9.4624	315710000	149620000	166080000
551	AT3G19420.1	AT3G19420	phosphatidylinositol-3,4,5-trisphosphate 3-phosphatase	PEN2	509	1	I	S	_ETENPDKDDVFS(ph)DNEGDSTGPTK_	12	6.33663e-23	859.676	1.4264	3	1.8133	1.3311	1.2266	-	0.85586	-	-	18.179	-	-	84709000	38412000	46297000
552	AT3G19420.1	AT3G19420	phosphatidylinositol-3,4,5-trisphosphate 3-phosphatase	PEN2	610	1	I	S	_VM(ox)AADASVFSFGDEDDFES(ph)D_	19	3.498e-199	1125.41	-1.1928	2	0.99405	0.98027	0.92222	0.9855	0.94414	11.203	19.904	13.388	12.771	20.261	209250000	102070000	107180000
553	AT3G20250.1	AT3G20250	pumilio 5	PUM5	952	1	I	S	_FEQLFGEES(ph)EVS(ph)EEGT(ph)EG_	9	1.5607e-27	1121.87	-3.579	2	0.92449	1.4069	0.88598	1.4386	1.2924	-	-	-	-	7.3556	12809000	6262000	6547000
554	AT3G20250.1	AT3G20250	pumilio 5	PUM5	955	1	I	S	_FEQLFGEES(ph)EVS(ph)EEGT(ph)EG_	12	1.5607e-27	1121.87	-3.579	2	0.92449	1.4069	-	1.2589	1.2924	-	-	-	18.87	7.3556	14443000	6754400	7688700
555	AT3G20250.1	AT3G20250	pumilio 5	PUM5	303	0.99662	I	S	_QASHEDNNLSVFGAS(ph)PPSSVASR_	15	0.000116002	813.031	0.25794	3	-	-	-	1.2274	1.3004	-	-	-	-	-	7750500	3209000	4541600
556	AT3G20250.1	AT3G20250	pumilio 5	PUM5	550	0.995185	I	S	_VMPQYPGS(ph)PLAS(ph)PVMPS(ph)SPVGGMMSHFGR_	8	9.30126e-06	1081.11	1.1738	3	-	-	0.68808	0.32358	-	-	-	-	14.646	-	6939700	5223500	1716200
557	AT3G20250.1	AT3G20250	pumilio 5	PUM5	554	0.999107	I	S	_VMPQYPGS(ph)PLAS(ph)PVMPSS(ph)PVGGMMSHFGR_	12	9.30126e-06	1081.11	1.915	3	-	-	0.68808	0.32358	-	-	-	-	14.646	-	6939700	5223500	1716200
558	AT3G20250.1	AT3G20250	pumilio 5	PUM5	559	0.963475	I	S	_VMPQYPGS(ph)PLAS(ph)PVMPS(ph)SPVGGMMSHFGR_	17	1.3768e-05	1081.11	1.1738	3	-	-	0.68808	-	-	-	-	-	-	-	2850100	1959400	890670
559	AT3G20250.1	AT3G20250	pumilio 5	PUM5	560	0.874975	I	S	_VMPQYPGS(ph)PLAS(ph)PVMPSS(ph)PVGGMMSHFGR_	18	9.30126e-06	1081.11	1.915	3	-	-	-	0.35889	-	-	-	-	-	-	2367300	1935000	432310
560	AT3G20550.1	AT3G20550	smad nuclear-interacting protein 1	DDL	133	0.999647	I	S	_HDEGSNARGGS(ph)EEPNVEEDSVAR_	11	3.40301e-05	841.012	1.2552	3	0.84586	0.90786	3.9786	1.1045	0.97701	27.339	2.2227	75.126	45.197	13.701	317830000	137230000	180600000
561	AT3G22190.1 ;AT3G22190.2	AT3G22190	protein IQ-domain 5; protein IQ-domain 5	IQD5; IQD5	42	1	I	S	_KNS(ph)VDFDFEK_	3	0.00791762	654.779	-0.5197	2	-	-	-	-	-	-	-	-	-	-	0	0	0
562	AT3G22260.2 ;AT3G22260.3 ;AT3G22260.1	AT3G22260	OTU-like cysteine protease family protein; OTU-like cysteine protease family protein; OTU-like cysteine protease family protein	AT3G22260; AT3G22260; AT3G22260	64	1	I	S	_RLS(ph)HLDS(ph)IPHTPR_	3	0.0158596	563.594	1.2674	3	0.7605	1.1049	-	-	-	-	41.115	-	-	-	17668000	9433300	8234500
563	AT3G22260.2 ;AT3G22260.3 ;AT3G22260.1	AT3G22260	OTU-like cysteine protease family protein; OTU-like cysteine protease family protein; OTU-like cysteine protease family protein	AT3G22260; AT3G22260; AT3G22260	68	0.999901	I	S	_RLS(ph)HLDS(ph)IPHTPR_	7	0.0158596	563.594	1.5367	3	0.7605	1.1049	-	-	-	-	41.115	-	-	-	17668000	9433300	8234500
564	AT3G22850.1	AT3G22850	aluminum induced protein with YGL and LRDR motif	AT3G22850	215	0.995623	I	S	_VDS(ph)SGEVCGVTFK_	3	1.02557e-12	732.807	0.96091	2	0.95628	1.4454	-	-	2.4861	32.383	32.454	-	-	51.323	98274000	50107000	48168000
565	AT3G22850.1	AT3G22850	aluminum induced protein with YGL and LRDR motif	AT3G22850	240	1	I	S	_VGS(ph)VQNWSK_	3	0.00459109	542.745	0.31679	2	-	0.49907	0.59975	-	-	-	14.605	9.2108	-	-	54103000	34813000	19289000
566	AT3G23900.1 ;AT3G23900.3	AT3G23900	RNA recognition motif (RRM)-containing protein; RNA recognition motif (RRM)-containing protein	AT3G23900; AT3G23900	928	0.934228	I	S	_VDDGDANS(ph)DS(ph)SQQERNLEGHLLSLDSMSSQDVEK_	8	2.20183e-06	1289.2	-1.5622	3	1.377	1.3135	1.3232	0.70389	1.474	22.672	8.7954	-	-	24.094	50767000	22322000	28445000
567	AT3G23900.1 ;AT3G23900.3	AT3G23900	RNA recognition motif (RRM)-containing protein; RNA recognition motif (RRM)-containing protein	AT3G23900; AT3G23900	930	0.753907	I	S	_VDDGDANSDS(ph)S(ph)QQERNLEGHLLSLDSMSSQDVEK_	10	2.20183e-06	967.149	-0.20585	4	1.173	0.68175	0.59051	0.70389	1.474	-	-	-	-	24.094	61779000	31205000	30574000
568	AT3G23900.1 ;AT3G23900.3	AT3G23900	RNA recognition motif (RRM)-containing protein; RNA recognition motif (RRM)-containing protein	AT3G23900; AT3G23900	931	0.858117	I	S	_VDDGDANS(ph)DSS(ph)QQERNLEGHLLSLDSMSSQDVEK_	11	2.20183e-06	967.149	-1.5953	4	1.377	0.87704	0.59051	0.70389	1.474	22.672	35.624	-	-	24.094	76694000	36228000	40466000
569	AT3G23960.1	AT3G23960	putative F-box protein	AT3G23960	149	0.998753	I	S	_PVDVS(ph)IIY(ph)NPSTGES(ph)LTLPK_	5	0.0199865	1185.52	5.9633	2	-	-	-	-	-	-	-	-	-	-	0	0	0
570	AT3G23960.1	AT3G23960	putative F-box protein	AT3G23960	159	0.993502	I	S	_PVDVS(ph)IIY(ph)NPSTGES(ph)LTLPK_	15	0.0199865	1185.52	5.9633	2	-	-	-	-	-	-	-	-	-	-	0	0	0
571	AT3G24080.1 ;AT3G24080.2	AT3G24080	KRR1 family protein; KRR1 family protein	AT3G24080; AT3G24080	178	1	I	S	_AEGNES(ph)GEDDDFLRVVEK_	6	3.84736e-47	696.963	-3.0382	3	0.82877	-	1.1031	-	1.6422	20.558	-	34.829	-	-	24350000	10510000	13840000
572	AT3G24080.1 ;AT3G24080.2	AT3G24080	KRR1 family protein; KRR1 family protein	AT3G24080; AT3G24080	386	0.997796	I	S	_YYGEEDS(ph)DLNS(ph)DEDDDGEKPDFDKEDELLGLPK_	7	4.06782e-18	988.641	0.57927	4	1.0982	0.96768	1.0976	1.0244	1.2482	16.895	21.657	69.714	37.166	7.9513	261680000	98824000	162850000
573	AT3G24080.1 ;AT3G24080.2	AT3G24080	KRR1 family protein; KRR1 family protein	AT3G24080; AT3G24080	390	0.999944	I	S	_YYGEEDS(ph)DLNS(ph)DEDDDGEKPDFDKEDELLGLPK_	11	4.06782e-18	1317.85	1.6513	3	1.0982	0.96483	1.0976	1.0244	1.2482	16.895	28.308	69.714	37.166	7.9513	261680000	98824000	162850000
574	AT3G25150.2 ;AT3G25150.1	AT3G25150	nuclear transport factor 2 and RNA recognition motif domain-containing protein; nuclear transport factor 2 and RNA recognition motif domain-containing protein	AT3G25150; AT3G25150	204	0.934847	I	S	_VFT(ph)PS(ph)EDEQVSAAEEALVTETVNEAPIEVQK_	5	1.63686e-07	1173.86	2.3502	3	-	1.5977	0.77384	0.77911	0.90494	-	-	-	-	-	19576000	12061000	7515300
575	AT3G25150.2 ;AT3G25150.1	AT3G25150	nuclear transport factor 2 and RNA recognition motif domain-containing protein; nuclear transport factor 2 and RNA recognition motif domain-containing protein	AT3G25150; AT3G25150	210	0.943657	I	S	_VFTPS(ph)EDEQVS(ph)AAEEALVTETVNEAPIEVQK_	11	0.00216017	1173.86	1.4444	3	-	-	0.77384	0.65814	0.69074	-	-	-	-	-	6994700	5030400	1964300
576	AT3G25840.1 ;AT3G25840.2	AT3G25840	serine/threonine-protein kinase PRP4; serine/threonine-protein kinase PRP4	AT3G25840; AT3G25840	523	0.835277	I	S	_NEVTPYLVS(ph)R_	9	0.00287817	629.297	1.1518	2	1.0641	-	1.2811	-	1.2017	-	-	-	-	-	20606000	9131700	11474000
577	AT3G25840.1	AT3G25840	serine/threonine-protein kinase PRP4	AT3G25840	105	0.955424	I	S	_TADS(ph)DGES(ph)GEIKFEDNNLPPLGEK_	4	0.0012052	908.044	1.1673	3	1.5045	1.0242	1.1501	6.1135	0.85362	-	7.0482	16.31	-	-	40227000	14679000	25548000
578	AT3G25840.1	AT3G25840	serine/threonine-protein kinase PRP4	AT3G25840	109	0.999322	I	S	_TADS(ph)DGES(ph)GEIKFEDNNLPPLGEK_	8	0.0012052	908.044	2.4402	3	1.1348	1.0242	1.1501	6.1135	0.85362	39.883	7.0482	16.31	-	-	40227000	14679000	25548000
579	AT3G27530.1	AT3G27530	golgin candidate 6	GC6	905	1	I	S	_LLEDIGDES(ph)EAQAES(ph)EED_	9	9.68062e-33	1069.88	1.0306	2	1.0846	0.94921	0.83894	0.8882	0.91264	22.887	11.353	18.004	10.84	14.597	175800000	84842000	90960000
580	AT3G27530.1	AT3G27530	golgin candidate 6	GC6	911	1	I	S	_LLEDIGDES(ph)EAQAES(ph)EED_	15	9.68062e-33	1069.88	1.0306	2	0.93041	1.0223	1.0239	1.0604	0.97817	5.5688	10.109	17.198	11.259	7.791	493710000	239220000	254490000
581	AT3G27550.1	AT3G27550	RNA-binding CRS1 / YhbY (CRM) domain protein	AT3G27550	360	1	I	S	_RPNDS(ph)DDDDDDGELDS(ph)EDDEIPK_	5	1.73815e-16	922.653	0.32831	3	1.0235	0.9981	0.94892	0.97611	1.3028	38.537	13.315	21.584	25.589	4.7199	182790000	91335000	91458000
582	AT3G27550.1	AT3G27550	RNA-binding CRS1 / YhbY (CRM) domain protein	AT3G27550	371	1	I	S	_RPNDS(ph)DDDDDDGELDS(ph)EDDEIPK_	16	1.73815e-16	922.653	0.32831	3	1.0235	0.9981	0.94892	0.97611	1.3028	38.537	13.315	21.584	25.589	4.7199	182790000	91335000	91458000
583	AT3G28500.1	AT3G28500	60S acidic ribosomal protein P2-3	AT3G28500	104	1	I	S	_VEEVKDES(ph)S(ph)DDAGMM(ox)GLFD_	8	2.24796e-41	1125.4	-0.14956	2	1.095	0.97469	0.91276	1.0299	1.0548	10.602	12.117	-	24.695	19.557	891000000	446580000	444420000
584	AT3G28500.1	AT3G28500	60S acidic ribosomal protein P2-3	AT3G28500	105	1	I	S	_VEEVKDES(ph)S(ph)DDAGMM(ox)GLFD_	9	2.24796e-41	1125.4	-0.14956	2	1.095	0.97469	0.91276	1.0299	1.0548	10.602	12.117	-	24.695	19.557	891000000	446580000	444420000
585	AT3G29160.1 ;AT3G29160.2 ;AT3G29160.3 ;AT3G01090.2 ;AT3G01090.1 ;AT3G01090.3 ;AT5G39440.1	AT5G39440; AT3G01090; AT3G29160	SNF1-related protein kinase catalytic subunit alpha KIN11; SNF1-related protein kinase catalytic subunit alpha KIN11; SNF1-related protein kinase catalytic subunit alpha KIN11; SNF1-related protein kinase catalytic subunit alpha KIN10; SNF1-related protein kinase catalytic subunit alpha KIN10; SNF1-related protein kinase catalytic subunit alpha KIN10; SNF1-related protein kinase 1.3	KIN11; KIN11; KIN11; KIN10; KIN10; KIN10; SnRK1.3	176; 176; 177	0.871743	I	S	_TS(ph)CGSPNYAAPEVISGK_	2	0.00452851	909.392	1.3262	2	1.2651	1.3995	-	1.4269	0.90269	-	-	-	-	-	19688000	10030000	9657200
586	AT3G29360.1 ;AT3G29360.2 ;AT5G15490.1 ;AT5G39320.1	AT5G15490; AT3G29360; AT5G39320	putative UDP-glucose 6-dehydrogenase 1; putative UDP-glucose 6-dehydrogenase 1; UDPglucose 6-dehydrogenase; putative UDP-glucose 6-dehydrogenase 2	AT3G29360; AT3G29360; AT5G15490; AT5G39320	393; 393; 393	0.985358	I	S	_FDWDHPLHLQPMS(ph)PTTVK_	13	6.80537e-15	743.678	1.212	3	-	1.2283	1.7979	0.63945	1.1082	-	23.333	-	28.571	-	66364000	34130000	32234000
587	AT3G43190.1	AT3G43190	sucrose synthase 4	SUS4	13	0.997218	I	S	_VHS(ph)QRERLDATLVAQK_	3	0.0200568	483.502	2.4871	4	1.4694	-	-	-	-	-	-	-	-	-	12565000	5446300	7119000
588	AT3G43980.1 ;AT3G44010.1 ;AT4G33865.1	AT4G33865; AT3G44010; AT3G43980	40S ribosomal protein S29; 40S ribosomal protein S29; 40S ribosomal protein S29	AT3G43980; AT3G44010; AT4G33865	4; 4; 4	1	I	S	_GHS(ph)NVWNSHPK_	3	0.0198414	448.194	0.44529	3	-	-	-	-	-	-	-	-	-	-	6276900	6276900	0
589	AT3G45830.1	AT3G45830	hypothetical protein	AT3G45830	234	1	I	S	_KDDFEDDS(ph)S(ph)EKDEPFDK_	8	1.0836e-09	735.931	1.2233	3	1.4252	1.1627	1.6148	1.4555	1.9752	-	26.908	1.2881	20.173	9.6911	60640000	24441000	36199000
590	AT3G45830.1	AT3G45830	hypothetical protein	AT3G45830	235	1	I	S	_KDDFEDDS(ph)S(ph)EKDEPFDK_	9	1.0836e-09	735.931	1.2233	3	1.4252	1.1627	1.6148	1.4555	1.9752	-	26.908	1.2881	20.173	9.6911	60640000	24441000	36199000
591	AT3G46530.1	AT3G46530	disease resistance protein RPP13	RPP13	156	1	I	S	_RARS(ph)VDQEEVVVGLEDDAK_	4	1.28128e-14	732.35	-4.0648	3	-	-	0.81538	-	-	-	-	-	-	-	1554400	924570	629820
592	AT3G46540.1	AT3G46540	ENTH/VHS family protein	AT3G46540	186	1	I	S	_GIQGFGS(ph)FNHK_	7	0.004168	636.282	0.49787	2	0.83044	0.92249	-	0.46661	-	24.623	8.4358	-	-	-	49493000	26969000	22525000
593	AT3G48430.1	AT3G48430	relative of early flowering 6 protein	REF6	1025	1	I	S	_EFES(ph)DDEVS(ph)DRS(ph)LGEEYTVR_	4	1.34867e-21	1301.47	-0.44601	2	-	-	-	1.0128	1.5806	-	-	-	3.2697	-	12491000	5376900	7114200
594	AT3G48430.1	AT3G48430	relative of early flowering 6 protein	REF6	1030	0.999716	I	S	_EFES(ph)DDEVS(ph)DRS(ph)LGEEYTVR_	9	1.34867e-21	1301.47	0.57674	2	-	-	-	1.0128	1.5806	-	-	-	3.2697	-	12491000	5376900	7114200
595	AT3G48430.1	AT3G48430	relative of early flowering 6 protein	REF6	1033	0.999585	I	S	_EFES(ph)DDEVS(ph)DRS(ph)LGEEYTVR_	12	1.34867e-21	1301.47	0.57674	2	-	-	-	1.0128	1.5806	-	-	-	3.2697	-	12491000	5376900	7114200
596	AT3G48430.1	AT3G48430	relative of early flowering 6 protein	REF6	1092	0.999953	I	S	_VFRNPVSYES(ph)EDNGVYQQSGR_	10	5.27076e-20	837.703	1.2807	3	-	-	-	0.93583	1.0096	-	-	-	28.964	-	21588000	10849000	10739000
597	AT3G48440.1	AT3G48440	zinc finger CCCH domain-containing protein 43	AT3G48440	19	0.643027	II	S	_S(ph)YSGDS(ph)SHDRSLSDLNHAAEDLSDK_	1	2.05869e-05	956.045	-0.036367	3	-	-	-	-	2.4103	-	-	-	-	-	10643000	2606200	8036600
598	AT3G48440.1	AT3G48440	zinc finger CCCH domain-containing protein 43	AT3G48440	21	0.939596	I	S	_SYS(ph)GDS(ph)SHDRSLSDLNHAAEDLSDK_	3	3.91851e-07	956.045	1.2603	3	0.88267	0.99464	0.67187	1.3557	-	-	-	-	-	-	61887000	28901000	32985000
599	AT3G48440.1	AT3G48440	zinc finger CCCH domain-containing protein 43	AT3G48440	24	0.933743	I	S	_SYS(ph)GDS(ph)SHDRSLSDLNHAAEDLSDK_	6	3.91851e-07	956.045	-2.2719	3	1.3818	0.99464	0.76157	-	1.4098	-	41.202	-	-	75.841	73918000	31753000	42165000
600	AT3G48440.1	AT3G48440	zinc finger CCCH domain-containing protein 43	AT3G48440	25	0.725297	II	S	_SYS(ph)GDSS(ph)HDRSLSDLNHAAEDLSDK_	7	3.91851e-07	717.285	-2.5825	4	-	0.99464	-	-	-	-	22.511	-	-	-	30457000	13137000	17320000
601	AT3G48530.1	AT3G48530	SNF1-related protein kinase regulatory subunit gamma 1	KING1	12	0.988627	I	S	_IM(ox)RS(ph)ES(ph)LGHRSDVSSPEAK_	4	8.78002e-13	754.659	0.04045	3	0.90362	0.78642	1.3523	-	1.0897	9.7027	36.66	10.224	-	-	217750000	103510000	114240000
602	AT3G48530.1	AT3G48530	SNF1-related protein kinase regulatory subunit gamma 1	KING1	14	0.998925	I	S	_SES(ph)LGHRSDVS(ph)SPEAK_	3	4.50308e-53	923.374	0.026878	2	0.99215	0.99274	1.1332	1.2031	1.0897	10.045	55.803	9.5805	5.9036	-	1234400000	609180000	625190000
603	AT3G48530.1	AT3G48530	SNF1-related protein kinase regulatory subunit gamma 1	KING1	19	0.989182	I	S	_IM(ox)RSES(ph)LGHRS(ph)DVS(ph)SPEAK_	11	0.0131052	781.314	1.1142	3	1.248	1.229	1.4888	0.68685	1.1064	-	-	23.273	11.014	37.25	435390000	200400000	234990000
604	AT3G48530.1	AT3G48530	SNF1-related protein kinase regulatory subunit gamma 1	KING1	22	0.996496	I	S	_IMRSESLGHRS(ph)DVS(ph)S(ph)PEAK_	14	8.47986e-31	1163.47	1.4758	2	0.99019	1.1315	1.059	1.0584	1.3055	1.5835	88.805	-	24.025	-	826390000	404000000	422400000
605	AT3G48530.1	AT3G48530	SNF1-related protein kinase regulatory subunit gamma 1	KING1	23	0.996438	I	S	_IMRSESLGHRS(ph)DVS(ph)S(ph)PEAK_	15	4.50308e-53	1163.47	1.4758	2	0.9615	0.92629	1.2127	0.89303	1.0014	3.1355	-	-	-	52.861	676420000	331960000	344460000
606	AT3G48710.1	AT3G48710	DEK domain-containing chromatin associated protein	AT3G48710	442	1	I	S	_DIITDAINEMS(ph)DDDDEKEEDT(ph)EDEGEK_	11	1.59291e-28	1087.4	0.19976	3	1.0256	1.061	1.0945	0.99485	1.2375	44.776	28.98	20.676	22.4	71.679	109670000	49091000	60579000
607	AT3G48860.2	AT3G48860	hypothetical protein	AT3G48860	565	0.431045	III	S	_EIDQLPS(ph)PTS(ph)SNHDLDADS_	7	0.0074473	1100.92	-1.677	2	-	-	-	-	-	-	-	-	-	-	0	0	0
608	AT3G48860.2	AT3G48860	hypothetical protein	AT3G48860	568	0.47346	III	S	_EIDQLPS(ph)PTS(ph)SNHDLDADS_	10	0.0074473	1100.92	-1.677	2	-	-	-	-	-	-	-	-	-	-	0	0	0
609	AT3G49010.1 ;AT3G49010.2 ;AT3G49010.3 ;AT3G49010.4 ;AT3G49010.5	AT3G49010	60S ribosomal protein L13-1; 60S ribosomal protein L13-1; 60S ribosomal protein L13-1; 60S ribosomal protein L13-1; 60S ribosomal protein L13-1	BBC1; BBC1; BBC1; BBC1; BBC1	84	0.883922	I	S	_AGDS(ph)TPEELANATQVQGDYLPIVR_	4	8.68253e-21	1312.62	-1.7663	2	-	0.80595	0.57387	0.78299	1.0404	-	-	11.356	28.382	-	79049000	41296000	37754000
610	AT3G49490.1	AT3G49490	hypothetical protein	AT3G49490	941	0.933291	I	S	_GYES(ph)PTS(ph)DWEHVIKDD_	4	6.93352e-06	1019.38	1.0927	2	-	-	-	0.45582	-	-	-	-	24.123	-	9345900	6067300	3278500
611	AT3G49490.1	AT3G49490	hypothetical protein	AT3G49490	944	0.983666	I	S	_GYES(ph)PTS(ph)DWEHVIKDD_	7	6.93352e-06	1019.38	1.5709	2	-	-	-	0.45582	-	-	-	-	24.123	-	9345900	6067300	3278500
612	AT3G49590.3 ;AT3G49590.1 ;AT3G49590.2	AT3G49590	Autophagy-related protein 13; Autophagy-related protein 13; Autophagy-related protein 13	AT3G49590; AT3G49590; AT3G49590	259	0.999924	I	S	_FFPS(ph)PGRSVEGHS(ph)FTGR_	4	0.00990872	675.619	-1.032	3	1.0896	0.87008	1.0234	1.0162	0.77958	18.451	18.067	30.526	27.284	-	69924000	34558000	35366000
613	AT3G49590.3 ;AT3G49590.1 ;AT3G49590.2	AT3G49590	Autophagy-related protein 13; Autophagy-related protein 13; Autophagy-related protein 13	AT3G49590; AT3G49590; AT3G49590	268	0.957349	I	S	_FFPS(ph)PGRSVEGHS(ph)FTGR_	13	0.00990872	675.619	-0.72634	3	1.2979	-	-	0.83624	-	-	-	-	-	-	10923000	4675300	6247900
614	AT3G49590.3 ;AT3G49590.1 ;AT3G49590.2	AT3G49590	Autophagy-related protein 13; Autophagy-related protein 13; Autophagy-related protein 13	AT3G49590; AT3G49590; AT3G49590	404	0.82998	I	S	_STRRS(ph)PSS(ph)QDSLPGIALYR_	5	0.00312625	751.014	-0.97967	3	0.82737	0.82721	-	-	-	-	42.297	-	-	-	46246000	21821000	24425000
615	AT3G49590.3 ;AT3G49590.1 ;AT3G49590.2	AT3G49590	Autophagy-related protein 13; Autophagy-related protein 13; Autophagy-related protein 13	AT3G49590; AT3G49590; AT3G49590	406	0.826822	I	S	_STRRS(ph)PS(ph)SQDSLPGIALYR_	7	0.0145496	751.014	-0.51386	3	0.86564	1.1337	1.3468	0.96998	-	6.3952	-	-	17.157	-	57572000	26276000	31296000
616	AT3G49590.3 ;AT3G49590.1 ;AT3G49590.2	AT3G49590	Autophagy-related protein 13; Autophagy-related protein 13; Autophagy-related protein 13	AT3G49590; AT3G49590; AT3G49590	407	0.988183	I	S	_STRRSPS(ph)S(ph)QDSLPGIALYR_	8	0.00312625	751.014	0.3518	3	1.196	0.79892	1.483	1.0951	-	19.798	16.486	-	16.072	-	118320000	53201000	65122000
617	AT3G50110.1	AT3G50110	phosphatidylinositol-3,4,5-trisphosphate 3-phosphatase	PEN3	631	0.966547	I	S	_AIAADASVFSFGDEEEDYES(ph)D_	20	8.53686e-06	1173.94	-1.2453	2	-	-	1.0185	-	-	-	-	28.247	-	-	3639600	1833700	1805900
618	AT3G50370.1	AT3G50370	hypothetical protein	AT3G50370	1445	1	I	S	_VFEQQGIEAPS(ph)DDDDFIEVR_	11	1.59736e-19	1195.02	0.9197	2	1.1067	1.0076	1.0157	0.91546	1.0658	16.453	5.3304	18.776	22.455	27.46	261460000	123930000	137520000
619	AT3G50590.1	AT3G50590	transducin/WD40 domain-containing protein	AT3G50590	1140	0.999998	I	S	_TMYGATGDGS(ph)S(ph)S(ph)DEEGVTKPK_	10	1.56748e-06	1178.92	2.0009	2	1.2898	1.0238	1.7479	1.1895	-	-	17.392	0.65515	26.501	-	75229000	35681000	39548000
620	AT3G50590.1	AT3G50590	transducin/WD40 domain-containing protein	AT3G50590	1141	1	I	S	_TMYGATGDGS(ph)S(ph)S(ph)DEEGVTKPK_	11	1.56748e-06	1178.92	2.0009	2	1.2898	1.0238	1.7479	1.1895	-	-	17.392	0.65515	26.501	-	79500000	39053000	40447000
621	AT3G50590.1	AT3G50590	transducin/WD40 domain-containing protein	AT3G50590	1142	0.999999	I	S	_TMYGATGDGS(ph)S(ph)S(ph)DEEGVTKPK_	12	1.56748e-06	1178.92	2.0009	2	1.2898	0.92288	1.7479	1.1895	-	-	23.048	0.65515	26.501	-	87894000	43471000	44423000
622	AT3G51880.1 ;AT3G51880.3	AT3G51880	high mobility group protein B1; high mobility group protein B1	HMGB1; HMGB1	135	0.5	III	S	_S(ph)RSEINDEDEAS(ph)GEEELLEK_	1	2.74319e-27	1219.98	-2.6291	2	-	1.1904	1.5492	0.84857	-	-	-	-	-	-	20015000	8621100	11394000
623	AT3G51880.1 ;AT3G51880.3	AT3G51880	high mobility group protein B1; high mobility group protein B1	HMGB1; HMGB1	137	0.774385	I	S	_SRS(ph)EINDEDEAS(ph)GEEELLEK_	3	2.74319e-27	813.654	-2.02	3	1.2308	1.2762	1.5492	0.84857	-	-	9.8374	-	-	-	29349000	12575000	16774000
624	AT3G51880.1 ;AT3G51880.3	AT3G51880	high mobility group protein B1; high mobility group protein B1	HMGB1; HMGB1	146	1	I	S	_SRS(ph)EINDEDEAS(ph)GEEELLEK_	12	1.62403e-102	1219.98	-3.9638	2	1.0571	0.9896	1.4638	1.0088	1.7741	-	6.9686	23.107	-	-	480390000	223620000	256770000
625	AT3G52400.1	AT3G52400	syntaxin-122	SYP122	18	0.834438	I	S	_TSVADGSS(ph)PPHSHNIEM(ox)SK_	8	0.00136778	692.961	1.7284	3	1.2269	0.65866	-	1.2958	2.3156	-	-	-	-	-	197140000	99236000	97902000
626	AT3G52870.1	AT3G52870	IQ calmodulin-binding motif family protein	AT3G52870	373	0.999929	I	S	_TLS(ph)GGLGS(ph)PK_	3	0.0100923	538.725	1.602	2	0.67915	-	-	-	-	-	-	-	-	-	7481000	3618600	3862300
627	AT3G52870.1	AT3G52870	IQ calmodulin-binding motif family protein	AT3G52870	378	1	I	S	_TLS(ph)GGLGS(ph)PK_	8	0.0100923	538.725	1.602	2	0.67915	-	-	-	-	-	-	-	-	-	7481000	3618600	3862300
628	AT3G52930.1	AT3G52930	fructose-bisphosphate aldolase, class I	AT3G52930	350	1	I	S	_LGDGAAES(ph)LHVK_	8	5.29833e-21	426.203	-5.9402	3	-	-	-	0.49061	1.3101	-	-	-	-	-	14670000	6538900	8131100
629	AT3G53500.2 ;AT3G53500.1	AT3G53500	RNA recognition motif and CCHC-type zinc finger domain-containing protein; RNA recognition motif and CCHC-type zinc finger domain-containing protein	RSZ32; RSZ32	184	1	I	S	_VIDAS(ph)PKRGS(ph)DYDGS(ph)PK_	5	0.00494443	1016.4	1.5231	2	1.8825	0.10891	0.74662	0.58554	0.65245	-	-	-	-	-	163370000	83804000	79565000
630	AT3G53500.2 ;AT3G53500.1	AT3G53500	RNA recognition motif and CCHC-type zinc finger domain-containing protein; RNA recognition motif and CCHC-type zinc finger domain-containing protein	RSZ32; RSZ32	189	0.999973	I	S	_VIDAS(ph)PKRGS(ph)DYDGS(ph)PK_	10	0.00494443	1016.4	1.5231	2	-	0.10891	0.74662	0.58554	0.65245	-	-	-	-	-	103540000	57337000	46202000
631	AT3G53500.2 ;AT3G53500.1	AT3G53500	RNA recognition motif and CCHC-type zinc finger domain-containing protein; RNA recognition motif and CCHC-type zinc finger domain-containing protein	RSZ32; RSZ32	194	0.999715	I	S	_VIDAS(ph)PKRGSDY(ph)DGS(ph)PK_	15	0.00494443	1016.4	1.2739	2	1.8825	1.2553	0.68753	-	-	-	-	-	-	-	127180000	57151000	70033000
632	AT3G53520.4 ;AT3G53520.1 ;AT3G53520.2 ;AT3G53520.3	AT3G53520	UDP-glucuronic acid decarboxylase 1; UDP-glucuronic acid decarboxylase 1; UDP-glucuronic acid decarboxylase 1; UDP-glucuronic acid decarboxylase 1	UXS1; UXS1; UXS1; UXS1	9	0.4995	III	S	_QM(ox)S(ph)SKRDEETIPMSQSSPYS(ph)PK_	3	0.00613307	897.036	1.2431	3	-	-	-	-	-	-	-	-	-	-	0	0	0
633	AT3G53520.4 ;AT3G53520.1 ;AT3G53520.2 ;AT3G53520.3	AT3G53520	UDP-glucuronic acid decarboxylase 1; UDP-glucuronic acid decarboxylase 1; UDP-glucuronic acid decarboxylase 1; UDP-glucuronic acid decarboxylase 1	UXS1; UXS1; UXS1; UXS1	10	0.4995	III	S	_QM(ox)S(ph)SKRDEETIPMSQSSPYS(ph)PK_	4	0.00613307	897.036	1.2431	3	-	-	-	-	-	-	-	-	-	-	0	0	0
634	AT3G53520.4 ;AT3G53520.1 ;AT3G53520.2 ;AT3G53520.3	AT3G53520	UDP-glucuronic acid decarboxylase 1; UDP-glucuronic acid decarboxylase 1; UDP-glucuronic acid decarboxylase 1; UDP-glucuronic acid decarboxylase 1	UXS1; UXS1; UXS1; UXS1	26	0.944016	I	S	_QM(ox)SS(ph)KRDEETIPMSQSSPYS(ph)PK_	20	0.00613307	897.036	2.2446	3	-	1.9053	-	-	-	-	-	-	-	-	5588000	1345900	4242100
635	AT3G54380.2	AT3G54380	SAC3/GANP/Nin1/mts3/eIF-3 p25 family protein	AT3G54380	358	1	I	S	_FVY(ph)FRS(ph)WM(ox)LNLY(ph)AMS(ph)VVLR_	6	0.018046	911.04	-1.3758	3	-	-	-	-	-	-	-	-	-	-	0	0	0
636	AT3G54380.2	AT3G54380	SAC3/GANP/Nin1/mts3/eIF-3 p25 family protein	AT3G54380	367	1	I	S	_FVY(ph)FRS(ph)WM(ox)LNLY(ph)AMS(ph)VVLR_	15	0.018046	911.04	-1.3758	3	-	-	-	-	-	-	-	-	-	-	0	0	0
637	AT3G54540.1	AT3G54540	ABC transporter F family member 4	GCN4	73	0.999999	I	S	_STSYTDGIDLPPS(ph)DEEDDGES(ph)DEEERQK_	13	1.36892e-13	1101.75	0.59577	3	-	1.1017	1.2475	-	1.1415	-	10.119	-	-	18.168	54529000	22015000	32514000
638	AT3G54540.1	AT3G54540	ABC transporter F family member 4	GCN4	81	1	I	S	_STSYTDGIDLPPS(ph)DEEDDGES(ph)DEEERQK_	21	1.36892e-13	1101.75	0.88907	3	-	1.1017	1.2475	-	1.1415	-	10.119	-	-	18.168	54529000	22015000	32514000
639	AT3G54760.1 ;AT3G54760.2	AT3G54760	dentin sialophosphoprotein-related protein; dentin sialophosphoprotein-related protein	AT3G54760; AT3G54760	369	0.998431	I	S	_VGVGAES(ph)PAAATDCSK_	7	0.00240561	800.34	0.71824	2	-	0.3187	-	-	-	-	-	-	-	-	4054200	3028200	1026000
640	AT3G54760.1 ;AT3G54760.2	AT3G54760	dentin sialophosphoprotein-related protein; dentin sialophosphoprotein-related protein	AT3G54760; AT3G54760	760	0.5	III	S	_VQPYVVSLAEEDAAVCPS(ph)S_	18	0.000600094	700.978	-0.9182	3	1.1149	1.0707	-	0.94679	-	13.31	15.256	-	10.655	-	31455000	14251000	17204000
641	AT3G54760.1 ;AT3G54760.2	AT3G54760	dentin sialophosphoprotein-related protein; dentin sialophosphoprotein-related protein	AT3G54760; AT3G54760	761	0.5	III	S	_VQPYVVSLAEEDAAVCPS(ph)S_	19	0.000600094	700.978	-0.9182	3	1.1149	1.0707	-	0.94679	-	13.31	15.256	-	10.655	-	31455000	14251000	17204000
642	AT3G55270.1	AT3G55270	mitogen-activated protein kinase phosphatase 1	MKP1	558	0.958313	I	S	_FSSLSLLPSQTS(ph)PK_	12	1.0925e-40	786.389	1.64	2	-	-	-	0.67062	0.77076	-	-	-	-	-	6799100	3783300	3015800
643	AT3G55460.1	AT3G55460	SC35-like splicing factor 30	SCL30	5	0.999386	I	S	_RYS(ph)PPYYS(ph)PPR_	3	0.00597276	771.813	-1.2279	2	-	0.84779	0.94857	1.0122	0.9603	-	-	6.9971	5.2909	-	24765000	12746000	12019000
644	AT3G55460.1	AT3G55460	SC35-like splicing factor 30	SCL30	10	0.999806	I	S	_RYS(ph)PPYYS(ph)PPR_	8	0.00597276	771.813	-1.2279	2	-	0.84779	0.94857	1.0122	0.9603	-	-	6.9971	5.2909	-	24765000	12746000	12019000
645	AT3G55580.1	AT3G55580	regulator of chromosome condensation repeat-containing protein	AT3G55580	168	0.773697	I	S	_NIS(ph)FS(ph)TEQVSSSSQGK_	5	0.0132337	923.369	-0.14857	2	0.78752	0.79827	0.80938	-	-	-	-	-	-	-	79663000	46616000	33047000
646	AT3G56150.1 ;AT3G56150.2	AT3G56150	translation initiation factor eIF-3 subunit 8; translation initiation factor eIF-3 subunit 8	EIF3C; EIF3C	11	0.961033	I	S	_FFTQVGS(ph)ES(ph)EDES(ph)DYEVEVNEVQNDDVNNR_	7	3.78353e-17	1245.13	-1.0251	3	0.66295	0.89369	1.1399	1.0704	1.6312	-	-	9.3061	20.879	-	65684000	28261000	37423000
647	AT3G56150.1 ;AT3G56150.2	AT3G56150	translation initiation factor eIF-3 subunit 8; translation initiation factor eIF-3 subunit 8	EIF3C; EIF3C	13	0.961033	I	S	_FFTQVGS(ph)ES(ph)EDES(ph)DYEVEVNEVQNDDVNNR_	9	3.78353e-17	1245.13	-1.0251	3	0.66295	-	1.0362	1.0704	1.6312	-	-	16.402	20.879	-	59166000	25380000	33786000
648	AT3G56150.1 ;AT3G56150.2	AT3G56150	translation initiation factor eIF-3 subunit 8; translation initiation factor eIF-3 subunit 8	EIF3C; EIF3C	17	0.836325	I	S	_FFT(ph)QVGSES(ph)EDES(ph)DYEVEVNEVQNDDVNNR_	13	3.78353e-17	1245.13	0.71987	3	0.70606	-	0.96569	1.0514	1.6312	-	-	9.9636	29.491	-	38581000	15385000	23195000
649	AT3G57150.1	AT3G57150	H/ACA ribonucleoprotein complex subunit 4	NAP57	515	1	I	S	_EEVIEEVAS(ph)PK_	9	0.0062982	655.3	0.21939	2	-	1.187	-	-	-	-	-	-	-	-	1097500	486050	611470
650	AT3G58640.1 ;AT3G58640.2	AT3G58640	Mitogen activated protein kinase kinase kinase-like protein; Mitogen activated protein kinase kinase kinase-like protein	AT3G58640; AT3G58640	500	0.999998	I	S	_AIS(ph)LPS(ph)SPQNYR_	3	0.0104898	746.815	1.0509	2	-	0.91829	-	0.7943	0.75219	-	-	-	27.966	-	19168000	10431000	8736200
651	AT3G58640.1 ;AT3G58640.2	AT3G58640	Mitogen activated protein kinase kinase kinase-like protein; Mitogen activated protein kinase kinase kinase-like protein	AT3G58640; AT3G58640	503	0.781694	I	S	_AIS(ph)LPS(ph)SPQNYR_	6	0.0104898	746.815	1.5764	2	-	0.91829	-	0.65179	0.75219	-	-	-	-	-	19168000	10431000	8736200
652	AT3G60240.4 ;AT3G60240.3 ;AT3G60240.2	AT3G60240	translation initiation factor eIF-4F; translation initiation factor eIF-4F; translation initiation factor eIF-4F	EIF4G; EIF4G; EIF4G	66	0.642035	II	S	_GAGAPGSAPAPSTYPDNSSLSSNRS(ph)FKK_	25	1.41946e-06	708.58	1.9623	4	0.9573	-	-	-	-	-	-	-	-	-	7337700	2816300	4521400
653	AT3G60600.1 ;AT3G60600.3 ;AT3G60600.2	AT3G60600	vesicle associated protein; vesicle associated protein; vesicle associated protein	VAP; VAP; VAP	149	0.999992	I	S	_LRVTYVAPPRPPS(ph)PVHEGS(ph)EEGSS(ph)PR_	13	1.27826e-06	1014.45	1.9408	3	1.1409	1.0287	0.93726	1.2839	1.0114	15.89	18.953	18.279	9.3314	24.077	922460000	440740000	481720000
654	AT3G60600.1 ;AT3G60600.3 ;AT3G60600.2	AT3G60600	vesicle associated protein; vesicle associated protein; vesicle associated protein	VAP; VAP; VAP	155	0.997199	I	S	_LRVTYVAPPRPPS(ph)PVHEGS(ph)EEGSS(ph)PR_	19	8.22042e-06	1014.45	0.92749	3	1.4129	0.92497	0.84937	1.07	1.1662	1.9742	15.72	19.544	-	37.322	417950000	202280000	215670000
655	AT3G60600.1 ;AT3G60600.3 ;AT3G60600.2	AT3G60600	vesicle associated protein; vesicle associated protein; vesicle associated protein	VAP; VAP; VAP	159	0.974379	I	S	_LRVTYVAPPRPPS(ph)PVHEGSEEGS(ph)SPR_	23	1.27826e-06	987.793	-0.44847	3	1.2148	0.85635	0.7639	1.3465	1.1798	12.83	10.904	14.86	-	9.624	250950000	134200000	116750000
656	AT3G60600.1 ;AT3G60600.3 ;AT3G60600.2	AT3G60600	vesicle associated protein; vesicle associated protein; vesicle associated protein	VAP; VAP; VAP	160	0.987432	I	S	_LRVTYVAPPRPPS(ph)PVHEGS(ph)EEGSS(ph)PR_	24	8.22042e-06	1014.45	0.30735	3	1.0275	0.86897	0.88227	0.73563	1.6936	-	2.921	-	-	-	238800000	110280000	128520000
657	AT3G61690.1	AT3G61690	nucleotidyltransferase	AT3G61690	498	0.491271	III	S	_T(ph)RSSPELTETHGEALLQSR_	3	0.0029011	731.35	-1.4587	3	-	-	-	-	-	-	-	-	-	-	0	0	0
658	AT3G62010.1 ;AT3G62010.2	AT3G62010	hypothetical protein; hypothetical protein	AT3G62010; AT3G62010	686	0.999969	I	S	_VLYDVLTHEIVDEDS(ph)S(ph)S(ph)GGEETGSNNAEARPR_	15	2.15272e-13	922.379	0.72428	4	0.72587	1.0144	0.80951	0.90707	0.9834	23.205	26.95	4.3995	31.923	-	801650000	382080000	419570000
659	AT3G62010.1 ;AT3G62010.2	AT3G62010	hypothetical protein; hypothetical protein	AT3G62010; AT3G62010	687	0.999969	I	S	_VLYDVLTHEIVDEDS(ph)S(ph)S(ph)GGEETGSNNAEARPR_	16	2.15272e-13	922.379	0.72428	4	0.72587	0.99131	0.83177	0.97845	0.9834	23.205	30.025	21.675	-	-	783540000	373340000	410200000
660	AT3G62010.1 ;AT3G62010.2	AT3G62010	hypothetical protein; hypothetical protein	AT3G62010; AT3G62010	688	0.999896	I	S	_VLYDVLTHEIVDEDS(ph)S(ph)S(ph)GGEETGSNNAEARPR_	17	2.15272e-13	922.379	0.72428	4	0.86014	1.0144	1.1175	0.96606	0.9834	24.024	26.95	26.185	1.802	-	815110000	388430000	426680000
661	AT3G62240.1	AT3G62240	RING/U-box domain-containing protein	AT3G62240	525	0.420427	III	S	_NANRIPHSS(ph)SAPNLSDTR_	9	0.0184806	672.98	1.3484	3	-	-	-	-	-	-	-	-	-	-	0	0	0
662	AT3G62240.1	AT3G62240	RING/U-box domain-containing protein	AT3G62240	526	0.980461	I	S	_NANRIPHSSS(ph)APNLSDTR_	10	0.00725457	672.98	1.0819	3	0.9094	0.84925	0.69069	-	1.0186	1.7285	7.202	48.741	-	-	70255000	36677000	33578000
663	AT3G62240.1	AT3G62240	RING/U-box domain-containing protein	AT3G62240	531	0.675368	II	S	_NANRIPHSSSAPNLS(ph)DTR_	15	0.0123226	672.98	-0.91806	3	-	-	1.3347	-	-	-	-	-	-	-	10469000	4934000	5535000
664	AT3G62240.1	AT3G62240	RING/U-box domain-containing protein	AT3G62240	397	0.999234	I	S	_YLQAVGS(ph)FGGGGSR_	7	0.00788815	718.322	0.8419	2	-	1.2793	-	0.70811	-	-	-	-	-	-	7558800	3914000	3644800
665	AT3G62240.1	AT3G62240	RING/U-box domain-containing protein	AT3G62240	403	0.984347	I	S	_YLQAVGSFGGGGS(ph)R_	13	0.00917497	718.322	-3.9818	2	1.2557	-	-	-	1.0995	-	-	-	-	-	6176500	2526700	3649800
666	AT3G63400.1 ;AT3G63400.3 ;AT3G63400.2	AT3G63400	cyclophilin-like peptidyl-prolyl cis-trans isomerase family protein; cyclophilin-like peptidyl-prolyl cis-trans isomerase family protein; cyclophilin-like peptidyl-prolyl cis-trans isomerase family protein	AT3G63400; AT3G63400; AT3G63400	199	1	I	S	_NFS(ph)PGDVS(ph)DREAK_	3	2.94303e-06	791.303	1.0181	2	-	0.99158	0.89606	2.5629	-	-	-	32.037	-	-	69817000	30944000	38873000
667	AT3G63400.1 ;AT3G63400.3 ;AT3G63400.2	AT3G63400	cyclophilin-like peptidyl-prolyl cis-trans isomerase family protein; cyclophilin-like peptidyl-prolyl cis-trans isomerase family protein; cyclophilin-like peptidyl-prolyl cis-trans isomerase family protein	AT3G63400; AT3G63400; AT3G63400	204	1	I	S	_NFS(ph)PGDVS(ph)DREAK_	8	2.94303e-06	791.303	1.0181	2	-	0.33717	0.89606	2.5629	-	-	-	32.037	-	-	73118000	33373000	39746000
668	AT3G63460.1 ;AT3G63460.2 ;AT3G63460.3	AT3G63460	protein transport protein SEC31; protein transport protein SEC31; protein transport protein SEC31	AT3G63460; AT3G63460; AT3G63460	949	0.620439	II	S	_S(ph)VQPASPPTQQAAAQAAPAPATPPPTVQTADTSNVPAHQKPVIATLTR_	1	0.000627584	1215.87	0.072419	4	-	1.1175	-	-	-	-	-	-	-	-	28148000	13769000	14380000
669	AT3G63460.1 ;AT3G63460.2 ;AT3G63460.3	AT3G63460	protein transport protein SEC31; protein transport protein SEC31; protein transport protein SEC31	AT3G63460; AT3G63460; AT3G63460	954	0.56744	II	S	_SVQPAS(ph)PPTQQAAAQAAPAPATPPPTVQTADTSNVPAHQKPVIATLTR_	6	0.0012289	972.899	-1.0871	5	-	-	-	0.9263	-	-	-	-	71.953	-	31532000	12262000	19270000
670	AT4G00230.1	AT4G00230	Xylem serine proteinase 1	XSP1	676	0.975275	I	S	_RVTNVGPPS(ph)S(ph)VYT(ph)ATVR_	9	0.0144068	1022.44	4.819	2	0.34957	1.2193	0.90917	0.80636	-	-	38.77	74.666	75.248	-	375920000	193290000	182630000
671	AT4G00230.1	AT4G00230	Xylem serine proteinase 1	XSP1	677	0.945657	I	S	_RVTNVGPPS(ph)S(ph)VYT(ph)ATVR_	10	0.0144068	1022.44	4.819	2	0.34957	1.2193	0.90917	0.80636	-	-	38.77	74.666	75.248	-	375920000	193290000	182630000
672	AT4G00238.1	AT4G00238	DNA-binding storekeeper protein-related transcriptional regulator	AT4G00238	53	0.991985	I	S	_TLNSPSAAVAVS(ph)DDS(ph)ESEK_	12	4.43578e-07	1033.91	-1.7784	2	-	1.0681	1.1006	1.016	-	-	30.026	-	-	-	14810000	7605300	7204500
673	AT4G00238.1	AT4G00238	DNA-binding storekeeper protein-related transcriptional regulator	AT4G00238	56	0.861225	I	S	_TLNSPSAAVAVS(ph)DDS(ph)ESEK_	15	6.95209e-05	1033.91	-1.7784	2	-	0.86382	-	1.016	-	-	-	-	-	-	6149500	3467200	2682200
674	AT4G00238.1	AT4G00238	DNA-binding storekeeper protein-related transcriptional regulator	AT4G00238	58	0.618242	II	S	_TLNSPSAAVAVS(ph)DDSES(ph)EK_	17	4.43578e-07	1033.91	-3.5385	2	-	1.3208	1.1006	-	-	-	-	-	-	-	8660200	4138000	4522200
675	AT4G00810.1 ;AT4G00810.2	AT4G00810	60S acidic ribosomal protein P1-2; 60S acidic ribosomal protein P1-2	AT4G00810; AT4G00810	103	1	I	S	_KDEPAEES(ph)DGDLGFGLFD_	8	1.70297e-47	1010.91	-5.9086	2	1.1365	0.97522	1.2184	0.9105	0.90355	23.159	28.882	47.096	14.831	11.72	1274700000	649390000	625340000
676	AT4G00890.1	AT4G00890	proline-rich family protein	AT4G00890	222	0.994918	I	S	_SPLM(ox)S(ph)QAS(ph)S(ph)PPPLPSK_	5	0.00685123	940.371	0.39045	2	-	-	-	-	-	-	-	-	-	-	0	0	0
677	AT4G00890.1	AT4G00890	proline-rich family protein	AT4G00890	225	0.999219	I	S	_SPLM(ox)S(ph)QAS(ph)S(ph)PPPLPSK_	8	0.00685123	940.371	0.39045	2	-	-	-	-	-	-	-	-	-	-	0	0	0
678	AT4G00890.1	AT4G00890	proline-rich family protein	AT4G00890	226	0.999079	I	S	_SPLM(ox)S(ph)QAS(ph)S(ph)PPPLPSK_	9	0.00685123	940.371	0.39045	2	-	-	-	-	-	-	-	-	-	-	0	0	0
679	AT4G02510.1	AT4G02510	translocase of chloroplast 159	TOC159	686	0.998163	I	S	_ASSGIEAHSDEANISNNMSDRIDGQIVT(ph)DS(ph)DEDVDT(ph)EDEGEEK_	30	0.00112606	1216.72	1.0997	4	0.78552	0.90034	0.87816	0.76472	0.88906	21.716	29.489	25.999	6.9095	23.835	175160000	91545000	83613000
680	AT4G02510.1	AT4G02510	translocase of chloroplast 159	TOC159	620	0.741135	II	S	_EVDQEPS(ph)GEGVTRVDGSES(ph)EEETEEMIFGSSEAAK_	7	3.83915e-07	976.893	0.2249	4	-	-	0.93595	-	-	-	-	-	-	-	4441900	1863500	2578400
681	AT4G02510.1	AT4G02510	translocase of chloroplast 159	TOC159	630	0.995925	I	S	_EVDQEPSGEGVTRVDGS(ph)ES(ph)EEETEEM(ox)IFGSSEAAK_	17	6.3108e-17	1307.52	2.0101	3	0.95338	1.1313	1.087	1.1067	1.0963	14.389	17.693	32.874	10.426	22.798	791170000	384260000	406910000
682	AT4G02510.1	AT4G02510	translocase of chloroplast 159	TOC159	632	0.991149	I	S	_EVDQEPSGEGVTRVDGS(ph)ES(ph)EEETEEM(ox)IFGSSEAAK_	19	6.3108e-17	1307.52	1.0265	3	0.95338	1.2439	1.0554	1.1125	1.0963	17.193	27.455	42.409	23.741	23.341	852380000	415520000	436860000
683	AT4G02510.1	AT4G02510	translocase of chloroplast 159	TOC159	589	0.999999	I	S	_VVEGDS(ph)AEEDENKLPVEDIVSSR_	6	0.000977887	866.06	1.3057	3	0.8398	0.91083	1.1227	1.1043	-	27.998	-	-	38.875	-	43453000	22436000	21018000
684	AT4G02720.1	AT4G02720	hypothetical protein	AT4G02720	65	1	I	S	_FCFWENT(ph)PS(ph)PPRDQNEDS(ph)DENADEIQDK_	9	5.50126e-17	1208.44	0.71684	3	-	1.0934	1.039	0.69179	1.0155	-	29.738	28.393	28.559	12.241	68941000	37094000	31847000
685	AT4G02720.1	AT4G02720	hypothetical protein	AT4G02720	74	1	I	S	_FCFWENT(ph)PS(ph)PPRDQNEDS(ph)DENADEIQDK_	18	5.50126e-17	1208.44	0.71684	3	-	1.0934	1.039	0.69179	1.0155	-	29.738	28.393	28.559	12.241	68941000	37094000	31847000
686	AT4G03080.1	AT4G03080	serine/threonine-protein phosphatase BSL1	BSL1	491	1	I	S	_QLS(ph)LDQFQNESRR_	3	3.25235e-05	850.891	-2.0631	2	-	-	-	-	1.3139	-	-	-	-	14.285	16335000	6316900	10018000
687	AT4G04210.1	AT4G04210	UBX domain containing protein 4	PUX4	32	0.98442	I	S	_SGPDS(ph)DS(ph)DS(ph)DGPQEYYTGGEK_	5	6.81958e-13	1215.88	0.2892	2	-	1.1662	1.1003	1.1467	1.2128	-	13.811	-	8.7708	26.729	44924000	22202000	22722000
688	AT4G04210.1	AT4G04210	UBX domain containing protein 4	PUX4	34	0.999995	I	S	_SGPDS(ph)DS(ph)DS(ph)DGPQEYYTGGEK_	7	6.81958e-13	1215.88	0.2892	2	-	1.1662	1.1003	1.1467	1.2128	-	13.811	-	8.7708	26.729	44924000	22202000	22722000
689	AT4G04210.1	AT4G04210	UBX domain containing protein 4	PUX4	36	0.999983	I	S	_SGPDS(ph)DS(ph)DS(ph)DGPQEYYTGGEK_	9	6.81958e-13	1215.88	0.97828	2	-	1.1662	1.1003	1.1467	1.2128	-	13.811	-	8.7708	26.729	44924000	22202000	22722000
690	AT4G08310.1	AT4G08310	hypothetical protein	AT4G08310	100	0.993691	I	S	_QHLVQCLAGAENDETS(ph)ENS(ph)LETEK_	16	2.19631e-13	954.723	-1.6477	3	0.85021	0.66547	1.1508	0.72088	1.685	4.6396	-	31.237	10.125	9.3491	83417000	47795000	35622000
691	AT4G08310.1	AT4G08310	hypothetical protein	AT4G08310	103	0.997899	I	S	_QHLVQCLAGAENDETS(ph)ENS(ph)LETEK_	19	2.19631e-13	954.723	-1.6477	3	0.819	0.78	0.92271	0.72088	1.5772	5.8072	22.456	-	11.964	23.841	94382000	54128000	40255000
692	AT4G08310.1	AT4G08310	hypothetical protein	AT4G08310	258	0.847634	I	S	_STPAKNS(ph)DSEEM(ox)FDS(ph)DGEDEEEDK_	7	6.92813e-07	956.326	2.1269	3	-	0.89892	-	-	2.8556	-	-	-	-	-	11382000	3507700	7874800
693	AT4G08310.1	AT4G08310	hypothetical protein	AT4G08310	266	1	I	S	_STPAKNS(ph)DSEEM(ox)FDS(ph)DGEDEEEDK_	15	6.92813e-07	956.326	2.1269	3	-	0.89892	-	-	2.8556	-	-	-	-	-	11382000	3507700	7874800
694	AT4G08350.1	AT4G08350	global transcription factor group A2	GTA2	59	0.996861	I	S	_SNFIDDYAEEDS(ph)QEEDDDDEDYGSSRGGK_	12	4.33249e-15	1123.08	1.1973	3	0.79643	0.71809	1.5794	0.86023	0.84277	-	11.27	8.806	5.2492	17.059	89931000	47810000	42121000
695	AT4G08850.1 ;AT4G08850.2	AT4G08850	Leucine-rich repeat-containing protein; Leucine-rich repeat-containing protein	AT4G08850; AT4G08850	747	0.980248	I	S	_QIEEHT(ph)DS(ph)ESGGETLSIFSFDGK_	8	5.97467e-14	891.693	0.29774	3	-	-	0.93167	0.90978	0.95574	-	-	3.3748	-	-	24009000	12338000	11671000
696	AT4G08850.1 ;AT4G08850.2	AT4G08850	Leucine-rich repeat-containing protein; Leucine-rich repeat-containing protein	AT4G08850; AT4G08850	749	0.892799	I	S	_QIEEHT(ph)DS(ph)ES(ph)GGETLSIFSFDGK_	10	0.016615	918.348	0.70126	3	-	-	-	0.92452	0.6016	-	-	-	-	-	7756000	4224100	3531900
697	AT4G10750.1	AT4G10750	Phosphoenolpyruvate carboxylase family protein	AT4G10750	338	1	I	S	_MGLVNES(ph)DS(ph)EDS(ph)S(ph)EHDKDVDDEK_	7	0.00209823	1450.46	-1.8244	2	0.6817	0.76972	0.90376	0.99222	0.83354	-	16.489	-	49.507	13.828	196300000	104890000	91414000
698	AT4G10750.1	AT4G10750	Phosphoenolpyruvate carboxylase family protein	AT4G10750	340	1	I	S	_MGLVNES(ph)DS(ph)EDS(ph)S(ph)EHDKDVDDEK_	9	0.00209823	1450.46	-1.8244	2	0.78797	0.71152	0.90376	0.99222	0.83354	20.489	11.119	-	49.507	13.828	196300000	104890000	91414000
699	AT4G10750.1	AT4G10750	Phosphoenolpyruvate carboxylase family protein	AT4G10750	343	1	I	S	_MGLVNES(ph)DS(ph)EDS(ph)S(ph)EHDKDVDDEK_	12	0.00209823	1450.46	-1.8244	2	0.7194	0.65772	1.416	0.93915	-	-	-	-	-	-	56341000	26506000	29835000
700	AT4G10750.1	AT4G10750	Phosphoenolpyruvate carboxylase family protein	AT4G10750	344	1	I	S	_MGLVNES(ph)DS(ph)EDS(ph)S(ph)EHDKDVDDEK_	13	0.00209823	1450.46	-1.8244	2	0.7194	0.77558	1.0888	1.5042	-	-	23.311	37.154	-	-	59280000	26225000	33055000
701	AT4G10930.1	AT4G10930	hypothetical protein	AT4G10930	667	0.998879	I	S	_AAGLADS(ph)PPNS(ph)PTRSVEVLPEK_	7	0.00996946	799.036	1.1722	3	0.95024	1.0601	1.0927	1.0987	-	21.645	19.807	15.473	43.123	-	23830000	11964000	11866000
702	AT4G10930.1	AT4G10930	hypothetical protein	AT4G10930	671	0.92059	I	S	_AAGLADS(ph)PPNS(ph)PTRSVEVLPEK_	11	0.00996946	799.036	1.1722	3	1.1074	1.0601	0.97949	0.80991	-	-	19.807	-	-	-	21787000	10878000	10910000
703	AT4G11270.1	AT4G11270	transducin/WD40 domain-containing protein	AT4G11270	506	0.999973	I	S	_FDFLHGIDS(ph)PAS(ph)SPRSDTDPLVYK_	9	5.46095e-05	942.08	0.99951	3	1.0648	0.97844	1.0663	1.0565	1.4355	40.255	80.166	16.391	9.422	31.401	52038000	22345000	29693000
704	AT4G11270.1	AT4G11270	transducin/WD40 domain-containing protein	AT4G11270	509	0.966659	I	S	_FDFLHGIDS(ph)PAS(ph)SPRSDTDPLVYK_	12	5.46095e-05	942.08	0.99951	3	-	1.7247	1.22	1.1466	1.7178	-	-	-	-	-	26985000	10300000	16685000
705	AT4G11270.1	AT4G11270	transducin/WD40 domain-containing protein	AT4G11270	510	0.756697	I	S	_FDFLHGIDS(ph)PASS(ph)PRSDTDPLVYK_	13	6.97663e-05	942.08	1.9461	3	1.4154	0.55507	1.2215	1.0565	1.6584	-	-	-	-	-	13068000	6115300	6952500
706	AT4G11270.1	AT4G11270	transducin/WD40 domain-containing protein	AT4G11270	513	0.676676	II	S	_FDFLHGIDSPASS(ph)PRS(ph)DTDPLVYK_	16	0.00873707	942.08	-1.5429	3	-	-	-	-	1.6584	-	-	-	-	-	2757200	713950	2043200
707	AT4G11270.1	AT4G11270	transducin/WD40 domain-containing protein	AT4G11270	1002	0.999998	I	S	_SLS(ph)GISLNEPK_	3	2.31964e-20	612.797	1.1634	2	-	-	-	-	0.71819	-	-	-	-	-	2591800	1337200	1254600
708	AT4G11560.1	AT4G11560	bromo-adjacent homology (BAH) domain-containing protein	AT4G11560	11	1	I	S	_RFAQVS(ph)S(ph)DEEDDVPITR_	6	3.76967e-55	1062.44	0.018629	2	0.97295	0.96032	0.92134	0.99678	0.89294	11.96	12.422	13.386	10.184	8.3452	482620000	241330000	241290000
709	AT4G11560.1	AT4G11560	bromo-adjacent homology (BAH) domain-containing protein	AT4G11560	12	1	I	S	_RFAQVS(ph)S(ph)DEEDDVPITR_	7	3.76967e-55	1062.44	0.018629	2	0.97295	0.96032	0.92134	0.99678	0.89294	11.96	12.422	13.386	10.184	8.3452	482620000	241330000	241290000
710	AT4G11740.1	AT4G11740	Ara4-interacting protein	SAY1	324	0.994197	I	S	_AASGSLAPPNADRS(ph)RS(ph)GS(ph)PEEEHASINPAER_	14	0.000229032	1134.14	-0.6273	3	1.2213	0.9449	2.1935	0.73156	0.76904	20.027	0.30526	-	9.9618	21.481	271460000	133760000	137700000
711	AT4G11740.1	AT4G11740	Ara4-interacting protein	SAY1	326	0.991265	I	S	_AASGSLAPPNADRS(ph)RS(ph)GS(ph)PEEEHASINPAER_	16	0.000229032	1134.14	-0.6273	3	1.1381	1.3054	2.1935	0.73156	0.76904	18.442	37.142	-	14.613	16.098	299410000	147810000	151600000
712	AT4G11740.1	AT4G11740	Ara4-interacting protein	SAY1	328	0.990723	I	S	_AASGSLAPPNADRS(ph)RS(ph)GS(ph)PEEEHASINPAER_	18	0.000229032	850.855	1.2463	4	1.2213	0.96677	2.1935	0.69462	0.73308	20.027	15.568	-	17.018	6.7725	299410000	147810000	151600000
713	AT4G11740.1	AT4G11740	Ara4-interacting protein	SAY1	335	0.989925	I	S	_AASGSLAPPNADRSRS(ph)GS(ph)PEEEHAS(ph)INPAER_	25	0.000333264	1134.14	0.099399	3	1.0607	1.1351	-	-	0.6988	-	19.767	-	-	-	63727000	31620000	32108000
714	AT4G11740.1	AT4G11740	Ara4-interacting protein	SAY1	288	0.800998	I	S	_LAAPS(ph)SPFDDDS(ph)DDVDEQPLVR_	5	5.78661e-20	1274.51	0.6209	2	-	-	1.2259	-	0.71446	-	-	-	-	-	16185000	8200000	7984900
715	AT4G11740.1	AT4G11740	Ara4-interacting protein	SAY1	289	0.878151	I	S	_LAAPSS(ph)PFDDDS(ph)DDVDEQPLVR_	6	6.85666e-13	1274.51	-1.3777	2	1.1103	1.2638	-	1.1304	0.93469	16.558	-	-	11.081	-	64475000	29841000	34634000
716	AT4G11740.1	AT4G11740	Ara4-interacting protein	SAY1	295	1	I	S	_LAAPSSPFDDDS(ph)DDVDEQPLVR_	12	4.95107e-38	1234.53	-1.8288	2	0.98295	0.96734	1.0017	0.88347	1.0032	17.06	10.253	8.3761	10.683	5.1785	287720000	142760000	144960000
717	AT4G11740.1	AT4G11740	Ara4-interacting protein	SAY1	166	0.999808	I	S	_SSDAPTIEDVTETAHVQGPVTTQGTVIIDEES(ph)DDDIPFAPMGR_	32	6.57779e-10	1541.03	-0.60907	3	1.0156	-	-	-	-	-	-	-	-	-	2787100	871600	1915500
718	AT4G11790.1	AT4G11790	pleckstrin homology domain-containing protein	AT4G11790	311	0.498975	III	S	_QDHSDDADGGDEQSQPS(ph)SPSVK_	17	5.31538e-10	789.307	0.88152	3	-	-	-	-	-	-	-	-	-	-	0	0	0
719	AT4G11790.1	AT4G11790	pleckstrin homology domain-containing protein	AT4G11790	312	0.498975	III	S	_QDHSDDADGGDEQSQPS(ph)SPSVK_	18	5.31538e-10	789.307	0.88152	3	-	-	-	-	-	-	-	-	-	-	0	0	0
720	AT4G11790.1	AT4G11790	pleckstrin homology domain-containing protein	AT4G11790	314	0.497504	III	S	_QDHSDDADGGDEQSQPSSPS(ph)VK_	20	0.000301262	789.307	-0.27078	3	-	-	-	-	-	-	-	-	-	-	0	0	0
721	AT4G12450.1	AT4G12450	hypothetical protein	AT4G12450	119	0.979301	I	S	_NVVEIIFQSSWS(ph)S(ph)DEFPGR_	12	0.00737116	1179	1.5459	2	-	-	-	0.074748	-	-	-	-	-	-	3985100	3872400	112750
722	AT4G12450.1	AT4G12450	hypothetical protein	AT4G12450	120	0.941474	I	S	_NVVEIIFQSSWS(ph)S(ph)DEFPGR_	13	0.00737116	1179	1.5459	2	-	-	-	-	-	-	-	-	-	-	1823000	1823000	0
723	AT4G12610.2 ;AT4G12610.1	AT4G12610	transcription initiation factor IIF subunit alpha; transcription initiation factor IIF subunit alpha	RAP74; RAP74	94	0.999878	I	S	_SSGGDEEEGNVS(ph)DRGDEDEEEEASRK_	12	3.5336e-13	964.702	0.89134	3	1.0008	0.22698	1.5549	1.0266	0.98645	135	188.99	9.4078	0.5762	22.486	329530000	170780000	158760000
724	AT4G12780.1 ;AT4G12780.2 ;AT4G12770.1 ;AT4G12770.2	AT4G12770; AT4G12780	auxilin-related protein 1; auxilin-related protein 1; auxilin-related protein 2; auxilin-related protein 2	AT4G12780; AT4G12780; AT4G12770; AT4G12770	152; 154	0.816596	I	S	_FENVFSSISS(ph)SPTK_	10	2.12568e-62	805.361	1.8267	2	0.85325	-	-	-	-	-	-	-	-	-	3799000	2146200	1652800
725	AT4G12780.1 ;AT4G12780.2 ;AT4G12770.1 ;AT4G12770.2	AT4G12770; AT4G12780	auxilin-related protein 1; auxilin-related protein 1; auxilin-related protein 2; auxilin-related protein 2	AT4G12780; AT4G12780; AT4G12770; AT4G12770	153; 155	0.900654	I	S	_FENVFSSISSS(ph)PTK_	11	1.24058e-77	805.361	1.607	2	1.1356	0.86056	0.8583	-	1.7613	10.859	-	38.733	-	-	49135000	23162000	25973000
726	AT4G12780.1 ;AT4G12780.2	AT4G12780	auxilin-related protein 1; auxilin-related protein 1	AT4G12780; AT4G12780	281	0.583306	II	S	_SHLRPPGNIS(ph)GSQSPPVES(ph)PGSYHSK_	10	0.0108018	954.758	1.5433	3	0.82123	-	-	-	-	-	-	-	-	-	14947000	5892400	9054400
727	AT4G12780.1 ;AT4G12780.2	AT4G12780	auxilin-related protein 1; auxilin-related protein 1	AT4G12780; AT4G12780	283	0.708155	II	S	_SHLRPPGNISGS(ph)QSPPVES(ph)PGSYHSK_	12	0.0076193	954.758	1.5689	3	-	-	-	-	0.37745	-	-	-	-	-	7125200	5375600	1749700
728	AT4G12780.1 ;AT4G12780.2	AT4G12780	auxilin-related protein 1; auxilin-related protein 1	AT4G12780; AT4G12780	285	0.801359	I	S	_SHLRPPGNISGSQS(ph)PPVES(ph)PGSYHSK_	14	0.000130836	954.758	-0.74426	3	0.99765	-	0.9437	0.6361	-	-	-	-	40.342	-	53687000	34528000	19159000
729	AT4G12780.1 ;AT4G12780.2	AT4G12780	auxilin-related protein 1; auxilin-related protein 1	AT4G12780; AT4G12780	290	0.993576	I	S	_SHLRPPGNISGSQS(ph)PPVES(ph)PGSYHSK_	19	0.000130836	954.758	1.1105	3	1.2205	-	1.4346	0.67836	0.50706	16.83	-	-	20.884	41.746	140760000	79167000	61591000
730	AT4G13510.1	AT4G13510	ammonium transporter 1;1	AMT1;1	475	1	I	S	_HGGFAYMYFDDDES(ph)HK_	14	1.09381e-11	666.917	-2.9587	3	-	0.8873	-	-	-	-	54.78	-	-	-	11905000	6360000	5545200
731	AT4G14750.1	AT4G14750	protein IQ-domain 19	IQD19	221	0.999586	I	S	_MYSPAPSALTEMS(ph)PR_	13	0.00507653	859.37	0.4215	2	-	-	-	32.717	-	-	-	-	-	-	41892000	510390	41382000
732	AT4G15410.1	AT4G15410	UBA and UBX domain-containing protein	PUX5	144	0.999768	I	S	_TFADLNRS(ph)PADGEGS(ph)DS(ph)DEANEYYTGGQK_	8	2.12816e-18	1112.08	-0.74049	3	0.89414	1.0523	1.1741	0.84838	1.0848	11.684	11.166	0.024044	12.448	11.495	141740000	78411000	63331000
733	AT4G15410.1	AT4G15410	UBA and UBX domain-containing protein	PUX5	151	1	I	S	_TFADLNRS(ph)PADGEGS(ph)DS(ph)DEANEYYTGGQK_	15	2.12816e-18	1112.08	-1.4679	3	1.2292	0.83117	1.3392	1.1182	0.94674	15.904	10.307	30.797	32.964	-	856490000	356140000	500350000
734	AT4G15410.1	AT4G15410	UBA and UBX domain-containing protein	PUX5	153	0.999923	I	S	_TFADLNRS(ph)PADGEGS(ph)DS(ph)DEANEYYTGGQK_	17	2.12816e-18	1112.08	0.81557	3	0.99617	0.82461	0.95224	0.95026	1.0848	3.5972	-	-	-	11.495	540080000	240860000	299220000
735	AT4G16310.1	AT4G16310	protein LSD1-like 3	LDL3	497	0.972265	I	S	_QLEES(ph)S(ph)MAS(ph)VADSEEGVAFILGQVK_	5	0.00736899	955.397	-0.16323	3	-	-	-	0.65197	0.88777	-	-	-	-	-	1473500	957630	515870
736	AT4G16310.1	AT4G16310	protein LSD1-like 3	LDL3	498	0.972265	I	S	_QLEES(ph)S(ph)MAS(ph)VADSEEGVAFILGQVK_	6	0.00562309	955.397	-0.16323	3	-	-	-	0.73811	0.88777	-	-	-	17.549	-	2072000	1321900	750100
737	AT4G16310.1	AT4G16310	protein LSD1-like 3	LDL3	501	0.984254	I	S	_QLEES(ph)SMAS(ph)VADS(ph)EEGVAFILGQVK_	9	0.00562309	955.397	1.2777	3	-	-	-	0.73811	0.75169	-	-	-	17.549	-	2072000	1321900	750100
738	AT4G16310.1	AT4G16310	protein LSD1-like 3	LDL3	505	0.999067	I	S	_QLEES(ph)SMAS(ph)VADS(ph)EEGVAFILGQVK_	13	0.00562309	955.397	1.2777	3	-	-	-	0.83563	0.75169	-	-	-	-	-	1504000	926990	577020
739	AT4G16340.1	AT4G16340	guanyl-nucleotide exchange factor / GTPase binding / GTP binding protein	SPK1	1051	0.999974	I	S	_AADSILGGNNSRGPVSEGAGS(ph)PK_	21	3.67388e-05	741.013	1.1729	3	1.1707	0.79874	-	0.75377	-	-	24.945	-	-	-	52253000	27703000	24550000
740	AT4G17060.1	AT4G17060	FRIGIDA interacting protein 2	FIP2	77	0.999936	I	S	_SEFDS(ph)DHDS(ph)GSGFGLK_	5	0.00481447	922.824	-4.3347	2	-	-	1.9971	1.5243	-	-	-	-	38.771	-	6779600	2265000	4514500
741	AT4G17060.1	AT4G17060	FRIGIDA interacting protein 2	FIP2	81	0.975021	I	S	_SEFDS(ph)DHDS(ph)GSGFGLK_	9	0.00481447	922.824	2.076	2	-	-	1.9971	1.5243	-	-	-	-	38.771	-	6779600	2265000	4514500
742	AT4G17060.1	AT4G17060	FRIGIDA interacting protein 2	FIP2	105	1	I	S	_VSADFDADS(ph)DDEIVLVPK_	9	2.57626e-106	1007.95	2.0994	2	1.0007	1.0692	1.3503	1.2459	1.2809	24.3	29.181	47.179	44.241	15.047	130740000	64874000	65861000
743	AT4G17140.3 ;AT4G17140.2	AT4G17140	pleckstrin homology (PH) domain-containing protein; pleckstrin homology (PH) domain-containing protein	AT4G17140; AT4G17140	917	0.433774	III	S	_ASGSAPIAGLSDTS(ph)SDSEESETEQK_	14	0.00111544	855.024	-2.551	3	-	-	-	-	-	-	-	-	-	-	0	0	0
744	AT4G17140.3 ;AT4G17140.2	AT4G17140	pleckstrin homology (PH) domain-containing protein; pleckstrin homology (PH) domain-containing protein	AT4G17140; AT4G17140	918	0.433774	III	S	_ASGSAPIAGLSDTS(ph)SDSEESETEQK_	15	0.00111544	855.024	-2.551	3	-	-	-	-	-	-	-	-	-	-	0	0	0
745	AT4G17520.1 ;AT5G47210.1	AT4G17520; AT5G47210	plasminogen activator inhibitor 1 RNA-binding protein; hyaluronan / mRNA binding-like protein	AT4G17520; AT5G47210	287; 301	0.999998	I	S	_SLS(ph)INEFLK_	3	0.00143246	565.778	1.446	2	-	-	-	-	-	-	-	-	-	-	0	0	0
746	AT4G17620.1 ;AT4G17620.2 ;AT4G17620.3	AT4G17620	protein Dom3z-like protein; protein Dom3z-like protein; protein Dom3z-like protein	AT4G17620; AT4G17620; AT4G17620	119	0.999994	I	S	_DLFGS(ph)DNEEYTK_	5	0.000933734	749.293	1.5	2	-	-	1.3393	1.1114	-	-	-	22.997	4.9569	-	10768000	5164600	5603900
747	AT4G17620.1 ;AT4G17620.2 ;AT4G17620.3	AT4G17620	protein Dom3z-like protein; protein Dom3z-like protein; protein Dom3z-like protein	AT4G17620; AT4G17620; AT4G17620	530	0.99922	I	S	_LELLQAQSCPDAITNHVHLLQNPAS(ph)PPPPPQ_	25	0.000222288	1154.9	0.3232	3	0.52846	1.222	-	-	-	-	-	-	-	-	7754800	3721300	4033600
748	AT4G18905.2 ;AT4G18905.1	AT4G18905	transducin/WD40 domain-containing protein; transducin/WD40 domain-containing protein	AT4G18905; AT4G18905	44	1	I	S	_NVEGS(ph)NEDEEEEIEEDGEEISEVDHAK_	5	2.28208e-33	1047.41	1.5921	3	1.0902	0.99235	0.87652	0.9599	0.87096	21.314	12.177	10.981	22.119	16.058	317750000	175230000	142520000
749	AT4G18950.1	AT4G18950	Integrin-linked protein kinase family protein	AT4G18950	27	1	I	S	_IPEPS(ph)VHS(ph)EEEVFEDGEEIDGGVR_	5	1.63321e-31	939.051	-0.33053	3	1.2565	1.2841	0.77601	0.77634	0.86106	53.534	-	21.868	-	-	112150000	49237000	62916000
750	AT4G18950.1	AT4G18950	Integrin-linked protein kinase family protein	AT4G18950	30	1	I	S	_IPEPS(ph)VHS(ph)EEEVFEDGEEIDGGVR_	8	1.63321e-31	939.051	-0.33053	3	0.77259	1.2841	0.77601	0.9662	0.72076	4.4692	-	21.868	-	-	140930000	62044000	78881000
751	AT4G19880.2 ;AT4G19880.1 ;AT4G19880.3	AT4G19880	Intracellular chloride channel-like protein; Intracellular chloride channel-like protein; Intracellular chloride channel-like protein	AT4G19880; AT4G19880; AT4G19880	8	0.851816	I	S	_M(ox)SYST(ph)IIS(ph)NT(ph)SFLS(ph)LASK_	8	3.57367e-05	762.621	-2.0452	3	-	-	-	0.49805	-	-	-	-	-	-	563770	257150	306620
752	AT4G19880.2 ;AT4G19880.1 ;AT4G19880.3	AT4G19880	Intracellular chloride channel-like protein; Intracellular chloride channel-like protein; Intracellular chloride channel-like protein	AT4G19880; AT4G19880; AT4G19880	14	0.818449	I	S	_M(ox)SYST(ph)IIS(ph)NT(ph)SFLS(ph)LASK_	14	3.57367e-05	762.621	-2.0452	3	-	-	-	0.49805	-	-	-	-	-	-	563770	257150	306620
753	AT4G22670.1	AT4G22670	HSP70-interacting protein 1	HIP1	63	1	I	S	_SFVVEES(ph)DDDMDETEEVKPK_	7	2.4639e-112	1204.49	1.0518	2	1.2478	1.3501	1.1296	1.196	1.2507	24.184	28.94	17.309	27.781	18.643	428830000	192090000	236740000
754	AT4G22670.1	AT4G22670	HSP70-interacting protein 1	HIP1	89	1	I	S	_VEEEEEEDEIVES(ph)DVELEGDTVEPDNDPPQK_	13	4.194e-26	906.377	-0.55651	4	0.99984	1.0128	1.2044	0.86717	1.0697	14.529	25.461	29.196	17.472	18.414	268580000	142450000	126130000
755	AT4G23040.1	AT4G23040	UBX domain-containing protein	AT4G23040	251	0.510949	II	S	_FAAPS(ph)SLSEDDDDDDDDDPDYVEEEEEPLVSHRPR_	5	2.21991e-13	1022.16	0.33903	4	0.82873	-	-	-	-	-	-	-	-	-	24844000	10553000	14291000
756	AT4G23040.1	AT4G23040	UBX domain-containing protein	AT4G23040	252	0.808198	I	S	_FAAPSS(ph)LSEDDDDDDDDDPDYVEEEEEPLVSHRPR_	6	1.37943e-12	1022.16	-1.3558	4	1.0201	0.61369	-	-	-	-	-	-	-	-	33039000	14699000	18340000
757	AT4G23040.1	AT4G23040	UBX domain-containing protein	AT4G23040	254	0.96541	I	S	_FAAPSSLS(ph)EDDDDDDDDDPDYVEEEEEPLVSHRPR_	8	3.48508e-19	1022.16	0.14336	4	1.0736	1.1202	0.96202	1.0239	1.2432	-	31.086	-	-	-	120310000	61749000	58559000
758	AT4G24800.1 ;AT4G24800.2 ;AT4G24800.3	AT4G24800	MA3 domain-containing protein; MA3 domain-containing protein; MA3 domain-containing protein	AT4G24800; AT4G24800; AT4G24800	98	0.971645	I	S	_LIDTDGDYHIDPNDPNYDS(ph)GEEPFELVGATLSDPLDDYKK_	19	2.52446e-27	913.404	0.45244	5	1.1094	0.95008	0.48201	0.73462	1.5107	20.263	-	-	-	7.3628	90873000	42129000	48744000
759	AT4G25340.1 ;AT4G25340.2	AT4G25340	peptidylprolyl isomerase; peptidylprolyl isomerase	FKBP53; FKBP53	209	1	I	S	_QIVAIEGAHVPVLES(ph)EDEDEDGLPIPK_	15	1.34492e-86	993.813	0.85433	3	1.9966	0.82825	1.2158	1.0379	1.8416	-	-	1.9041	15.083	-	82534000	39067000	43467000
760	AT4G25880.1 ;AT4G25880.3 ;AT4G25880.2	AT4G25880	pumilio 6 protein; pumilio 6 protein; pumilio 6 protein	PUM6; PUM6; PUM6	28	0.567108	II	S	_VSVPNRS(ph)GSAPPNMEGSFLAVDNLLSR_	7	0.00352965	965.467	1.8366	3	-	-	-	-	0.89608	-	-	-	-	-	2069500	1166400	903160
761	AT4G25880.1 ;AT4G25880.3 ;AT4G25880.2	AT4G25880	pumilio 6 protein; pumilio 6 protein; pumilio 6 protein	PUM6; PUM6; PUM6	30	0.775602	I	S	_VSVPNRSGS(ph)APPNMEGSFLAVDNLLSR_	9	0.00010724	965.467	0.066088	3	-	-	-	0.56937	-	-	-	-	-	-	3379100	2336700	1042300
762	AT5G57290.1 ;AT4G25890.1 ;AT5G57290.3	AT5G57290; AT4G25890	60S acidic ribosomal protein P3-2; 60S acidic ribosomal protein P3-1; 60S acidic ribosomal protein P3-2	AT5G57290; AT4G25890; AT5G57290	106; 106	1	I	S	_KKEES(ph)EEEEGDFGFDLFG_	5	2.86416e-10	1086.44	4.0552	2	1.5577	1.0244	1.0672	0.8205	1.6033	6.4539	20.341	13.067	-	19.868	463780000	212120000	251660000
763	AT4G26510.1 ;AT4G26510.2	AT4G26510	putative uracil phosphoribosyltransferase; putative uracil phosphoribosyltransferase	UKL4; UKL4	14	1	I	S	_GSKSVVDMIEAAS(ph)R_	13	0.0028491	765.355	-3.2141	2	-	-	-	-	-	-	-	-	-	-	1205200	1205200	0
764	AT4G26630.1 ;AT4G26630.2	AT4G26630	DEK domain-containing chromatin associated protein; DEK domain-containing chromatin associated protein	AT4G26630; AT4G26630	247	0.999531	I	S	_AEVDESKVEDEKEGS(ph)EDENDNEK_	15	0.0189854	902.026	1.0201	3	1.0313	0.4867	1.3379	0.8024	0.79719	49.305	167.92	4.9659	22.701	44.426	325260000	132030000	193240000
765	AT4G26630.1 ;AT4G26630.2	AT4G26630	DEK domain-containing chromatin associated protein; DEK domain-containing chromatin associated protein	AT4G26630; AT4G26630	519	0.999998	I	S	_SLAHS(ph)DDES(ph)EEEKEEEEK_	5	5.33306e-07	760.609	0.6356	3	0.93446	0.56256	0.84535	1.299	0.61511	14.955	46.932	55.357	12.739	29.146	2429700000	1071500000	1358200000
766	AT4G26630.1 ;AT4G26630.2	AT4G26630	DEK domain-containing chromatin associated protein; DEK domain-containing chromatin associated protein	AT4G26630; AT4G26630	523	1	I	S	_SLAHS(ph)DDES(ph)EEEKEEEEK_	9	5.33306e-07	760.609	0.6356	3	0.93446	0.56256	0.84535	1.299	0.61511	14.955	46.932	55.357	12.739	29.146	2429700000	1071500000	1358200000
767	AT4G27120.1 ;AT4G27120.2	AT4G27120	DDRGK domain-containing protein 1; DDRGK domain-containing protein 1	AT4G27120; AT4G27120	77	0.987333	I	S	_RRPAASGASSSTSNVQENGS(ph)GS(ph)EDEDEDEAGGTQAR_	20	5.42765e-08	1257.17	-1.6993	3	-	0.75351	-	1.0471	-	-	4.5808	-	4.2089	-	110050000	64204000	45844000
768	AT4G27120.1 ;AT4G27120.2	AT4G27120	DDRGK domain-containing protein 1; DDRGK domain-containing protein 1	AT4G27120; AT4G27120	79	0.996508	I	S	_RRPAASGASSSTSNVQENGS(ph)GS(ph)EDEDEDEAGGTQAR_	22	5.42765e-08	1257.17	-1.6993	3	-	0.75351	-	1.0471	-	-	4.5808	-	4.2089	-	110050000	64204000	45844000
769	AT4G27320.1	AT4G27320	universal stress protein (USP) family pr	PHOS34	24	0.611631	II	S	_IHHPSS(ph)PRHS(ph)HHHSS(ph)STPSAATPTPTAGAR_	10	0.00763548	837.357	-1.7784	4	-	0.059262	3.6186	-	0.56703	-	-	-	-	-	31675000	16547000	15128000
770	AT4G27320.1	AT4G27320	universal stress protein (USP) family pr	PHOS34	30	0.498335	III	S	_IHHPSSPRHSHHHSSS(ph)TPSAATPTPTAGAR_	16	0.00049374	797.374	0.21493	4	-	-	-	-	-	-	-	-	-	-	0	0	0
771	AT4G27320.1	AT4G27320	universal stress protein (USP) family pr	PHOS34	33	0.760619	I	S	_IHHPSSPRHS(ph)HHHS(ph)SSTPS(ph)AATPTPTAGAR_	19	0.0158505	837.357	0.99553	4	1.3735	0.95801	2.0294	1.7271	0.86684	-	-	-	-	-	63929000	27144000	36785000
772	AT4G27320.1	AT4G27320	universal stress protein (USP) family pr	PHOS34	19	0.764114	I	S	_IHHPS(ph)SPRHSHHHSSSTPSAATPT(ph)PTAGAR_	5	0.00787592	1089.48	-0.94625	3	-	-	2.5666	-	0.88449	-	-	-	-	-	19630000	6367300	13262000
773	AT4G27320.1	AT4G27320	universal stress protein (USP) family pr	PHOS34	20	0.593106	II	S	_IHHPSS(ph)PRHS(ph)HHHSS(ph)STPSAATPTPTAGAR_	6	0.00763548	837.357	-1.7784	4	-	-	-	-	0.88449	-	-	-	-	-	962490	346360	616130
774	AT4G27450.1	AT4G27450	aluminum induced protein with YGL and LRDR motifs	AT4G27450	219	1	I	S	_VDS(ph)EGVLCGANFK_	3	2.18079e-47	738.315	1.6859	2	0.81383	0.93108	1.0817	0.6842	0.75422	28.45	22.932	32.793	20.123	19.92	219050000	117380000	101670000
775	AT4G27500.1	AT4G27500	proton pump interactor 1	PPI1	540	0.999999	I	S	_TGGNTETETEEVPEAS(ph)EEEIEAPVQEEKPQK_	16	8.08441e-14	874.386	2.3599	4	1.4076	0.92955	1.7396	1.1632	1.1051	11.601	13.256	30.527	29.194	12.018	306520000	157880000	148630000
776	AT4G27640.1	AT4G27640	armadillo/beta-catenin-like repeat-containing protein	AT4G27640	785	0.994058	I	S	_AACQQLEDES(ph)DIDDDDTGHDEVLMDAVSDLLPAFAK_	10	1.34942e-13	1343.57	-1.5578	3	1.0124	1.2536	0.66737	0.74587	1.0423	29.746	24.545	1.9765	-	-	18135000	9456400	8678200
777	AT4G28485.1	AT4G28485	DUF679 domain membrane protein 7	DMP7	11	0.999971	I	S	_QSLIAS(ph)LPS(ph)APRK_	6	0.0164072	764.37	0.058356	2	-	-	-	-	-	-	-	-	-	-	4683700	0	4683700
778	AT4G28485.1	AT4G28485	DUF679 domain membrane protein 7	DMP7	14	0.999993	I	S	_QSLIAS(ph)LPS(ph)APRK_	9	0.0164072	764.37	0.058356	2	-	-	-	-	-	-	-	-	-	-	4683700	0	4683700
779	AT4G29440.1 ;AT4G29440.2	AT4G29440	regulator of Vps4 activity protein; regulator of Vps4 activity protein	AT4G29440; AT4G29440	804	0.973193	I	S	_TTPASASASYFHTMS(ph)S(ph)DDEDEK_	15	0.00694337	846.308	2.0105	3	0.90877	1.2043	2.0933	-	-	-	31.267	-	-	-	23117000	10688000	12429000
780	AT4G29440.1 ;AT4G29440.2	AT4G29440	regulator of Vps4 activity protein; regulator of Vps4 activity protein	AT4G29440; AT4G29440	805	0.973168	I	S	_TTPASASASYFHTMS(ph)S(ph)DDEDEK_	16	0.00694337	846.308	2.0105	3	1.1392	0.87567	2.0933	-	-	25.317	13.801	-	-	-	19960000	9191400	10768000
781	AT4G30190.2 ;AT4G30190.1	AT4G30190	H(+)-ATPase 2; H(+)-ATPase 2	HA2; HA2	944	0.671854	II	S	_GLDIETPS(ph)HYTV_	8	0.00410705	706.311	1.5507	2	-	-	-	-	-	-	-	-	-	-	0	0	0
782	AT4G30480.2 ;AT4G30480.1 ;AT4G30480.3	AT4G30480	tetratricopeptide repeat domain-containing protein; tetratricopeptide repeat domain-containing protein; tetratricopeptide repeat domain-containing protein	AT4G30480; AT4G30480; AT4G30480	6	1	I	S	_VLIES(ph)S(ph)ES(ph)EDEILIK_	5	5.6956e-09	972.401	-0.3319	2	-	1.3532	1.2696	1.1136	-	-	-	-	-	-	14519000	6596600	7922100
783	AT4G30480.2 ;AT4G30480.1 ;AT4G30480.3	AT4G30480	tetratricopeptide repeat domain-containing protein; tetratricopeptide repeat domain-containing protein; tetratricopeptide repeat domain-containing protein	AT4G30480; AT4G30480; AT4G30480	7	1	I	S	_VLIES(ph)S(ph)ES(ph)EDEILIK_	6	1.89597e-14	972.401	-0.3319	2	0.92942	1.1548	1.2801	1.3529	1.2768	9.2246	-	-	-	15.326	40991000	19356000	21635000
784	AT4G30480.2 ;AT4G30480.1 ;AT4G30480.3	AT4G30480	tetratricopeptide repeat domain-containing protein; tetratricopeptide repeat domain-containing protein; tetratricopeptide repeat domain-containing protein	AT4G30480; AT4G30480; AT4G30480	9	1	I	S	_VLIES(ph)S(ph)ES(ph)EDEILIK_	8	1.89597e-14	972.401	-0.3319	2	0.92942	1.1548	1.4223	1.2274	1.2768	9.2246	-	14.89	13.762	15.326	37899000	17900000	19999000
785	AT4G30930.1	AT4G30930	50S ribosomal protein L21	NFD1	81	0.858931	I	S	_DTDEDEES(ph)S(ph)EGEDDDEEEGEDFEDSADMEVEREYSPAEK_	8	2.24907e-06	1549.86	0.94628	3	-	-	-	-	1.1979	-	-	-	-	-	3420600	1280500	2140100
786	AT4G30930.1	AT4G30930	50S ribosomal protein L21	NFD1	82	0.858931	I	S	_DTDEDEES(ph)S(ph)EGEDDDEEEGEDFEDSADMEVEREYSPAEK_	9	2.24907e-06	1549.86	0.94628	3	-	-	-	-	1.1979	-	-	-	-	-	3420600	1280500	2140100
787	AT4G31420.2 ;AT4G31420.1	AT4G31420	Zinc finger protein 622; Zinc finger protein 622	AT4G31420; AT4G31420	128	0.797711	I	S	_GSIDDDS(ph)EDEWVEVDS(ph)DEELAAEEASDSLSK_	7	1.03521e-13	1177.78	0.092476	3	-	-	-	-	1.3617	-	-	-	-	-	2344100	649160	1695000
788	AT4G31420.2 ;AT4G31420.1	AT4G31420	Zinc finger protein 622; Zinc finger protein 622	AT4G31420; AT4G31420	137	0.99848	I	S	_GSIDDDS(ph)EDEWVEVDS(ph)DEELAAEEASDSLSK_	16	1.03521e-13	1177.78	0.092476	3	-	-	-	-	1.3617	-	-	-	-	-	2344100	649160	1695000
789	AT4G31450.1	AT4G31450	RING/U-box domain-containing protein	AT4G31450	98	0.999837	I	S	_SGEKQPFS(ph)QIAIDSS(ph)ES(ph)SR_	8	0.0119601	764.966	-1.2284	3	-	3.9776	-	-	15.997	-	-	-	-	-	96450000	60904000	35546000
790	AT4G31450.1	AT4G31450	RING/U-box domain-containing protein	AT4G31450	105	0.622544	II	S	_SGEKQPFS(ph)QIAIDSS(ph)ES(ph)SR_	15	0.0119601	764.966	-1.2284	3	-	-	-	-	-	-	-	-	-	-	34792000	26015000	8776400
791	AT4G31450.1	AT4G31450	RING/U-box domain-containing protein	AT4G31450	107	0.784605	I	S	_SGEKQPFS(ph)QIAIDSSES(ph)S(ph)R_	17	0.0119601	1146.94	0.28569	2	-	3.9776	-	-	-	-	-	-	-	-	51347000	42085000	9262300
792	AT4G31540.1	AT4G31540	exocyst complex component 7	EXO70G1	663	0.999983	I	S	_PM(ox)RYGS(ph)FKGT(ph)PPS(ph)EK_	6	0.000517951	969.369	-1.7018	2	-	-	0.97159	1.1226	0.97711	-	-	-	-	-	22598000	10638000	11960000
793	AT4G31540.1	AT4G31540	exocyst complex component 7	EXO70G1	670	0.999998	I	S	_PM(ox)RYGS(ph)FKGT(ph)PPS(ph)EK_	13	0.000517951	969.369	-1.7018	2	-	-	0.97159	1.1226	0.97711	-	-	-	-	-	22598000	10638000	11960000
794	AT4G31580.1 ;AT4G31580.2	AT4G31580	protein serine/arginine-rich 22; protein serine/arginine-rich 22	SRZ-22; SRZ-22	170	0.997862	I	S	_GRS(ph)YS(ph)RS(ph)PPPYR_	3	0.00416498	831.815	1.3688	2	1.0908	0.99594	0.79703	1.9868	1.338	-	17.263	-	-	-	201690000	97482000	104200000
795	AT4G31580.1 ;AT4G31580.2	AT4G31580	protein serine/arginine-rich 22; protein serine/arginine-rich 22	SRZ-22; SRZ-22	172	0.999985	I	S	_GRS(ph)YS(ph)RS(ph)PPPYR_	5	0.00416498	831.815	1.3688	2	1.0908	0.99594	0.86183	1.1765	1.338	-	17.263	-	8.0187	-	177620000	85400000	92216000
796	AT4G31580.1 ;AT4G31580.2	AT4G31580	protein serine/arginine-rich 22; protein serine/arginine-rich 22	SRZ-22; SRZ-22	174	0.999585	I	S	_GRS(ph)YS(ph)RS(ph)PPPYR_	7	0.00416498	831.815	1.3688	2	1.0908	0.99594	0.93415	1.9868	0.98209	-	17.263	22.451	-	8.9355	190910000	93263000	97645000
797	AT4G31700.1 ;AT4G31700.2	AT4G31700	40S ribosomal protein S6-1; 40S ribosomal protein S6-1	RPS6; RPS6	178	0.962443	I	S	_SRLS(ph)SAAAKPSVTA_	4	0.00239858	713.359	2.1721	2	-	-	-	0.99525	-	-	-	-	-	-	10654000	5040400	5613500
798	AT4G31880.1 ;AT4G31880.2	AT4G31880	hypothetical protein; hypothetical protein	AT4G31880; AT4G31880	553	0.827853	I	S	_AIDEES(ph)LHT(ph)S(ph)SGDNEKPAVSSGK_	6	9.15589e-07	866.673	1.9531	3	-	1.356	1.2116	-	2.2367	-	-	-	-	-	14387000	5545700	8841300
799	AT4G31880.1 ;AT4G31880.2	AT4G31880	hypothetical protein; hypothetical protein	AT4G31880; AT4G31880	557	0.993846	I	S	_AIDEESLHT(ph)S(ph)S(ph)GDNEKPAVSSGK_	10	9.15589e-07	866.673	2.5622	3	-	0.67797	0.93548	1.5656	0.98151	-	25.462	-	-	73.859	163090000	83500000	79589000
800	AT4G31880.1 ;AT4G31880.2	AT4G31880	hypothetical protein; hypothetical protein	AT4G31880; AT4G31880	558	0.993846	I	S	_AIDEESLHT(ph)S(ph)S(ph)GDNEKPAVSSGK_	11	9.15589e-07	866.673	2.5622	3	-	0.56626	1.1142	1.5656	0.98151	-	-	10.575	-	73.859	173950000	88228000	85725000
801	AT4G31880.1 ;AT4G31880.2	AT4G31880	hypothetical protein; hypothetical protein	AT4G31880; AT4G31880	741	0.665742	II	S	_EAS(ph)REEEASS(ph)EEES(ph)EEEEPPK_	3	0.0128038	882.968	1.1301	3	-	-	-	1.2586	-	-	-	-	-	-	11176000	5835200	5340900
802	AT4G31880.1 ;AT4G31880.2	AT4G31880	hypothetical protein; hypothetical protein	AT4G31880; AT4G31880	747	0.999933	I	S	_EASREEEAS(ph)S(ph)EEES(ph)EEEEPPK_	9	0.00251295	882.968	0.96336	3	-	1.2636	-	1.0786	0.87146	-	-	-	-	-	41770000	22247000	19523000
803	AT4G31880.1 ;AT4G31880.2	AT4G31880	hypothetical protein; hypothetical protein	AT4G31880; AT4G31880	748	0.999977	I	S	_EASREEEAS(ph)S(ph)EEES(ph)EEEEPPK_	10	0.00251295	882.968	0.96336	3	-	1.2636	-	1.1651	0.87146	-	-	-	10.918	-	52946000	28082000	24864000
804	AT4G31880.1 ;AT4G31880.2	AT4G31880	hypothetical protein; hypothetical protein	AT4G31880; AT4G31880	752	1	I	S	_EASREEEAS(ph)S(ph)EEES(ph)EEEEPPK_	14	0.00251295	882.968	0.96336	3	-	1.2636	-	1.1651	0.87146	-	-	-	10.918	-	52946000	28082000	24864000
805	AT4G31880.1 ;AT4G31880.2	AT4G31880	hypothetical protein; hypothetical protein	AT4G31880; AT4G31880	437	0.778172	I	S	_TSGDETANVSSPS(ph)MAEELPEQSVPK_	13	0.0114311	890.721	0.73913	3	-	-	-	-	0.86344	-	-	-	-	-	5593300	3328800	2264500
806	AT4G31880.1 ;AT4G31880.2	AT4G31880	hypothetical protein; hypothetical protein	AT4G31880; AT4G31880	665	0.988906	I	S	_WSPLDESELS(ph)QDEEAADQTGQEEDASTVPLTK_	10	7.79552e-21	1195.85	-0.96376	3	0.62831	-	-	0.80517	1.2391	-	-	-	12.161	-	34970000	13398000	21573000
807	AT4G32180.1 ;AT4G32180.2 ;AT4G32180.3	AT4G32180	pantothenate kinase 2; pantothenate kinase 2; pantothenate kinase 2	PANK2; PANK2; PANK2	46	0.994178	I	S	_SGS(ph)RPQLDLSK_	3	0.000636478	634.306	1.8427	2	0.29656	-	-	0.76202	0.70946	9.5946	-	-	3.081	-	62096000	37482000	24615000
808	AT4G32610.1	AT4G32610	copper ion binding protein	AT4G32610	111	0.496856	III	S	_DVPAEEIES(ph)EEDTLDDGDDDDVEEDHEQGTETQVHPEAEPEVK_	9	0.0203579	1226	0.74334	4	0.76842	0.8888	0.83743	1.0258	1.0865	-	7.4991	21.785	-	16.672	210670000	116620000	94045000
809	AT4G33060.1	AT4G33060	peptidyl-prolyl cis-trans isomerase SDCCAG10	AT4G33060	285	1	I	S	_SFSVSDTVGNS(ph)DDDDDGEDETK_	11	2.62517e-60	1207.44	-0.81276	2	1.2511	1.1776	-	-	-	-	11.273	-	-	-	5008600	2437000	2571600
810	AT4G35100.1 ;AT4G35100.2	AT4G35100	aquaporin PIP2-7; aquaporin PIP2-7	PIP3; PIP3	273	1	I	S	_ALGS(ph)FRS(ph)NAT(ph)N_	4	0.000345759	689.235	0.71408	2	1.2012	0.818	0.99027	1.199	0.81235	-	-	-	15.631	-	66267000	33904000	32364000
811	AT4G35100.1 ;AT4G35100.2	AT4G35100	aquaporin PIP2-7; aquaporin PIP2-7	PIP3; PIP3	276	1	I	S	_ALGS(ph)FRS(ph)NAT(ph)N_	7	0.000345759	689.235	0.71408	2	1.2012	0.818	0.99027	1.199	0.81235	-	-	-	15.631	-	66267000	33904000	32364000
812	AT4G35300.1 ;AT4G35300.4 ;AT4G35300.2 ;AT4G35300.3 ;AT4G35300.5	AT4G35300	monosaccharide-sensing protein 2; monosaccharide-sensing protein 2; monosaccharide-sensing protein 2; monosaccharide-sensing protein 2; monosaccharide-sensing protein 2	TMT2; TMT2; TMT2; TMT2; TMT2	158	0.637219	II	S	_HEDWDEENLVGEGEDYPS(ph)DHGDDS(ph)EDDLHSPLIS(ph)R_	18	0.0193986	1416.86	-0.034236	3	1.0381	-	-	-	-	-	-	-	-	-	4326900	1375100	2951800
813	AT4G35300.1 ;AT4G35300.4 ;AT4G35300.2 ;AT4G35300.3 ;AT4G35300.5	AT4G35300	monosaccharide-sensing protein 2; monosaccharide-sensing protein 2; monosaccharide-sensing protein 2; monosaccharide-sensing protein 2; monosaccharide-sensing protein 2	TMT2; TMT2; TMT2; TMT2; TMT2	164	0.809787	I	S	_HEDWDEENLVGEGEDYPS(ph)DHGDDS(ph)EDDLHSPLIS(ph)R_	24	0.0193986	1416.86	-0.034236	3	1.0381	-	-	-	-	-	-	-	-	-	4326900	1375100	2951800
814	AT4G35300.1 ;AT4G35300.4 ;AT4G35300.2 ;AT4G35300.3 ;AT4G35300.5	AT4G35300	monosaccharide-sensing protein 2; monosaccharide-sensing protein 2; monosaccharide-sensing protein 2; monosaccharide-sensing protein 2; monosaccharide-sensing protein 2	TMT2; TMT2; TMT2; TMT2; TMT2	174	0.867193	I	S	_HEDWDEENLVGEGEDYPS(ph)DHGDDS(ph)EDDLHSPLIS(ph)R_	34	0.0193986	1416.86	-0.034236	3	1.0381	-	-	-	-	-	-	-	-	-	4326900	1375100	2951800
815	AT4G37090.1 ;AT4G37090.2	AT4G37090	hypothetical protein; hypothetical protein	AT4G37090; AT4G37090	104	1	I	S	_QKAES(ph)DS(ph)EEEEIIDELPRK_	5	7.76914e-42	1203.01	1.5242	2	-	0.99266	1.0552	1.2211	1.3433	-	8.4028	50.646	15.551	28.103	160610000	70948000	89662000
816	AT4G37090.1 ;AT4G37090.2	AT4G37090	hypothetical protein; hypothetical protein	AT4G37090; AT4G37090	106	1	I	S	_QKAES(ph)DS(ph)EEEEIIDELPRK_	7	7.76914e-42	1203.01	1.5242	2	-	0.99266	1.0552	1.2211	1.3433	-	8.4028	50.646	15.551	28.103	160610000	70948000	89662000
817	AT4G37120.1	AT4G37120	Pre-mRNA-splicing factor SLU7-B	SMP2	193	0.845836	I	S	_NNNENGDDATS(ph)DGEEDLDDLRVDEAK_	11	3.63361e-17	977.386	-3.7198	3	1.3008	1.1161	1.9049	1.1216	1.3504	7.0875	-	75.538	13.17	9.0938	138120000	58876000	79248000
818	AT4G37870.1	AT4G37870	phosphoenolpyruvate carboxykinase [ATP]	PCK1	62	0.99624	I	S	_KRS(ph)APT(ph)TPINQNAAAAFAAVSEEER_	3	8.31995e-41	930.427	1.4602	3	1.3822	0.94395	0.66187	0.48257	0.54033	-	-	-	-	3.5823	108690000	75824000	32868000
819	AT4G37870.1	AT4G37870	phosphoenolpyruvate carboxykinase [ATP]	PCK1	132	0.222114	III	S	_KTDGSTTPAYAHGQHHS(ph)IFSPATGAVSDSSLK_	17	0.000691644	834.639	1.8151	4	-	-	-	-	-	-	-	-	-	-	0	0	0
820	AT4G38550.1	AT4G38550	phospholipase like protein (PEARLI 4)	AT4G38550	236	0.830768	I	S	_EQFEDLYEQDGDVTPRNS(ph)S(ph)PPS(ph)PFHPAAYK_	18	0.00245557	1221.16	2.3525	3	1.0852	1.0321	0.66319	0.55173	0.73853	15.901	-	-	20.207	7.9371	97439000	51210000	46229000
821	AT4G38550.1	AT4G38550	phospholipase like protein (PEARLI 4)	AT4G38550	240	0.957042	I	S	_EQFEDLYEQDGDVT(ph)PRNS(ph)SPPS(ph)PFHPAAYK_	22	0.00245557	1221.16	-0.07042	3	1.1923	1.0321	0.66319	0.63647	0.78116	13.303	-	-	17.826	-	97439000	51210000	46229000
822	AT4G39680.1 ;AT4G39680.2	AT4G39680	SAP domain-containing protein; SAP domain-containing protein	AT4G39680; AT4G39680	319	1	I	S	_LNLDRS(ph)S(ph)GDES(ph)M(ox)EDEPETK_	6	2.85208e-52	803.281	1.7246	3	0.73864	1.122	0.53682	0.97646	1.2064	-	17.364	-	15.238	22.19	429510000	208550000	220960000
823	AT4G39680.1 ;AT4G39680.2	AT4G39680	SAP domain-containing protein; SAP domain-containing protein	AT4G39680; AT4G39680	320	1	I	S	_LNLDRS(ph)S(ph)GDES(ph)M(ox)EDEPETK_	7	2.85208e-52	803.281	-3.0224	3	0.73864	1.122	0.53682	0.97646	1.2064	-	17.364	-	15.238	22.19	429510000	208550000	220960000
824	AT4G39680.1 ;AT4G39680.2	AT4G39680	SAP domain-containing protein; SAP domain-containing protein	AT4G39680; AT4G39680	324	1	I	S	_LNLDRS(ph)S(ph)GDES(ph)M(ox)EDEPETK_	11	2.85208e-52	1204.42	1.6831	2	1.0617	1.122	0.53682	0.97646	1.2064	15.266	17.364	-	15.238	22.19	423830000	205740000	218090000
825	AT4G39680.1 ;AT4G39680.2	AT4G39680	SAP domain-containing protein; SAP domain-containing protein	AT4G39680; AT4G39680	434	0.465153	III	S	_RDFSRS(ph)DSSVS(ph)EDGPK_	6	0.00448911	964.875	1.4231	2	-	-	-	-	-	-	-	-	-	-	0	0	0
826	AT4G39680.1 ;AT4G39680.2	AT4G39680	SAP domain-containing protein; SAP domain-containing protein	AT4G39680; AT4G39680	436	0.961017	I	S	_RDFSRSDS(ph)S(ph)VSEDGPK_	8	0.00423212	643.586	-4.647	3	1.208	0.34517	1.3802	0.76586	1.1847	-	212.67	-	16.644	-	430910000	194450000	236470000
827	AT4G39680.1 ;AT4G39680.2	AT4G39680	SAP domain-containing protein; SAP domain-containing protein	AT4G39680; AT4G39680	439	0.998208	I	S	_RDFSRSDS(ph)SVS(ph)EDGPK_	11	0.00423212	964.875	0.27065	2	1.1917	1.1264	1.3209	0.90866	1.9248	-	44.099	28.705	39.247	-	142180000	65827000	76357000
828	AT4G39680.1 ;AT4G39680.2	AT4G39680	SAP domain-containing protein; SAP domain-containing protein	AT4G39680; AT4G39680	415	0.858482	I	S	_VPEAQITNS(ph)ATPTTT(ph)PR_	9	6.71252e-30	972.429	0.030206	2	1.2841	0.68906	0.67171	0.82788	0.66503	-	-	3.866	-	-	52306000	29833000	22473000
829	AT5G01380.1	AT5G01380	transcription factor	AT5G01380	163	1	I	S	_HHQFS(ph)S(ph)DDEEEEVDEPNQDINEELLSLVETQK_	5	2.44777e-36	1314.88	-0.60245	3	0.97283	0.99852	1.2712	1.1159	1.0317	19.821	53.85	53.078	21.022	15.444	359870000	148660000	211210000
830	AT5G01380.1	AT5G01380	transcription factor	AT5G01380	164	1	I	S	_HHQFS(ph)S(ph)DDEEEEVDEPNQDINEELLSLVETQK_	6	2.44777e-36	1314.88	-0.60245	3	0.97283	0.99852	1.2712	1.1159	1.0317	19.821	53.85	53.078	21.022	15.444	359870000	148660000	211210000
831	AT5G03040.1 ;AT5G03040.2 ;AT5G03040.3	AT5G03040	protein IQ-domain 2; protein IQ-domain 2; protein IQ-domain 2	iqd2; iqd2; iqd2	429	0.9958	I	S	_RLS(ph)YPTS(ph)PALPK_	3	0.00940773	745.346	-5.5654	2	-	-	-	-	-	-	-	-	-	-	0	0	0
832	AT5G03040.1 ;AT5G03040.2 ;AT5G03040.3	AT5G03040	protein IQ-domain 2; protein IQ-domain 2; protein IQ-domain 2	iqd2; iqd2; iqd2	433	0.741702	II	S	_RLS(ph)YPTS(ph)PALPK_	7	0.00940773	745.346	-5.5654	2	-	-	-	-	-	-	-	-	-	-	0	0	0
833	AT5G04430.2 ;AT5G04430.1	AT5G04430	binding to TOMV RNA 1L (long form) protein; binding to TOMV RNA 1L (long form) protein	BTR1L; BTR1L	25	0.999833	I	S	_RSPEPHDS(ph)S(ph)EADS(ph)AEKPTHIR_	8	0.00375952	862.673	1.4308	3	1.238	0.028453	1.0822	0.69636	1.0174	-	-	-	-	19.865	379050000	178880000	200180000
834	AT5G04430.2 ;AT5G04430.1	AT5G04430	binding to TOMV RNA 1L (long form) protein; binding to TOMV RNA 1L (long form) protein	BTR1L; BTR1L	26	0.999949	I	S	_RSPEPHDS(ph)S(ph)EADS(ph)AEKPTHIR_	9	3.20109e-05	862.673	1.4308	3	0.086205	0.24515	1.0822	1.1312	1.1605	-	225.23	-	-	1.2557	478420000	228440000	249970000
835	AT5G04430.2 ;AT5G04430.1	AT5G04430	binding to TOMV RNA 1L (long form) protein; binding to TOMV RNA 1L (long form) protein	BTR1L; BTR1L	30	0.999591	I	S	_RSPEPHDSS(ph)EADS(ph)AEKPTHIR_	13	3.20109e-05	836.018	1.2946	3	1.238	0.34879	0.75294	0.6645	1.1502	28.789	155.3	19.335	75.238	15.732	734680000	344960000	389710000
836	AT5G06160.1	AT5G06160	splicing factor 3A subunit 3	ATO	373	0.98722	I	S	_QSLTYEEMEGEREGEEANTELES(ph)DDEDGLIYNPLK_	23	9.97557e-24	1371.58	-0.99677	3	0.9066	2.1209	1.1491	-	1.4036	10.044	-	-	-	6.0223	38303000	14058000	24246000
837	AT5G06560.1	AT5G06560	hypothetical protein	AT5G06560	291	0.955061	I	S	_RVS(ph)TGS(ph)ASS(ph)LLGTTR_	3	0.0197936	866.857	0.92338	2	-	-	-	0.76201	-	-	-	-	-	-	3932300	2251800	1680500
838	AT5G06560.1	AT5G06560	hypothetical protein	AT5G06560	294	0.91039	I	S	_RVS(ph)TGS(ph)ASS(ph)LLGTTR_	6	0.0197936	866.857	0.92338	2	-	-	-	0.76201	-	-	-	-	-	-	3932300	2251800	1680500
839	AT5G06560.1	AT5G06560	hypothetical protein	AT5G06560	297	0.856822	I	S	_RVS(ph)TGS(ph)ASS(ph)LLGTTR_	9	0.0197936	866.857	0.92338	2	-	-	-	0.76201	-	-	-	-	-	-	3932300	2251800	1680500
840	AT5G06730.1	AT5G06730	peroxidase 54	AT5G06730	323	0.990155	I	S	_MGNISPLT(ph)GSS(ph)GEIRQDCK_	11	0.00995989	1105.45	-1.2639	2	1.5525	0.77696	0.90395	0.41431	0.85332	-	-	-	-	-	14504000	7219700	7283900
841	AT5G07350.2 ;AT5G07350.1	AT5G07350	TUDOR-SN protein 1; TUDOR-SN protein 1	Tudor1; Tudor1	975	1	I	S	_IGIWQYGDIES(ph)DDEDTGPARK_	11	7.01279e-112	815.692	1.4994	3	1.1628	0.92751	0.94806	1.2307	0.71769	28.302	25.812	34.272	39.381	37.088	543800000	272740000	271060000
842	AT5G08610.1	AT5G08610	DEAD-box ATP-dependent RNA helicase 26	AT5G08610	110	1	I	S	_GKFT(ph)S(ph)DEDNADPEVVRR_	5	1.41022e-24	1047.93	-5.6116	2	1.1234	1.0888	0.98829	0.94159	1.0087	6.7415	7.8828	91.537	52.183	18.313	283420000	134510000	148910000
843	AT5G09620.1	AT5G09620	octicosapeptide/Phox/Bem1p domain-containing protein	AT5G09620	5	0.655227	II	S	_FS(ph)YNS(ph)YPDSAES(ph)SPRSRDVEFENPSPWEDQQQQNYK_	2	4.7454e-06	1138.7	1.9223	4	-	-	-	-	0.4419	-	-	-	-	-	8142200	6710200	1432000
844	AT5G09620.1	AT5G09620	octicosapeptide/Phox/Bem1p domain-containing protein	AT5G09620	8	0.401544	III	S	_FSYNS(ph)YPDS(ph)AESSPRSRDVEFENPSPWEDQQQQNYK_	5	0.00014138	1118.71	-1.5012	4	-	-	-	-	-	-	-	-	-	-	0	0	0
845	AT5G09620.1	AT5G09620	octicosapeptide/Phox/Bem1p domain-containing protein	AT5G09620	12	0.972542	I	S	_FSYNSYPDS(ph)AES(ph)SPR_	9	6.10305e-11	933.835	0.26775	2	1.2737	0.89789	0.66621	-	-	-	8.7431	-	-	-	42521000	17231000	25290000
846	AT5G09620.1	AT5G09620	octicosapeptide/Phox/Bem1p domain-containing protein	AT5G09620	15	0.945131	I	S	_FSYNSYPDS(ph)AES(ph)SPR_	12	9.07628e-08	933.835	0.26775	2	0.77127	-	0.66621	0.79094	-	-	-	-	25.147	-	23298000	11552000	11745000
847	AT5G09620.1	AT5G09620	octicosapeptide/Phox/Bem1p domain-containing protein	AT5G09620	16	0.523345	II	S	_FSYNSYPDS(ph)AES(ph)S(ph)PRSRDVEFENPSPWEDQQQQNYK_	13	9.07628e-08	1138.7	0.60918	4	0.77127	-	-	0.79094	-	-	-	-	25.147	-	21384000	10487000	10897000
848	AT5G09620.1	AT5G09620	octicosapeptide/Phox/Bem1p domain-containing protein	AT5G09620	19	0.920883	I	S	_FSYNSYPDS(ph)AESSPRS(ph)RDVEFENPSPWEDQQQQNYK_	16	6.10305e-11	1118.71	0.33583	4	0.77127	0.83618	1.5228	1.1371	0.88575	-	1.3267	21.136	-	-	91174000	50936000	40238000
849	AT5G09620.1	AT5G09620	octicosapeptide/Phox/Bem1p domain-containing protein	AT5G09620	151	0.88723	I	S	_LFLFPSSPIS(ph)GGFGS(ph)EGSTK_	10	9.01719e-36	1087.98	-0.25212	2	-	-	-	1.0178	-	-	-	-	24.306	-	2390300	1123800	1266500
850	AT5G09620.1	AT5G09620	octicosapeptide/Phox/Bem1p domain-containing protein	AT5G09620	156	0.999648	I	S	_LFLFPSSPISGGFGS(ph)EGS(ph)TK_	15	1.94332e-74	1087.98	-0.94127	2	2.0968	1.1497	1.2488	1.2677	1.5998	-	-	6.3972	18.466	33.252	41669000	19286000	22383000
851	AT5G09620.1	AT5G09620	octicosapeptide/Phox/Bem1p domain-containing protein	AT5G09620	159	0.997259	I	S	_LFLFPSSPISGGFGS(ph)EGS(ph)TK_	18	1.94332e-74	1087.98	-1.1168	2	0.98017	0.68991	0.9248	1.0712	2.0239	23.778	11.591	6.1053	17.073	-	32951000	15768000	17183000
852	AT5G09840.1	AT5G09840	Putative endonuclease or glycosyl hydrolase	AT5G09840	847	0.885192	I	S	_KLPVYEPS(ph)LSEDEEDS(ph)GSERDNPEK_	8	1.80026e-07	1505.12	-5.5068	2	-	-	0.74207	1.3483	1.2143	-	-	-	-	-	75084000	32364000	42720000
853	AT5G09840.1	AT5G09840	Putative endonuclease or glycosyl hydrolase	AT5G09840	849	0.985925	I	S	_KLPVYEPSLS(ph)EDEEDS(ph)GSERDNPEK_	10	2.13488e-05	753.063	-0.096381	4	0.96381	0.88696	0.69862	1.2807	1.448	68.084	-	28.386	25.691	34.961	328220000	142110000	186110000
854	AT5G09840.1	AT5G09840	Putative endonuclease or glycosyl hydrolase	AT5G09840	855	0.997338	I	S	_KLPVYEPS(ph)LSEDEEDS(ph)GS(ph)ERDNPEK_	16	1.80026e-07	1030.4	-2.7677	3	0.96381	0.86705	1.2136	1.3141	1.3597	68.084	3.2107	4.7332	29.511	31.219	399560000	164190000	235370000
855	AT5G09840.1	AT5G09840	Putative endonuclease or glycosyl hydrolase	AT5G09840	857	0.996883	I	S	_KLPVYEPS(ph)LSEDEEDS(ph)GS(ph)ERDNPEK_	18	2.13488e-05	1030.4	-2.7677	3	0.67592	0.85169	0.69862	0.58904	1.1818	-	-	28.386	-	-	88293000	52304000	35989000
856	AT5G10070.1 ;AT5G10070.2	AT5G10070	RNase L inhibitor protein-like protein; RNase L inhibitor protein-like protein	AT5G10070; AT5G10070	233	1	I	S	_QPPALEEHVKKDGES(ph)GDES(ph)EEDDEDGLPPLER_	15	2.14539e-19	1236.18	0.34548	3	1.0064	0.89498	1.0075	1.0832	1.0921	13.741	24.161	30.592	26.37	-	154520000	87186000	67330000
857	AT5G10070.1 ;AT5G10070.2	AT5G10070	RNase L inhibitor protein-like protein; RNase L inhibitor protein-like protein	AT5G10070; AT5G10070	237	1	I	S	_QPPALEEHVKKDGES(ph)GDES(ph)EEDDEDGLPPLER_	19	2.14539e-19	1236.18	0.34548	3	1.0064	0.89498	1.0075	1.0832	1.0921	13.741	24.161	30.592	26.37	-	154520000	87186000	67330000
858	AT5G10070.1 ;AT5G10070.2	AT5G10070	RNase L inhibitor protein-like protein; RNase L inhibitor protein-like protein	AT5G10070; AT5G10070	260	1	I	S	_NMNHIKLEDS(ph)EEEDS(ph)E_	10	3.66301e-18	1039.87	-2.307	2	1.0033	1.1415	1.392	0.89268	1.0943	23.203	38.441	30.606	28.844	26.722	153420000	73038000	80377000
859	AT5G10070.1 ;AT5G10070.2	AT5G10070	RNase L inhibitor protein-like protein; RNase L inhibitor protein-like protein	AT5G10070; AT5G10070	265	1	I	S	_NMNHIKLEDS(ph)EEEDS(ph)E_	15	3.66301e-18	1039.87	-2.307	2	1.0033	1.1415	1.392	0.89268	1.0943	23.203	38.441	30.606	28.844	26.722	153420000	73038000	80377000
860	AT5G11110.1	AT5G11110	sucrose phosphate synthase 2F	SPS2F	127	1	I	S	_EVTAEM(ox)S(ph)EDFS(ph)EGEK_	7	1.08778e-66	932.318	1.6611	2	1.1332	1.3325	1.5728	0.96436	1.1426	14.923	4.8922	-	8.2745	26.203	46941000	21826000	25115000
861	AT5G11110.1	AT5G11110	sucrose phosphate synthase 2F	SPS2F	131	1	I	S	_EVTAEM(ox)S(ph)EDFS(ph)EGEK_	11	1.08778e-66	932.318	1.6865	2	1.1332	1.3325	1.5728	0.96436	1.1426	14.923	4.8922	-	8.2745	26.203	46941000	21826000	25115000
862	AT5G11110.1	AT5G11110	sucrose phosphate synthase 2F	SPS2F	158	0.56523	II	S	_IS(ph)SVDVFENWFAQHK_	2	0.000576197	629.621	0.0044764	3	1.5046	-	-	0.54332	0.91528	-	-	-	-	-	17972000	9757600	8214600
863	AT5G11110.1	AT5G11110	sucrose phosphate synthase 2F	SPS2F	159	0.925808	I	S	_ISS(ph)VDVFENWFAQHK_	3	1.85163e-84	943.927	3.1861	2	1.0352	0.86787	0.71859	0.60655	0.99073	5.8204	-	-	3.483	-	77121000	38647000	38474000
864	AT5G12370.1 ;AT5G12370.2 ;AT5G12370.3	AT5G12370	exocyst complex component 5; exocyst complex component 5; exocyst complex component 5	SEC10; SEC10; SEC10	12	0.333213	III	S	_S(ph)SSVNSVPLILDIEDFK_	1	0.00230922	971.974	1.3814	2	-	-	-	-	-	-	-	-	-	-	0	0	0
865	AT5G12370.1 ;AT5G12370.2 ;AT5G12370.3	AT5G12370	exocyst complex component 5; exocyst complex component 5; exocyst complex component 5	SEC10; SEC10; SEC10	13	0.485909	III	S	_SS(ph)SVNSVPLILDIEDFK_	2	0.00230922	971.974	-4.2243	2	-	-	-	-	-	-	-	-	-	-	0	0	0
866	AT5G12370.1 ;AT5G12370.2 ;AT5G12370.3	AT5G12370	exocyst complex component 5; exocyst complex component 5; exocyst complex component 5	SEC10; SEC10; SEC10	14	0.485909	III	S	_SS(ph)SVNSVPLILDIEDFK_	3	0.00230922	971.974	-4.2243	2	-	-	-	-	-	-	-	-	-	-	0	0	0
867	AT5G13850.1	AT5G13850	Nascent polypeptide-associated complex subunit alpha-like protein 3	NACA3	36	1	I	S	_LEEQKIDLDKPEVEDDDDNDEDDS(ph)EDDDEAEGHDGEAGGR_	24	4.03944e-30	1135.69	1.6611	4	1.0879	1.204	1.0636	1.0464	1.082	34.081	76.137	19.016	46.627	10.87	3118900000	1583000000	1535800000
868	AT5G14050.1	AT5G14050	U3 small nucleolar RNA-associated protein 18-like protein	AT5G14050	194	0.994552	I	S	_LNPGTDWARPDSQIVDGES(ph)S(ph)DDDDTQDGGVDDILRTNEDLVVK_	19	2.19514e-07	1208.77	0.83307	4	1.0486	1.1652	0.92213	1	0.94441	26.204	26.618	33.501	-	36.093	149760000	71862000	77898000
869	AT5G14050.1	AT5G14050	U3 small nucleolar RNA-associated protein 18-like protein	AT5G14050	195	0.994552	I	S	_LNPGTDWARPDSQIVDGES(ph)S(ph)DDDDTQDGGVDDILRTNEDLVVK_	20	2.19514e-07	1208.77	0.83307	4	1.0486	1.1652	0.92213	1	0.94441	26.204	26.618	33.501	-	36.093	149760000	71862000	77898000
870	AT5G14050.1	AT5G14050	U3 small nucleolar RNA-associated protein 18-like protein	AT5G14050	113	0.981517	I	S	_QIPDYEDDGDDDEELS(ph)DEENGQVVAIRK_	16	0.000194893	1091.79	-0.22755	3	0.74951	1.029	1.6387	0.85623	1.2654	-	-	-	-	-	35185000	19071000	16114000
871	AT5G14050.1	AT5G14050	U3 small nucleolar RNA-associated protein 18-like protein	AT5G14050	33	1	I	S	_QYEDVEDEEEIGS(ph)DDDLTRGK_	13	5.19852e-53	1261.51	-2.7009	2	1.4549	1.0176	1.0554	1.5228	1.1884	-	-	-	16.42	27.989	46095000	20654000	25441000
872	AT5G14120.1	AT5G14120	major facilitator protein	AT5G14120	301	1	I	S	_REDQEPGLQT(ph)PDLILS(ph)EVEDEKPK_	16	6.24192e-06	732.085	1.3033	4	0.41178	1.0787	1.3963	0.85117	1.1941	-	11.91	6.2533	5.8871	5.5494	50101000	20836000	29265000
873	AT5G15270.1 ;AT5G15270.2	AT5G15270	RNA-binding KH domain-containing protein; RNA-binding KH domain-containing protein	AT5G15270; AT5G15270	137	1	I	S	_IHDRVVADDARS(ph)EDS(ph)PEGEK_	12	0.00121882	795.663	-0.3074	3	1.0401	1.3246	1.3263	0.93038	1.1006	26.644	132.62	13.517	10.858	24.182	549230000	279290000	269950000
874	AT5G15270.1 ;AT5G15270.2	AT5G15270	RNA-binding KH domain-containing protein; RNA-binding KH domain-containing protein	AT5G15270; AT5G15270	140	1	I	S	_IHDRVVADDARS(ph)EDS(ph)PEGEK_	15	0.00121882	795.663	-0.3074	3	1.0401	1.3246	1.3263	0.93038	1.1006	26.644	132.62	13.517	10.858	24.182	549230000	279290000	269950000
875	AT5G15430.1	AT5G15430	calmodulin-binding protein-like protein	AT5G15430	278	1	I	S	_M(ox)ET(ph)VDEIVES(ph)ELNQR_	10	0.00503493	984.389	0.15923	2	0.98944	1.0476	1.0108	0.96026	0.99742	7.3667	12.228	9.0241	8.8421	10.255	277740000	137200000	140540000
876	AT5G16270.1	AT5G16270	cohesin complex subunit SCC1	SYN4	189	0.999987	I	S	_DVIGS(ph)DDEGVPGIDHNAYLDAAAPGIK_	5	6.01117e-07	930.427	1.5413	3	1.3765	-	-	-	1.3178	19.125	-	-	-	-	35732000	11206000	24526000
877	AT5G16660.1 ;AT5G16660.2	AT5G16660	hypothetical protein; hypothetical protein	AT5G16660; AT5G16660	150	1	I	S	_NT(ph)S(ph)S(ph)LNVPVET(ph)DPEVEATT_	3	0.0133161	1161.91	-1.339	2	-	1.1366	-	-	0.17795	-	-	-	-	-	41081000	30092000	10989000
878	AT5G16660.1 ;AT5G16660.2	AT5G16660	hypothetical protein; hypothetical protein	AT5G16660; AT5G16660	151	1	I	S	_NT(ph)S(ph)S(ph)LNVPVET(ph)DPEVEATT_	4	0.0133161	1161.91	-1.339	2	-	1.1366	-	-	0.17795	-	-	-	-	-	41081000	30092000	10989000
879	AT5G16720.1	AT5G16720	hypothetical protein	AT5G16720	586	1	I	S	_SLLPLLDAAENES(ph)EDGS(ph)QGLPESDEK_	13	1.0301e-13	968.409	0.45123	3	0.92884	0.68711	1.2188	1.1523	-	-	-	4.8014	7.6746	-	15291000	7424500	7866100
880	AT5G16720.1	AT5G16720	hypothetical protein	AT5G16720	590	0.999992	I	S	_SLLPLLDAAENES(ph)EDGS(ph)QGLPESDEK_	17	1.0301e-13	968.409	-1.5902	3	0.92884	0.68711	1.2188	1.1523	-	-	-	4.8014	7.6746	-	15291000	7424500	7866100
881	AT5G17330.1	AT5G17330	glutamate decarboxylase 1	GAD	4	0.492868	III	S	_VLS(ph)HAVSESDVS(ph)VHSTFASR_	3	0.000255711	758.998	-0.34169	3	-	-	-	-	-	-	-	-	-	-	0	0	0
882	AT5G17330.1	AT5G17330	glutamate decarboxylase 1	GAD	8	0.999982	I	S	_VLSHAVS(ph)ESDVS(ph)VHSTFASR_	7	2.63473e-113	1137.99	-0.58455	2	1.2043	2.2997	1.2456	0.67149	1.0086	65.123	86.976	28.864	-	89.06	495350000	144090000	351270000
883	AT5G17330.1	AT5G17330	glutamate decarboxylase 1	GAD	10	0.980509	I	S	_VLSHAVSES(ph)DVSVHSTFASR_	9	1.16312e-52	732.342	0.76636	3	-	1.155	0.8891	-	-	-	-	-	-	-	19380000	9048000	10332000
884	AT5G17330.1	AT5G17330	glutamate decarboxylase 1	GAD	13	0.999988	I	S	_VLSHAVS(ph)ESDVS(ph)VHSTFASR_	12	2.63473e-113	1137.99	-1.4887	2	0.92518	2.2997	1.1259	0.94389	0.95913	84.667	86.976	29.254	38.361	68.766	505450000	149410000	356040000
885	AT5G18070.1	AT5G18070	phosphoacetylglucosamine mutase	DRT101	68	0.999623	I	S	_LGSATVGLMITAS(ph)HNK_	13	5.32179e-33	560.611	2.3458	3	-	0.84972	-	0.53739	-	-	37.408	-	-	-	14052000	8360200	5692000
886	AT5G18620.2 ;AT5G18620.1	AT5G18620	chromatin remodeling factor17; chromatin remodeling factor17	CHR17; CHR17	1048	0.992334	I	S	_QANES(ph)PSSLLK_	5	3.15706e-81	627.292	2.4458	2	-	-	-	-	-	-	-	-	-	-	0	0	0
887	AT5G18620.2 ;AT5G18620.1	AT5G18620	chromatin remodeling factor17; chromatin remodeling factor17	CHR17; CHR17	16	0.728194	II	S	_REVSSDEAYS(ph)S(ph)EEEEQVNDQANVEEDDDELEAVAR_	10	2.16183e-08	1382.54	1.3169	3	-	-	1.2458	1.2572	-	-	-	-	-	-	6111400	2602700	3508700
888	AT5G18620.2 ;AT5G18620.1	AT5G18620	chromatin remodeling factor17; chromatin remodeling factor17	CHR17; CHR17	17	0.728194	II	S	_REVSSDEAYS(ph)S(ph)EEEEQVNDQANVEEDDDELEAVAR_	11	2.16183e-08	1382.54	1.3169	3	-	-	1.2458	1.2572	-	-	-	-	-	-	6111400	2602700	3508700
889	AT5G18620.2 ;AT5G18620.1	AT5G18620	chromatin remodeling factor17; chromatin remodeling factor17	CHR17; CHR17	42	0.500496	II	S	_S(ph)AGSDEEDVAPDEAPVS(ph)DDEVVPVEDDAEEDEEDEEK_	1	7.15802e-15	1384.18	-0.82492	3	-	0.94418	1.0125	1.0403	1.0771	-	-	26.491	13.868	7.3543	82748000	38393000	44354000
890	AT5G18620.2 ;AT5G18620.1	AT5G18620	chromatin remodeling factor17; chromatin remodeling factor17	CHR17; CHR17	45	0.500496	II	S	_S(ph)AGSDEEDVAPDEAPVS(ph)DDEVVPVEDDAEEDEEDEEK_	4	7.15802e-15	1384.18	-0.82492	3	-	0.94418	1.0125	1.0403	1.0771	-	-	26.491	13.868	7.3543	82748000	38393000	44354000
891	AT5G18620.2 ;AT5G18620.1	AT5G18620	chromatin remodeling factor17; chromatin remodeling factor17	CHR17; CHR17	58	1	I	S	_S(ph)AGSDEEDVAPDEAPVS(ph)DDEVVPVEDDAEEDEEDEEK_	17	7.15802e-15	1384.18	-0.65943	3	-	0.94418	1.0125	1.0403	1.0771	-	-	26.491	13.868	7.3543	82748000	38393000	44354000
892	AT5G19340.1	AT5G19340	hypothetical protein	AT5G19340	3	0.98623	I	S	_VS(ph)AETATM(ox)AEAEPST(ph)TGPR_	2	0.009213	1041.41	0.59673	2	0.025238	73.843	-	-	-	-	-	-	-	-	212280000	137240000	75042000
893	AT5G19450.1 ;AT5G19450.2	AT5G19450	calcium-dependent protein kinase 19; calcium-dependent protein kinase 19	CDPK19; CDPK19	526	1	I	S	_LMREGS(ph)LQLEGEN_	6	8.22442e-41	778.345	1.3538	2	0.93107	1.0259	0.92078	1.0094	1.1355	17.206	28.817	16.208	7.5293	6.8128	422730000	198260000	224470000
894	AT5G19820.1	AT5G19820	armadillo/beta-catenin-like repeat-containing protein	emb2734	654	0.766098	I	S	_VVMPPLLQSAQLKPDVTITS(ph)ADSEDEAEDS(ph)DDESM(ox)ETIILGDK_	20	1.32661e-15	1202.79	-0.042144	4	0.52997	1.2169	0.68469	1.4298	1.354	-	27.757	42.913	-	-	219240000	119330000	99907000
895	AT5G19820.1	AT5G19820	armadillo/beta-catenin-like repeat-containing protein	emb2734	657	0.974046	I	S	_VVMPPLLQSAQLKPDVTITSADS(ph)EDEAEDS(ph)DDESMETIILGDK_	23	4.15331e-23	1198.79	-0.21795	4	1.4551	0.94241	0.87229	1.0118	1.1515	40.678	17.9	12.555	23.729	32.264	668570000	330680000	337880000
896	AT5G19820.1	AT5G19820	armadillo/beta-catenin-like repeat-containing protein	emb2734	664	0.99629	I	S	_VVM(ox)PPLLQSAQLKPDVTITS(ph)ADSEDEAEDS(ph)DDESMETIILGDK_	30	4.15331e-23	1202.79	0.11047	4	1.4553	1.2027	0.79819	0.95409	1.2407	56.555	30.256	33.857	47.184	33.228	941020000	461620000	479400000
897	AT5G19820.1	AT5G19820	armadillo/beta-catenin-like repeat-containing protein	emb2734	668	0.78823	I	S	_VVMPPLLQSAQLKPDVTIT(ph)SADSEDEAEDS(ph)DDES(ph)METIILGDK_	34	2.65489e-06	1218.78	-0.46017	4	0.91452	0.87525	1.0377	0.56349	-	65.719	-	-	16.197	-	109970000	52558000	57409000
898	AT5G20190.1	AT5G20190	tetratricopeptide repeat domain-containing protein	AT5G20190	5	0.536165	II	S	_S(ph)AS(ph)TPLLNSLVHVSSPRDS(ph)PIETVESVHQIQR_	1	0.000105589	931.685	0.48686	4	0.65645	-	-	-	0.3573	53.871	-	-	-	-	18594000	9556600	9037800
899	AT5G20190.1	AT5G20190	tetratricopeptide repeat domain-containing protein	AT5G20190	7	0.588148	II	S	_SAS(ph)TPLLNS(ph)LVHVSSPRDS(ph)PIETVESVHQIQR_	3	0.000105589	931.685	1.2814	4	0.65645	-	1.0977	-	0.3573	53.871	-	-	-	-	27712000	14669000	13043000
900	AT5G20190.1	AT5G20190	tetratricopeptide repeat domain-containing protein	AT5G20190	13	0.72872	II	S	_SASTPLLNS(ph)LVHVS(ph)SPRDS(ph)PIETVESVHQIQR_	9	0.000402275	1241.91	1.1173	3	0.85833	0.75643	0.83748	-	-	-	-	-	-	-	20732000	11475000	9257700
901	AT5G20190.1	AT5G20190	tetratricopeptide repeat domain-containing protein	AT5G20190	18	0.533429	II	S	_SASTPLLNS(ph)LVHVS(ph)SPRDS(ph)PIETVESVHQIQR_	14	0.000176599	1241.91	1.1173	3	0.85833	-	-	-	-	-	-	-	-	-	8107700	3243700	4864000
902	AT5G20190.1	AT5G20190	tetratricopeptide repeat domain-containing protein	AT5G20190	19	0.647764	II	S	_SAST(ph)PLLNSLVHVSS(ph)PRDS(ph)PIETVESVHQIQR_	15	0.000105589	931.685	2.2587	4	0.97297	-	-	-	0.92202	17.729	-	-	-	-	22660000	8609300	14051000
903	AT5G20190.1	AT5G20190	tetratricopeptide repeat domain-containing protein	AT5G20190	23	0.998812	I	S	_S(ph)ASTPLLNSLVHVSS(ph)PRDS(ph)PIETVESVHQIQR_	19	0.000105589	1241.91	0.6204	3	0.85833	1.0585	1.0977	0.95585	0.92202	15.23	61.137	-	-	-	87497000	42950000	44548000
904	AT5G20280.1	AT5G20280	sucrose phosphate synthase 1F	SPS1F	684	0.96428	I	S	_HPQWQSDDGGDNS(ph)EPES(ph)PSDSLRDIQDISLNLK_	13	0.00124941	1280.54	-2.4893	3	1.8628	0.79656	-	-	-	-	-	-	-	-	23593000	10234000	13359000
905	AT5G20280.1	AT5G20280	sucrose phosphate synthase 1F	SPS1F	688	0.86196	I	S	_HPQWQSDDGGDNS(ph)EPES(ph)PSDSLRDIQDISLNLK_	17	0.00124941	1280.54	-2.4893	3	-	0.88059	-	-	-	-	14.182	-	-	-	14259000	8219500	6039400
906	AT5G20280.1	AT5G20280	sucrose phosphate synthase 1F	SPS1F	690	0.479442	III	S	_HPQWQSDDGGDNS(ph)EPES(ph)PSDSLRDIQDISLNLK_	19	0.00124941	1280.54	-1.7758	3	-	-	-	-	-	-	-	-	-	-	0	0	0
907	AT5G20650.1	AT5G20650	copper transporter 5	COPT5	68	0.99546	I	S	_SSS(ph)GVSAPLIPK_	3	1.60115e-25	611.808	0.44084	2	-	0.80868	1.8417	1.1851	1.3651	-	-	-	24.542	7.3133	85020000	38579000	46440000
908	AT5G20930.1	AT5G20930	serine/threonine-protein kinase TOUSLED	TSL	79	0.975843	I	S	_VVTSTPPGLSETSIS(ph)DS(ph)DDENTGDFLIR_	15	8.62069e-12	1038.11	-1.7106	3	0.70834	0.81821	0.68658	0.87382	0.65716	-	15.574	22.358	8.6606	11.393	53550000	29331000	24219000
909	AT5G20930.1	AT5G20930	serine/threonine-protein kinase TOUSLED	TSL	81	0.968645	I	S	_VVTSTPPGLSETSIS(ph)DS(ph)DDENTGDFLIR_	17	8.62069e-12	1038.11	-1.7106	3	-	0.81821	0.68658	0.87382	0.65716	-	15.574	22.358	8.6606	11.393	46528000	26547000	19981000
910	AT5G21160.3 ;AT5G21160.2 ;AT5G21160.1	AT5G21160	LA RNA-binding protein; LA RNA-binding protein; LA RNA-binding protein	AT5G21160; AT5G21160; AT5G21160	633	0.846429	I	S	_LS(ph)SSPQCTLSGSS(ph)PPVGSLPK_	2	1.13057e-06	1123.49	1.3777	2	-	1.3377	1.6705	1.2852	1.0494	-	-	-	-	-	27084000	11888000	15196000
911	AT5G21160.3 ;AT5G21160.2 ;AT5G21160.1	AT5G21160	LA RNA-binding protein; LA RNA-binding protein; LA RNA-binding protein	AT5G21160; AT5G21160; AT5G21160	634	0.68429	II	S	_LSS(ph)SPQCTLSGSS(ph)PPVGS(ph)LPK_	3	6.38289e-07	775.987	-3.8679	3	-	-	-	-	-	-	-	-	-	-	0	0	0
912	AT5G21160.3 ;AT5G21160.2 ;AT5G21160.1	AT5G21160	LA RNA-binding protein; LA RNA-binding protein; LA RNA-binding protein	AT5G21160; AT5G21160; AT5G21160	635	0.69239	II	S	_LSSS(ph)PQCTLSGS(ph)SPPVGSLPK_	4	6.46672e-27	1123.49	-4.7336	2	-	0.64262	-	0.97268	-	-	-	-	-	-	12140000	6798500	5341300
913	AT5G21160.3 ;AT5G21160.2 ;AT5G21160.1	AT5G21160	LA RNA-binding protein; LA RNA-binding protein; LA RNA-binding protein	AT5G21160; AT5G21160; AT5G21160	641	0.765733	I	S	_LSSSPQCTLS(ph)GSSPPVGS(ph)LPK_	10	1.9721e-05	1123.49	1.7914	2	-	0.85886	1.588	-	1.2703	-	-	-	-	-	18978000	10164000	8813600
914	AT5G21160.3 ;AT5G21160.2 ;AT5G21160.1	AT5G21160	LA RNA-binding protein; LA RNA-binding protein; LA RNA-binding protein	AT5G21160; AT5G21160; AT5G21160	643	0.838044	I	S	_LS(ph)SSPQCTLSGS(ph)SPPVGSLPK_	12	5.80534e-09	1123.49	1.0468	2	-	1.2813	1.2435	1.2852	1.1818	-	-	-	-	16.801	28986000	13790000	15196000
915	AT5G21160.3 ;AT5G21160.2 ;AT5G21160.1	AT5G21160	LA RNA-binding protein; LA RNA-binding protein; LA RNA-binding protein	AT5G21160; AT5G21160; AT5G21160	644	0.987441	I	S	_LSS(ph)SPQCTLSGSS(ph)PPVGS(ph)LPK_	13	8.68277e-53	1163.48	0.47489	2	1.2542	1.0316	1.7228	1.0738	0.94347	1.0946	8.6116	17.921	-	-	95387000	44356000	51031000
916	AT5G21160.3 ;AT5G21160.2 ;AT5G21160.1	AT5G21160	LA RNA-binding protein; LA RNA-binding protein; LA RNA-binding protein	AT5G21160; AT5G21160; AT5G21160	649	1	I	S	_LSSSPQCTLSGSS(ph)PPVGS(ph)LPK_	18	8.68277e-53	1123.49	2.8191	2	1.2445	1.0316	1.7228	1.0738	0.97388	-	8.6116	19.741	-	16.335	158770000	76124000	82645000
917	AT5G21160.3 ;AT5G21160.2 ;AT5G21160.1	AT5G21160	LA RNA-binding protein; LA RNA-binding protein; LA RNA-binding protein	AT5G21160; AT5G21160; AT5G21160	605	0.711814	II	S	_NNGNIS(ph)ESPPSSSIGFFFGS(ph)TPPDSHGPR_	6	7.42109e-11	1050.44	-0.4673	3	1.0938	-	-	-	-	-	-	-	-	-	3288400	2024000	1264400
918	AT5G21160.3 ;AT5G21160.2 ;AT5G21160.1	AT5G21160	LA RNA-binding protein; LA RNA-binding protein; LA RNA-binding protein	AT5G21160; AT5G21160; AT5G21160	607	0.787994	I	S	_NNGNISES(ph)PPSSSIGFFFGS(ph)TPPDSHGPR_	8	1.92123e-11	1050.44	-0.76512	3	-	1.2549	-	1.0113	-	-	-	-	-	-	24406000	11856000	12550000
919	AT5G21160.3 ;AT5G21160.2 ;AT5G21160.1	AT5G21160	LA RNA-binding protein; LA RNA-binding protein; LA RNA-binding protein	AT5G21160; AT5G21160; AT5G21160	610	0.657282	II	S	_NNGNISESPPS(ph)SSIGFFFGST(ph)PPDSHGPR_	11	5.37549e-11	1050.44	-0.11883	3	1.1632	1.304	-	-	1.2778	6.3792	-	-	-	-	37574000	16172000	21401000
920	AT5G21160.3 ;AT5G21160.2 ;AT5G21160.1	AT5G21160	LA RNA-binding protein; LA RNA-binding protein; LA RNA-binding protein	AT5G21160; AT5G21160; AT5G21160	611	0.30869	III	S	_NNGNISESPPSS(ph)SIGFFFGST(ph)PPDSHGPR_	12	1.72599e-17	1050.44	0.19061	3	-	-	-	-	-	-	-	-	-	-	0	0	0
921	AT5G21160.3 ;AT5G21160.2 ;AT5G21160.1	AT5G21160	LA RNA-binding protein; LA RNA-binding protein; LA RNA-binding protein	AT5G21160; AT5G21160; AT5G21160	612	0.865804	I	S	_NNGNISESPPSSS(ph)IGFFFGST(ph)PPDSHGPR_	13	1.72599e-17	1050.44	0.78834	3	1.115	-	-	-	0.90971	-	-	-	-	-	5724000	3481500	2242600
922	AT5G21160.3 ;AT5G21160.2 ;AT5G21160.1	AT5G21160	LA RNA-binding protein; LA RNA-binding protein; LA RNA-binding protein	AT5G21160; AT5G21160; AT5G21160	619	0.573912	II	S	_NNGNIS(ph)ESPPSSSIGFFFGS(ph)TPPDSHGPR_	20	1.92123e-11	1050.44	-0.093987	3	1.1704	-	1.2644	-	-	9.573	-	10.375	-	-	24964000	8728200	16236000
923	AT5G21160.3 ;AT5G21160.2 ;AT5G21160.1	AT5G21160	LA RNA-binding protein; LA RNA-binding protein; LA RNA-binding protein	AT5G21160; AT5G21160; AT5G21160	378	0.955793	I	S	_STSAETIGDGDKDS(ph)PKS(ph)ITSGDNFGNPSK_	14	0.01184	1024.76	2.417	3	0.77032	-	-	1.1936	-	-	-	-	-	-	9173000	3407100	5765900
924	AT5G21160.3 ;AT5G21160.2 ;AT5G21160.1	AT5G21160	LA RNA-binding protein; LA RNA-binding protein; LA RNA-binding protein	AT5G21160; AT5G21160; AT5G21160	381	0.45761	III	S	_STSAETIGDGDKDS(ph)PKS(ph)ITSGDNFGNPSK_	17	0.01184	1024.76	2.417	3	-	-	-	-	-	-	-	-	-	-	0	0	0
925	AT5G22650.1 ;AT5G22650.2	AT5G22650	histone deacetylase HDT2; histone deacetylase HDT2	HD2B; HD2B	183	1	I	S	_GMDVDEDDS(ph)DDDEEEDS(ph)EDEEEEETPKKPEPINK_	9	1.59792e-42	1366.83	0.58706	3	1.8373	1.8337	1.2614	0.75988	1.4605	-	-	-	-	-	2986300000	1928600000	1057700000
926	AT5G22650.1 ;AT5G22650.2	AT5G22650	histone deacetylase HDT2; histone deacetylase HDT2	HD2B; HD2B	191	1	I	S	_GM(ox)DVDEDDS(ph)DDDEEEDS(ph)EDEEEEETPK_	17	1.59792e-42	1103.34	1.0045	3	0.58784	1.0271	1.0078	1.1264	0.89262	-	31.64	-	0.088437	28.963	2910900000	1884700000	1026200000
927	AT5G23060.1	AT5G23060	calcium sensing receptor	CaS	371	0.999087	I	S	_IIPAAS(ph)RS(ph)FGTR_	6	0.000106072	718.328	1.4855	2	-	-	-	0.71661	-	-	-	-	-	-	15578000	8172600	7405900
928	AT5G23060.1	AT5G23060	calcium sensing receptor	CaS	373	0.895188	I	S	_IIPAAS(ph)RS(ph)FGTR_	8	0.000106072	718.328	1.4855	2	-	-	-	0.71661	-	-	-	-	-	-	15578000	8172600	7405900
929	AT5G23150.1	AT5G23150	Tudor/PWWP/MBT domain-containing protein	HUA2	541	0.999971	I	S	_QILQS(ph)PKMS(ph)PQLVLTNK_	5	0.0204436	695.679	0.50435	3	-	-	2.3946	-	-	-	-	-	-	-	3586100	983140	2602900
930	AT5G23150.1	AT5G23150	Tudor/PWWP/MBT domain-containing protein	HUA2	545	0.87204	I	S	_QILQS(ph)PKMS(ph)PQLVLTNK_	9	0.0204436	695.679	0.50435	3	-	-	2.3946	-	-	-	-	-	-	-	3586100	983140	2602900
931	AT5G24760.1 ;AT5G24760.2 ;AT5G24760.3	AT5G24760	alcohol dehydrogenase-like 6; alcohol dehydrogenase-like 6; alcohol dehydrogenase-like 6	AT5G24760; AT5G24760; AT5G24760	223	0.999748	I	S	_TFGVTDFINSNDLS(ph)EPIPQVIK_	14	0.00669223	838.744	0.51827	3	-	-	-	-	-	-	-	-	-	-	0	0	0
932	AT5G24890.1	AT5G24890	hypothetical protein	AT5G24890	121	1	I	S	_S(ph)FGNLGEIGSVK_	1	0.0183511	644.303	0.95668	2	-	-	-	0.4583	-	-	-	-	-	-	7586000	4768000	2818000
933	AT5G24890.1	AT5G24890	hypothetical protein	AT5G24890	221	0.878941	I	S	_S(ph)RSCFALSDLIEEEDDDDDQ_	1	8.27609e-25	1219.96	1.3998	2	-	-	-	1.0984	-	-	-	-	-	-	3519400	1705900	1813500
934	AT5G27640.2 ;AT5G25780.1 ;AT5G27640.1	AT5G27640; AT5G25780	translation initiation factor 3 subunit B; translation initiation factor eIF-3 subunit 9; translation initiation factor 3 subunit B	TIF3B1; EIF3B-2; TIF3B1	684; 685	1	I	S	_QNLRDGEVS(ph)DVEEDEYEAK_	9	9.03641e-75	768.988	1.2529	3	1.0965	0.97755	1.0107	1.1999	1.2265	18.815	21.886	32.101	16.544	12.051	473090000	229200000	243890000
935	AT5G26610.1 ;AT5G26610.2 ;AT5G26610.3	AT5G26610	D111/G-patch domain-containing protein; D111/G-patch domain-containing protein; D111/G-patch domain-containing protein	AT5G26610; AT5G26610; AT5G26610	298	0.999996	I	S	_VAIASVFGNDS(ph)DED_	11	0.00271734	759.803	0.82404	2	0.89489	0.96106	1.1392	1.1959	-	24.646	7.3149	9.2622	36.3	-	38398000	20337000	18061000
936	AT5G26742.2 ;AT5G26742.1	AT5G26742	DEAD-box ATP-dependent RNA helicase 3; DEAD-box ATP-dependent RNA helicase 3	emb1138; emb1138	80	0.480114	III	S	_SLGLS(ph)DHDEYDLDGDNNNVEADDGEELAISK_	5	1.14348e-11	1143.81	-0.60676	3	-	-	-	-	-	-	-	-	-	-	0	0	0
937	AT5G27150.1	AT5G27150	sodium/hydrogen exchanger 1	NHX1	526	0.996917	I	S	_GFVPFVPGS(ph)PTERNPPDLSK_	9	3.37421e-05	741.028	1.5008	3	0.95781	0.61641	0.79172	0.58722	-	-	-	57.457	-	-	46749000	26541000	20209000
938	AT5G27990.1	AT5G27990	pre-rRNA-processing protein TSR2, conserved region-containing protein	AT5G27990	130	0.986016	I	S	_VS(ph)NGDDEESDDEDDDQTTDMMVDASNQK_	2	0.000405015	1062.38	1.6685	3	-	-	-	0.75109	-	-	-	-	-	-	9309600	4707500	4602100
939	AT5G35430.1	AT5G35430	CCR4-NOT transcription complex subunit 10	AT5G35430	220	0.989962	I	S	_TSS(ph)LLSSSVASDTLR_	3	0.00238578	802.382	-5.7189	2	-	-	-	-	3.3795	-	-	-	-	-	1826900	258100	1568800
940	AT5G36880.2 ;AT5G36880.1	AT5G36880	acetyl-CoA synthetase; acetyl-CoA synthetase	ACS; ACS	11	0.9977	I	S	_HVES(ph)MSQLPSGAGK_	4	9.42289e-42	754.334	1.3863	2	1.1244	0.89111	-	0.84615	1.2396	88.641	15.428	-	-	8.4974	157240000	70665000	86576000
941	AT5G36880.2 ;AT5G36880.1	AT5G36880	acetyl-CoA synthetase; acetyl-CoA synthetase	ACS; ACS	13	0.893184	I	S	_HVESMS(ph)QLPSGAGK_	6	0.000162857	754.334	1.4393	2	-	-	-	-	-	-	-	-	-	-	0	0	0
942	AT5G37360.1	AT5G37360	hypothetical protein	AT5G37360	6	0.255155	III	S	_ASCSS(ph)SSISLLQPLHS(ph)LSS(ph)S(ph)T(ph)LFFSQPSFHFSSSLK_	5	0.00126516	1072.94	-0.06513	4	-	-	-	-	-	-	-	-	-	-	0	0	0
943	AT5G37360.1	AT5G37360	hypothetical protein	AT5G37360	7	0.255312	III	S	_ASCSS(ph)SSISLLQPLHS(ph)LSS(ph)S(ph)T(ph)LFFSQPSFHFSSSLK_	6	0.00126516	1072.94	-0.06513	4	-	-	-	-	-	-	-	-	-	-	0	0	0
944	AT5G37360.1	AT5G37360	hypothetical protein	AT5G37360	8	0.255371	III	S	_ASCSS(ph)SSISLLQPLHS(ph)LSS(ph)S(ph)T(ph)LFFSQPSFHFSSSLK_	7	0.00126516	1072.94	-0.06513	4	-	-	-	-	-	-	-	-	-	-	0	0	0
945	AT5G37360.1	AT5G37360	hypothetical protein	AT5G37360	17	0.487175	III	S	_ASCSS(ph)SSISLLQPLHS(ph)LSS(ph)S(ph)T(ph)LFFSQPSFHFSSSLK_	16	0.00126516	1072.94	-0.06513	4	-	-	-	-	-	-	-	-	-	-	0	0	0
946	AT5G37360.1	AT5G37360	hypothetical protein	AT5G37360	19	0.487401	III	S	_ASCSS(ph)SSISLLQPLHS(ph)LSS(ph)S(ph)T(ph)LFFSQPSFHFSSSLK_	18	0.00126516	1072.94	-0.06513	4	-	-	-	-	-	-	-	-	-	-	0	0	0
947	AT5G37360.1	AT5G37360	hypothetical protein	AT5G37360	20	0.595977	II	S	_ASCSS(ph)SSISLLQPLHS(ph)LSS(ph)S(ph)T(ph)LFFSQPSFHFSSSLK_	19	0.00126516	1072.94	-0.06513	4	-	-	-	-	-	-	-	-	-	-	50326000	34217000	16109000
948	AT5G37360.1	AT5G37360	hypothetical protein	AT5G37360	21	0.666953	II	S	_ASCSS(ph)SSISLLQPLHS(ph)LSS(ph)S(ph)T(ph)LFFSQPSFHFSSSLK_	20	0.00126516	1072.94	-0.06513	4	-	-	-	-	-	-	-	-	-	-	50326000	34217000	16109000
949	AT5G38840.1	AT5G38840	SMAD/FHA domain-containing protein	AT5G38840	372	1	I	S	_GIVEDEEDLS(ph)S(ph)DEDDFYDRTQK_	10	9.54966e-27	1383.02	1.1108	2	1.0068	1.2265	1.0275	1.0481	1.2708	11.488	27.532	31.31	23.637	26.661	172160000	78445000	93711000
950	AT5G38840.1	AT5G38840	SMAD/FHA domain-containing protein	AT5G38840	373	1	I	S	_GIVEDEEDLS(ph)S(ph)DEDDFYDRTQK_	11	9.54966e-27	1383.02	1.1108	2	1.0068	1.2265	1.0275	1.0481	1.2708	11.488	27.532	31.31	23.637	26.661	172160000	78445000	93711000
951	AT5G39570.1	AT5G39570	hypothetical protein	AT5G39570	320	0.996419	I	S	_QPS(ph)YGRGNDDDDDEQRR_	3	0.0150125	701.61	-0.24398	3	0.97899	-	-	1.9107	-	6.0657	-	-	14.028	-	10889000	4803400	6085800
952	AT5G40040.1	AT5G40040	60S acidic ribosomal protein P2-5	AT5G40040	103	1	I	S	_EES(ph)EDDGGMMSLFD_	3	0.00033313	821.27	-1.2832	2	1.2613	1.1224	1.2135	0.79685	0.96244	11.143	9.8273	81.677	28.879	28.216	58647000	25870000	32777000
953	AT5G40040.1	AT5G40040	60S acidic ribosomal protein P2-5	AT5G40040	90	1	I	S	_MAALSSGGGAVAVASGGGGGAAPAAEPAS(ph)VES(ph)K_	29	4.04487e-14	968.095	0.66675	3	1.2306	1.1542	1.1517	1.6177	-	26.452	21.823	3.4933	2.953	-	35984000	14122000	21862000
954	AT5G40040.1	AT5G40040	60S acidic ribosomal protein P2-5	AT5G40040	93	1	I	S	_MAALSSGGGAVAVASGGGGGAAPAAEPAS(ph)VES(ph)K_	32	4.04487e-14	968.095	0.66675	3	1.2306	1.1542	1.1517	1.6177	-	26.452	21.823	3.4933	2.953	-	35984000	14122000	21862000
955	AT5G40200.1	AT5G40200	protease Do-like 9	DegP9	39	0.999998	I	S	_EASANEASLPQS(ph)PEPVSASEANPS(ph)PSRR_	12	5.16963e-34	1009.1	1.1746	3	0.90649	0.97053	1.3275	1.4003	1.3639	-	11.386	35.278	-	45.746	151940000	68704000	83240000
956	AT5G40200.1	AT5G40200	protease Do-like 9	DegP9	51	0.887824	I	S	_EASANEASLPQS(ph)PEPVSASEANPS(ph)PSRR_	24	5.16963e-34	1009.1	0.04789	3	0.90649	0.89546	1.3275	0.91845	0.9429	-	-	35.278	23.265	47.324	130750000	62189000	68563000
957	AT5G40200.1	AT5G40200	protease Do-like 9	DegP9	53	0.52681	II	S	_EASANEASLPQS(ph)PEPVSASEANPSPS(ph)RR_	26	2.68625e-07	1009.1	-0.12123	3	-	-	-	-	1.9728	-	-	-	-	-	14873000	4162000	10711000
958	AT5G42870.1 ;AT5G42870.2	AT5G42870	phosphatidic acid phosphohydrolase 2; phosphatidic acid phosphohydrolase 2	PAH2; PAH2	107	0.754352	I	S	_EVEDVVGESESGEVYTLS(ph)S(ph)GDEAETTSRDDVVDK_	18	0.00155568	1264.85	0.78134	3	1.0369	-	-	0.86915	-	-	-	-	-	-	8266100	4095500	4170600
959	AT5G42870.1 ;AT5G42870.2	AT5G42870	phosphatidic acid phosphohydrolase 2; phosphatidic acid phosphohydrolase 2	PAH2; PAH2	108	0.710266	II	S	_EVEDVVGESESGEVYTLS(ph)S(ph)GDEAETTSRDDVVDK_	19	0.00155568	1264.85	0.78134	3	1.0369	-	-	0.86915	-	-	-	-	-	-	8266100	4095500	4170600
960	AT5G42950.1	AT5G42950	GYF domain-containing protein	AT5G42950	39	0.99137	I	S	_DIQGSDNAIPLS(ph)PQWLLSKPGENK_	12	0.000386392	896.441	2.0536	3	-	0.69302	-	0.75064	-	-	-	-	-	-	6455700	3756200	2699500
961	AT5G42950.1	AT5G42950	GYF domain-containing protein	AT5G42950	1541	0.841511	I	S	_S(ph)VSMGSADRVLSSPVVTQASHK_	1	0.000122015	775.042	1.8962	3	-	-	-	0.60247	-	-	-	-	16.023	-	11304000	6769600	4534900
962	AT5G43830.1	AT5G43830	pentatricopeptide repeat-containing protein-like protein	AT5G43830	243	0.998038	I	S	_VDS(ph)SQNWAGHI_	3	5.01975e-15	647.267	1.1217	2	1.3605	1.3312	0.9513	0.47713	0.70797	-	1.5931	13.642	14.708	23.082	295420000	160950000	134470000
963	AT5G43830.1	AT5G43830	pentatricopeptide repeat-containing protein-like protein	AT5G43830	244	0.585575	II	S	_M(ox)PRVDSS(ph)QNWAGHI_	7	1.14925e-06	847.361	-2.1588	2	1.2552	1.2757	0.98219	-	0.7765	-	-	-	-	-	35192000	16966000	18226000
964	AT5G43830.1	AT5G43830	pentatricopeptide repeat-containing protein-like protein	AT5G43830	216	0.980169	I	S	_NELKPVPRVDS(ph)SGDVCGATFK_	11	1.11869e-30	786.038	1.0083	3	1.5523	-	-	-	0.5429	-	-	-	-	-	27653000	14273000	13381000
965	AT5G43830.1	AT5G43830	pentatricopeptide repeat-containing protein-like protein	AT5G43830	18	0.919932	I	S	_TVANSPEALQS(ph)PHSSESAFALK_	11	0.00135912	784.369	1.1286	3	1.4834	0.53481	1.1687	1.3063	-	-	-	-	-	-	20010000	9971700	10039000
966	AT5G45420.1	AT5G45420	duplicated SANT DNA-binding domain-containing protein	AT5G45420	103	0.985263	I	S	_IRVGYGQILEPEQIHDES(ph)S(ph)T(ph)DNERESR_	18	0.00037146	1133.14	0.22958	3	1.2726	0.82552	0.70923	0.81771	0.98055	-	12.737	8.4521	2.9552	28.295	48905000	26055000	22850000
967	AT5G45420.1	AT5G45420	duplicated SANT DNA-binding domain-containing protein	AT5G45420	104	0.986442	I	S	_IRVGYGQILEPEQIHDES(ph)S(ph)T(ph)DNERESR_	19	0.00037146	1133.14	0.22958	3	1.2726	0.82552	0.70923	0.81771	0.98055	-	12.737	8.4521	2.9552	28.295	48905000	26055000	22850000
968	AT5G46020.1	AT5G46020	hypothetical protein	AT5G46020	49	0.999968	I	S	_EAEYEEDVEEES(ph)EEES(ph)EEES(ph)EDEADVK_	12	7.32967e-10	1144.71	0.93426	3	-	-	-	-	0.92005	-	-	-	-	-	5967800	3387700	2580100
969	AT5G46020.1	AT5G46020	hypothetical protein	AT5G46020	53	1	I	S	_EAEYEEDVEEES(ph)EEES(ph)EEES(ph)EDEADVK_	16	7.32967e-10	1144.71	0.93426	3	-	-	-	-	0.92005	-	-	-	-	-	5967800	3387700	2580100
970	AT5G46020.1	AT5G46020	hypothetical protein	AT5G46020	57	1	I	S	_EAEYEEDVEEES(ph)EEES(ph)EEES(ph)EDEADVK_	20	7.32967e-10	1144.71	0.93426	3	-	-	-	-	0.92005	-	-	-	-	-	5967800	3387700	2580100
971	AT5G46760.1	AT5G46760	transcription factor ATR2	AT5G46760	376	0.999999	I	S	_SAANDS(ph)DHS(ph)DLEASVVK_	6	5.07052e-47	952.869	-3.3492	2	0.99481	1.4177	-	-	0.65301	4.5851	-	-	-	-	32810000	15709000	17101000
972	AT5G46760.1	AT5G46760	transcription factor ATR2	AT5G46760	379	0.999991	I	S	_SAANDS(ph)DHS(ph)DLEASVVK_	9	5.07052e-47	952.869	-3.3492	2	0.99481	1.4177	-	-	0.65301	4.5851	-	-	-	-	32810000	15709000	17101000
973	AT5G47430.1 ;AT5G47430.3 ;AT5G47430.2	AT5G47430	DWNN domain, a CCHC-type zinc finger; DWNN domain, a CCHC-type zinc finger; DWNN domain, a CCHC-type zinc finger	AT5G47430; AT5G47430; AT5G47430	788	1	I	S	_EIEVADYES(ph)S(ph)DEDRHFK_	9	1.61809e-41	1114.92	0.90506	2	1.0748	1.1536	1.3346	0.7953	1.4935	17.048	29.877	66.168	24.387	23.601	134270000	61557000	72710000
974	AT5G47430.1 ;AT5G47430.3 ;AT5G47430.2	AT5G47430	DWNN domain, a CCHC-type zinc finger; DWNN domain, a CCHC-type zinc finger; DWNN domain, a CCHC-type zinc finger	AT5G47430; AT5G47430; AT5G47430	789	1	I	S	_EIEVADYES(ph)S(ph)DEDRHFK_	10	1.61809e-41	1114.92	0.90506	2	1.0748	1.0313	1.1598	0.78922	1.4074	17.048	21.781	55.506	26.506	26.199	140390000	65659000	74733000
975	AT5G47455.4 ;AT5G47455.3 ;AT5G47455.2 ;AT5G47455.5 ;AT5G47455.1 ;AT5G47455.6 ;AT5G47455.7	AT5G47455	hypothetical protein; hypothetical protein; hypothetical protein; hypothetical protein; hypothetical protein; hypothetical protein; hypothetical protein	AT5G47455; AT5G47455; AT5G47455; AT5G47455; AT5G47455; AT5G47455; AT5G47455	9	0.83336	I	S	_FM(ox)SRS(ph)S(ph)VS(ph)SFKS(ph)AIR_	5	4.3088e-06	675.916	-1.7881	3	1.1104	-	-	-	-	-	-	-	-	-	2527900	1013700	1514200
976	AT5G47455.4 ;AT5G47455.3 ;AT5G47455.2 ;AT5G47455.5 ;AT5G47455.1 ;AT5G47455.6 ;AT5G47455.7	AT5G47455	hypothetical protein; hypothetical protein; hypothetical protein; hypothetical protein; hypothetical protein; hypothetical protein; hypothetical protein	AT5G47455; AT5G47455; AT5G47455; AT5G47455; AT5G47455; AT5G47455; AT5G47455	10	0.797647	I	S	_FM(ox)SRS(ph)S(ph)VS(ph)SFKS(ph)AIR_	6	4.3088e-06	675.916	-1.7881	3	1.1104	-	-	-	-	-	-	-	-	-	2527900	1013700	1514200
977	AT5G47455.4 ;AT5G47455.3 ;AT5G47455.2 ;AT5G47455.5 ;AT5G47455.1 ;AT5G47455.6 ;AT5G47455.7	AT5G47455	hypothetical protein; hypothetical protein; hypothetical protein; hypothetical protein; hypothetical protein; hypothetical protein; hypothetical protein	AT5G47455; AT5G47455; AT5G47455; AT5G47455; AT5G47455; AT5G47455; AT5G47455	12	0.854259	I	S	_FM(ox)SRS(ph)S(ph)VS(ph)SFKS(ph)AIR_	8	4.3088e-06	675.916	-1.7881	3	1.1104	-	-	-	-	-	-	-	-	-	2527900	1013700	1514200
978	AT5G47455.4 ;AT5G47455.3 ;AT5G47455.2 ;AT5G47455.5 ;AT5G47455.1 ;AT5G47455.6 ;AT5G47455.7	AT5G47455	hypothetical protein; hypothetical protein; hypothetical protein; hypothetical protein; hypothetical protein; hypothetical protein; hypothetical protein	AT5G47455; AT5G47455; AT5G47455; AT5G47455; AT5G47455; AT5G47455; AT5G47455	16	0.974503	I	S	_FM(ox)SRS(ph)S(ph)VS(ph)SFKS(ph)AIR_	12	4.3088e-06	675.916	-1.7881	3	1.1104	-	-	-	-	-	-	-	-	-	2527900	1013700	1514200
979	AT5G47480.1	AT5G47480	RGPR-related protein	AT5G47480	43	1	I	S	_ELKFDDGS(ph)DS(ph)DDAK_	8	0.00150962	851.3	1.6168	2	-	-	0.69865	-	-	-	-	-	-	-	8304400	5152000	3152400
980	AT5G47480.1	AT5G47480	RGPR-related protein	AT5G47480	45	1	I	S	_ELKFDDGS(ph)DS(ph)DDAK_	10	0.00150962	851.3	1.6168	2	-	-	0.69865	-	-	-	-	-	-	-	8304400	5152000	3152400
981	AT5G47690.3 ;AT5G47690.2 ;AT5G47690.1	AT5G47690	sister chromatid cohesion protein PDS5; sister chromatid cohesion protein PDS5; sister chromatid cohesion protein PDS5	AT5G47690; AT5G47690; AT5G47690	1562	0.754353	I	S	_EAEHDDS(ph)DTEGKQENNEMEREAEENAET(ph)SDNETLGAWK_	7	0.00513265	1125.18	-1.556	4	-	0.64792	0.98642	-	-	-	-	-	-	-	27135000	17246000	9889100
982	AT5G47690.3 ;AT5G47690.2 ;AT5G47690.1	AT5G47690	sister chromatid cohesion protein PDS5; sister chromatid cohesion protein PDS5; sister chromatid cohesion protein PDS5	AT5G47690; AT5G47690; AT5G47690	1584	0.755186	I	S	_EAEHDDS(ph)DTEGKQENNEMEREAEENAETS(ph)DNETLGAWK_	29	0.00513265	1125.18	-2.1163	4	1.772	-	1.3367	0.46577	1.2399	-	-	-	40.253	-	59127000	27447000	31679000
983	AT5G47690.3 ;AT5G47690.2 ;AT5G47690.1	AT5G47690	sister chromatid cohesion protein PDS5; sister chromatid cohesion protein PDS5; sister chromatid cohesion protein PDS5	AT5G47690; AT5G47690; AT5G47690	1548	0.942237	I	S	_EGEDDEEVVNKEEDLQEAKTES(ph)S(ph)GDAEGK_	22	0.00281901	1109.44	3.2177	3	-	0.74396	-	2.1369	1.3141	-	-	-	-	6.6404	35727000	13165000	22562000
984	AT5G47690.3 ;AT5G47690.2 ;AT5G47690.1	AT5G47690	sister chromatid cohesion protein PDS5; sister chromatid cohesion protein PDS5; sister chromatid cohesion protein PDS5	AT5G47690; AT5G47690; AT5G47690	1549	0.955743	I	S	_EGEDDEEVVNKEEDLQEAKTES(ph)S(ph)GDAEGK_	23	0.00281901	1109.44	2.8344	3	-	0.74396	-	2.1369	1.3141	-	-	-	-	6.6404	35727000	13165000	22562000
985	AT5G47690.3 ;AT5G47690.2 ;AT5G47690.1	AT5G47690	sister chromatid cohesion protein PDS5; sister chromatid cohesion protein PDS5; sister chromatid cohesion protein PDS5	AT5G47690; AT5G47690; AT5G47690	1141	0.999781	I	S	_LESHADASVIPQTSENEVMIDGES(ph)DGNEIPLGK_	24	3.15803e-07	1187.87	1.0319	3	1.1234	-	-	-	0.71499	-	-	-	-	-	26593000	9416300	17177000
986	AT5G47690.3	AT5G47690	sister chromatid cohesion protein PDS5	AT5G47690	1512	0.719469	II	S	_SSALPIETEYS(ph)GEAGEEKS(ph)ES(ph)EGK_	11	0.00240921	918.683	1.9651	3	1.7492	1.3199	-	1.0826	-	-	-	-	-	-	15189000	4658200	10530000
987	AT5G47690.3	AT5G47690	sister chromatid cohesion protein PDS5	AT5G47690	1520	0.998896	I	S	_SSALPIET(ph)EYSGEAGEEKS(ph)ES(ph)EGK_	19	0.00240921	918.683	-3.5362	3	1.7492	1.3199	-	1.3228	-	-	-	-	28.339	-	19446000	6511700	12934000
988	AT5G47880.1 ;AT5G47880.2	AT5G47880	peptide chain release factor eRF subunit 1; peptide chain release factor eRF subunit 1	ERF1-1; ERF1-1	425	1	I	S	_YQLDMTAFDS(ph)EDGEALDDDS(ph)E_	10	1.68262e-74	1263.43	0.28932	2	-	1.3472	0.99472	0.9196	1.1106	-	-	13.804	11.859	21.34	37676000	18546000	19130000
989	AT5G47880.1 ;AT5G47880.2	AT5G47880	peptide chain release factor eRF subunit 1; peptide chain release factor eRF subunit 1	ERF1-1; ERF1-1	435	1	I	S	_YQLDMTAFDS(ph)EDGEALDDDS(ph)E_	20	1.68262e-74	1263.43	0.23345	2	-	1.3472	0.99472	0.9196	1.1106	-	-	13.804	11.859	21.34	37676000	18546000	19130000
990	AT5G48240.3 ;AT5G48240.1	AT5G48240	hypothetical protein; hypothetical protein	AT5G48240; AT5G48240	302	1	I	S	_KQETSEGDDFAGLS(ph)GDES(ph)YED_	14	1.33372e-60	1219.93	1.5445	2	0.97831	1.0758	1.3192	1.0414	1.098	15.483	5.4181	2.8692	9.3824	14.904	112170000	54111000	58060000
991	AT5G48240.3 ;AT5G48240.1	AT5G48240	hypothetical protein; hypothetical protein	AT5G48240; AT5G48240	306	0.999962	I	S	_KQETSEGDDFAGLS(ph)GDES(ph)YED_	18	1.33372e-60	1219.93	1.3379	2	0.97831	1.0758	1.3192	1.0414	1.0289	15.483	5.4181	2.8692	9.3824	16.478	112170000	54111000	58060000
992	AT5G51300.1 ;AT5G51300.2 ;AT5G51300.3	AT5G51300	splicing factor 1; splicing factor 1; splicing factor 1	AT5G51300; AT5G51300; AT5G51300	187	0.999663	I	S	_MLQSGMPLDDRPEGQRS(ph)PS(ph)PEPVYDNMGIR_	17	4.15157e-07	1178.17	1.5121	3	1.2013	1.0174	1.0154	1.0087	1.0456	21.529	32.198	34.426	24.987	56.471	351950000	164910000	187030000
993	AT5G51300.1 ;AT5G51300.2 ;AT5G51300.3	AT5G51300	splicing factor 1; splicing factor 1; splicing factor 1	AT5G51300; AT5G51300; AT5G51300	189	0.996671	I	S	_MLQSGMPLDDRPEGQRS(ph)PS(ph)PEPVYDNMGIR_	19	4.15157e-07	1178.17	1.5121	3	1.2119	1.0757	1.0154	1.0087	1.2079	19.421	31.773	30.789	23.919	49.056	513870000	226110000	287760000
994	AT5G52040.1 ;AT5G52040.3 ;AT5G52040.2 ;AT5G52040.4	AT5G52040	arginine/serine-rich-splicing factor RSP41; arginine/serine-rich-splicing factor RSP41; arginine/serine-rich-splicing factor RSP41; arginine/serine-rich-splicing factor RSP41	ATRSP41; ATRSP41; ATRSP41; ATRSP41	169	1	I	S	_GS(ph)PDYGRGAS(ph)PVAHK_	2	5.87466e-28	829.84	1.0192	2	1.1646	1.0899	1.2125	1.6852	1.1453	19.577	26.266	35.17	23.321	10.366	2030800000	976380000	1054400000
995	AT5G52040.1 ;AT5G52040.3 ;AT5G52040.2 ;AT5G52040.4	AT5G52040	arginine/serine-rich-splicing factor RSP41; arginine/serine-rich-splicing factor RSP41; arginine/serine-rich-splicing factor RSP41; arginine/serine-rich-splicing factor RSP41	ATRSP41; ATRSP41; ATRSP41; ATRSP41	177	0.999972	I	S	_GS(ph)PDYGRGAS(ph)PVAHK_	10	5.87466e-28	829.84	0.90983	2	1.2229	1.1056	0.83913	1.429	1.1696	19.437	23.033	38.497	-	11.842	1385100000	670320000	714810000
996	AT5G52040.1 ;AT5G52040.3 ;AT5G52040.2 ;AT5G52040.4	AT5G52040	arginine/serine-rich-splicing factor RSP41; arginine/serine-rich-splicing factor RSP41; arginine/serine-rich-splicing factor RSP41; arginine/serine-rich-splicing factor RSP41	ATRSP41; ATRSP41; ATRSP41; ATRSP41	239	1	I	S	_GRGES(ph)RS(ph)PPPYEK_	5	0.00241209	810.334	0.7001	2	1.1432	0.081422	1.0222	1.0609	0.73672	2.4958	194.02	23.605	42.419	36.002	849790000	438900000	410890000
997	AT5G52040.1 ;AT5G52040.3 ;AT5G52040.2 ;AT5G52040.4	AT5G52040	arginine/serine-rich-splicing factor RSP41; arginine/serine-rich-splicing factor RSP41; arginine/serine-rich-splicing factor RSP41; arginine/serine-rich-splicing factor RSP41	ATRSP41; ATRSP41; ATRSP41; ATRSP41	241	1	I	S	_GRGES(ph)RS(ph)PPPYEK_	7	0.00241209	810.334	0.045592	2	1.1432	0.081422	1.0222	1.432	0.73672	2.4958	194.02	23.605	-	36.002	849790000	438900000	410890000
998	AT5G52200.2 ;AT5G52200.1	AT5G52200	phosphoprotein phosphatase inhibitor; phosphoprotein phosphatase inhibitor	AT5G52200; AT5G52200	45	1	I	S	_TPYHPMMDDDGS(ph)LS(ph)PR_	12	0.000337356	989.859	0.051969	2	0.97187	0.872	1.0088	1.0635	1.0621	13.916	14.293	30.227	19.681	24.849	639820000	304450000	335370000
999	AT5G52200.2 ;AT5G52200.1	AT5G52200	phosphoprotein phosphatase inhibitor; phosphoprotein phosphatase inhibitor	AT5G52200; AT5G52200	47	1	I	S	_TPYHPMMDDDGS(ph)LS(ph)PR_	14	0.000337356	989.859	0.051969	2	0.97187	0.89349	1.0188	1.0635	1.0621	13.916	13.553	29.561	21.476	24.849	648710000	304450000	344260000
1000	AT5G52440.1	AT5G52440	Bacterial sec-independent translocation protein mttA/Hcf106	HCF106	13	0.59787	II	S	_M(ox)AM(ox)ALQIIASSSS(ph)SPT(ph)IT(ph)K_	13	0.0201308	1104.95	-0.40686	2	-	0.77221	-	-	0.71791	-	-	-	-	-	9157800	4565100	4592600
1001	AT5G52640.1	AT5G52640	heat shock protein 81-1	HSP90.1	224	1	I	S	_EIS(ph)DDEDEDEPKKENEGEVEEVDEEK_	3	4.1463e-26	1048.75	0.62018	3	1.0234	0.99809	1.9542	1.1626	2.1757	20.539	9.2405	36.631	1.6239	26.381	315390000	109090000	206300000
1002	AT5G53470.1	AT5G53470	acyl-CoA binding protein 1	ACBP1	213	0.995682	I	S	_SGEAAGPMGPVFSSLVYEEES(ph)DNELK_	21	3.49777e-06	941.409	0.76786	3	-	-	-	-	0.92901	-	-	-	-	-	1546300	1057400	488880
1003	AT5G53830.1	AT5G53830	VQ motif-containing protein	AT5G53830	218	0.942464	I	S	_GFYLHPS(ph)PVS(ph)TPRDSQPLLLPLFPVASPAR_	7	1.90492e-11	1140.57	0.29041	3	1.3812	1.1558	-	-	1.6781	-	-	-	-	-	18019000	10773000	7245700
1004	AT5G53830.1	AT5G53830	VQ motif-containing protein	AT5G53830	221	0.787229	I	S	_GFYLHPS(ph)PVS(ph)TPRDSQPLLLPLFPVAS(ph)PARNS_	10	1.90492e-11	1234.25	-0.24335	3	0.040123	1.1558	-	-	1.6781	-	-	-	-	-	16377000	10168000	6208300
1005	AT5G53830.1	AT5G53830	VQ motif-containing protein	AT5G53830	238	1	I	S	_GFYLHPS(ph)PVS(ph)TPRDSQPLLLPLFPVAS(ph)PAR_	27	1.90492e-11	1167.23	-0.84786	3	0.040123	-	-	-	3.4794	-	-	-	-	19.801	13938000	9110900	4827200
1006	AT5G53830.1	AT5G53830	VQ motif-containing protein	AT5G53830	148	0.990286	I	S	_LMFTGGNSSHHQS(ph)PRFS(ph)PR_	13	0.020542	768.324	-0.28424	3	1.4487	0.98843	-	-	-	-	-	-	-	-	9090600	4348200	4742400
1007	AT5G53830.1	AT5G53830	VQ motif-containing protein	AT5G53830	152	0.98161	I	S	_LMFTGGNSSHHQS(ph)PRFS(ph)PR_	17	0.020542	768.324	-0.28424	3	1.4487	0.98843	-	-	-	-	-	-	-	-	9090600	4348200	4742400
1008	AT5G54430.1	AT5G54430	universal stress protein (USP) family protein	PHOS32	25	0.588884	II	S	_HS(ph)HHHHSSSTPSSAATPTPTAGAR_	2	0.0168512	833.702	0.81111	3	-	-	0.86419	-	-	-	-	-	-	-	2575900	1273500	1302400
1009	AT5G54430.1	AT5G54430	universal stress protein (USP) family protein	PHOS32	30	0.546351	II	S	_HSHHHHS(ph)SSTPSSAATPTPTAGAR_	7	0.00285371	625.528	0.056627	4	-	-	-	1.4012	-	-	-	-	-	-	3198300	1369800	1828500
1010	AT5G54430.1	AT5G54430	universal stress protein (USP) family protein	PHOS32	31	0.613267	II	S	_HSHHHHSS(ph)STPSSAATPTPT(ph)AGAR_	8	2.51039e-06	860.357	-0.51036	3	0.30762	0.875	-	-	-	-	29.145	-	-	-	12335000	7486100	4849400
1011	AT5G54430.1	AT5G54430	universal stress protein (USP) family protein	PHOS32	32	0.674697	II	S	_HSHHHHSSS(ph)TPSSAATPT(ph)PTAGAR_	9	4.09059e-11	860.357	-1.1426	3	-	1.2205	1.3408	1.882	-	-	-	10.934	-	-	20337000	7517100	12820000
1012	AT5G54430.1	AT5G54430	universal stress protein (USP) family protein	PHOS32	35	0.52993	II	S	_HSHHHHSSSTPS(ph)SAATPTPTAGAR_	12	2.45552e-06	833.702	0.78516	3	0.3616	-	-	-	-	-	-	-	-	-	996910	671390	325520
1013	AT5G54430.1	AT5G54430	universal stress protein (USP) family protein	PHOS32	36	0.458985	III	S	_HSHHHHSSSTPSS(ph)AATPTPTAGAR_	13	6.28842e-05	833.702	1.0634	3	-	-	-	-	-	-	-	-	-	-	0	0	0
1014	AT5G54930.1 ;AT5G54930.2	AT5G54930	AT hook motif-containing protein; AT hook motif-containing protein	AT5G54930; AT5G54930	42	0.896182	I	S	_LESNEHSLGHS(ph)PSFSR_	11	0.00080838	621.939	-1.1378	3	-	-	0.74913	-	-	-	-	-	-	-	9048400	4849800	4198600
1015	AT5G54930.1 ;AT5G54930.2	AT5G54930	AT hook motif-containing protein; AT hook motif-containing protein	AT5G54930; AT5G54930	44	0.988719	I	S	_LESNEHSLGHSPS(ph)FSR_	13	0.00114848	621.939	-2.0194	3	-	1.1295	1.405	-	-	-	-	-	-	-	36146000	16235000	19910000
1016	AT5G55230.2 ;AT5G55230.1	AT5G55230	microtubule-associated proteins 65-1; microtubule-associated proteins 65-1	MAP65-1; MAP65-1	586	1	I	S	_EEAASSPVSGAADHQVPAS(ph)P_	19	4.67141e-102	993.926	0.69415	2	0.98215	0.99773	1.0182	1.0344	1.0728	11.958	11.239	6.4537	12.834	15.105	299460000	148790000	150670000
1017	AT5G55310.1	AT5G55310	DNA topoisomerase 1 beta	TOP1BETA	122	0.628959	II	S	_APS(ph)VSKSDDEDS(ph)EDDKPLSAR_	3	8.72771e-06	803.323	2.0263	3	-	-	-	-	1.3601	-	-	-	-	-	1569200	598190	971060
1018	AT5G55310.1	AT5G55310	DNA topoisomerase 1 beta	TOP1BETA	124	0.355535	III	S	_APS(ph)VSKSDDEDS(ph)EDDKPLSAR_	5	8.72771e-06	803.323	1.4114	3	-	-	-	-	-	-	-	-	-	-	0	0	0
1019	AT5G55310.1	AT5G55310	DNA topoisomerase 1 beta	TOP1BETA	126	0.809844	I	S	_APSVSKS(ph)DDEDS(ph)EDDKPLSAR_	7	1.45519e-08	803.323	1.4728	3	-	-	-	1.4701	0.78593	-	-	-	-	-	13898000	8159400	5738300
1020	AT5G55310.1	AT5G55310	DNA topoisomerase 1 beta	TOP1BETA	131	0.999801	I	S	_APS(ph)VSKSDDEDS(ph)EDDKPLSAR_	12	1.45519e-08	803.323	1.4114	3	0.56648	-	-	0.94469	1.0339	-	-	-	62.538	38.784	38378000	22609000	15769000
1021	AT5G55660.1	AT5G55660	DEK domain-containing chromatin associated protein	AT5G55660	525	0.967509	I	S	_SVAHS(ph)DDES(ph)EEEKEDDEEEEK_	5	0.00243086	875.636	-1.0794	3	1.2712	0.49206	0.645	1.6316	0.69771	8.9324	-	-	-	53.895	225000000	118520000	106470000
1022	AT5G55660.1	AT5G55660	DEK domain-containing chromatin associated protein	AT5G55660	529	0.999906	I	S	_SVAHS(ph)DDES(ph)EEEKEDDEEEEK_	9	0.00243086	875.636	-1.0794	3	1.2712	0.49206	0.57251	1.6316	0.69771	8.9324	-	16.86	-	53.895	225000000	118520000	106470000
1023	AT5G55670.1 ;AT5G55670.2	AT5G55670	RNA recognition motif-containing protein; RNA recognition motif-containing protein	AT5G55670; AT5G55670	410	0.70005	II	S	_AAES(ph)SYGEEAAS(ph)DHQYGEVNHER_	4	0.000723927	899.336	-0.30716	3	0.77557	1.0675	-	-	1.0101	-	-	-	-	-	94427000	45062000	49365000
1024	AT5G55670.1 ;AT5G55670.2	AT5G55670	RNA recognition motif-containing protein; RNA recognition motif-containing protein	AT5G55670; AT5G55670	411	0.833335	I	S	_AAESS(ph)YGEEAAS(ph)DHQYGEVNHER_	5	0.000311529	899.336	0.745	3	0.99949	0.86648	1.0527	1.0782	0.99436	11.953	11.589	-	-	-	356900000	181400000	175510000
1025	AT5G55670.1 ;AT5G55670.2	AT5G55670	RNA recognition motif-containing protein; RNA recognition motif-containing protein	AT5G55670; AT5G55670	418	0.996656	I	S	_AAES(ph)SYGEEAAS(ph)DHQYGEVNHER_	12	0.000311529	899.336	0.45867	3	0.96098	0.93909	1.0098	0.93745	0.92081	12.873	11.06	5.8938	8.4915	13.088	441680000	219440000	222240000
1026	AT5G56030.2 ;AT5G56010.1 ;AT5G56030.1 ;AT5G56000.1	AT5G56030; AT5G56010; AT5G56000	heat shock protein 81-2; heat shock protein 81-3; heat shock protein 81-2; molecular chaperone HtpG	HSP81-2; HSP81-3; HSP81-2; Hsp81.4	219; 219; 219	1	I	S	_EIS(ph)DDEEEEEKKDEEGK_	3	1.02461e-06	706.614	1.103	3	1.5406	0.64084	1.0816	1.9977	0.93493	40.271	-	128.2	27.688	59.814	353640000	171620000	182020000
1027	AT5G57110.1 ;AT5G57110.2	AT5G57110	calcium-transporting ATPase 8; calcium-transporting ATPase 8	ACA8; ACA8	22	0.780932	I	S	_GGDVESGKS(ph)EHADSDS(ph)DTFYIPSK_	9	0.00175008	896.684	-5.4185	3	-	-	0.81355	-	-	-	-	-	-	-	2003100	1057000	946040
1028	AT5G57110.1 ;AT5G57110.2	AT5G57110	calcium-transporting ATPase 8; calcium-transporting ATPase 8	ACA8; ACA8	27	0.998352	I	S	_SEHADS(ph)DSDTFYIPSK_	6	3.10967e-08	939.875	0.97904	2	1.3158	-	1.2967	-	-	-	-	-	-	-	4772800	1806300	2966500
1029	AT5G57110.1 ;AT5G57110.2	AT5G57110	calcium-transporting ATPase 8; calcium-transporting ATPase 8	ACA8; ACA8	29	0.51996	II	S	_GGDVESGKS(ph)EHADSDS(ph)DTFYIPSK_	16	0.00175008	896.684	-5.4185	3	-	-	-	-	-	-	-	-	-	-	0	0	0
1030	AT5G57330.1	AT5G57330	glucose-6-phosphate 1-epimerase	AT5G57330	301	0.588505	II	S	_GRLELSAVPSSYS(ph)SGQLDPKK_	13	0.00120141	767.049	1.2977	3	-	0.79126	-	-	-	-	-	-	-	-	13743000	7757200	5985600
1031	AT5G57330.1	AT5G57330	glucose-6-phosphate 1-epimerase	AT5G57330	302	0.983951	I	S	_GRLELSAVPSSYSS(ph)GQLDPKK_	14	0.000164783	767.049	2.7129	3	0.91314	-	1.0685	-	1.8555	-	-	-	-	-	43023000	19876000	23148000
1032	AT5G59210.1 ;AT5G59210.2	AT5G59210	myosin heavy chain-related protein; myosin heavy chain-related protein	AT5G59210; AT5G59210	29	0.85441	I	S	_AS(ph)SGPDLSEIPNPADFPVIRK_	2	1.09116e-13	764.042	-3.2775	3	-	-	1.1815	0.68004	-	-	-	26.604	26.178	-	11269000	5779100	5489900
1033	AT5G59210.1 ;AT5G59210.2	AT5G59210	myosin heavy chain-related protein; myosin heavy chain-related protein	AT5G59210; AT5G59210	30	0.866902	I	S	_ASS(ph)GPDLSEIPNPADFPVIRK_	3	1.09116e-13	764.042	0.4928	3	-	0.82047	0.98384	0.93978	1.5201	-	27.319	21.579	11.258	-	38493000	19629000	18863000
1034	AT5G60480.1	AT5G60480	homeobox protein 26	HB26	178	0.99962	I	S	_S(ph)RDT(ph)T(ph)SSM(ox)SLNLK_	1	0.0149659	848.309	-0.086889	2	3.5192	0.087371	3.1106	0.7133	-	49.901	-	-	138.19	-	70327000	31438000	38890000
1035	AT5G61150.1 ;AT5G61150.2	AT5G61150	leo1-like family protein; leo1-like family protein	VIP4; VIP4	598	1	I	S	_GIES(ph)DEEES(ph)PPRK_	4	3.1438e-09	544.878	0.84055	3	1.1714	0.95933	1.4865	0.88968	1.045	10.97	37.635	31.928	11.891	37.22	417180000	227860000	189320000
1036	AT5G61150.1 ;AT5G61150.2	AT5G61150	leo1-like family protein; leo1-like family protein	VIP4; VIP4	603	1	I	S	_GIES(ph)DEEES(ph)PPRK_	9	3.1438e-09	544.878	0.84055	3	1.1714	0.95933	1.4865	0.88968	1.045	10.97	37.635	31.928	11.891	37.22	417180000	227860000	189320000
1037	AT5G61150.1 ;AT5G61150.2	AT5G61150	leo1-like family protein; leo1-like family protein	VIP4; VIP4	548	1	I	S	_GKDS(ph)EDEYEEDAEEDEEERGK_	4	5.95025e-06	856.652	2.5205	3	-	0.75596	0.72403	0.87981	0.97084	-	4.6727	-	0.23608	-	56577000	32467000	24110000
1038	AT5G61150.1 ;AT5G61150.2	AT5G61150	leo1-like family protein; leo1-like family protein	VIP4; VIP4	138	0.999748	I	S	_HYES(ph)EDEEVDQTRS(ph)PRS(ph)PSEEK_	4	0.000674342	958.69	0.25354	3	1.136	1.3282	1.4759	0.98664	0.96704	5.4021	-	-	15.047	-	114150000	52388000	61764000
1039	AT5G61150.1 ;AT5G61150.2	AT5G61150	leo1-like family protein; leo1-like family protein	VIP4; VIP4	148	0.995214	I	S	_HYES(ph)EDEEVDQTRS(ph)PRS(ph)PSEEK_	14	0.000674342	958.69	-2.614	3	1.0934	1.1496	1.3976	1.032	0.96704	-	20.417	-	10.366	-	114150000	52388000	61764000
1040	AT5G61150.1 ;AT5G61150.2	AT5G61150	leo1-like family protein; leo1-like family protein	VIP4; VIP4	151	0.896059	I	S	_HYES(ph)EDEEVDQTRS(ph)PRS(ph)PSEEK_	17	0.000674342	958.69	0.25354	3	1.136	1.3282	1.4759	1.032	0.96704	5.4021	-	-	10.366	-	114150000	52388000	61764000
1041	AT5G61150.1	AT5G61150	leo1-like family protein	VIP4	570	0.966384	I	S	_SNRYS(ph)DEDEEEEEVAGGRAEK_	5	2.90985e-06	827.001	-3.1455	3	1.7595	-	-	-	1.0606	-	-	-	-	-	21986000	9704200	12282000
1042	AT5G61210.1	AT5G61210	SNAP25 homologous protein SNAP33	SNAP33	29	1	I	S	_SSKPNPFDS(ph)DDESDNK_	9	9.95618e-41	931.36	1.328	2	-	1.3871	-	-	-	-	61.434	-	-	-	31659000	17783000	13877000
1043	AT5G62190.1	AT5G62190	DEAD-box ATP-dependent RNA helicase 7	PRH75	40	1	I	S	_LKLS(ph)DS(ph)DEEESEK_	4	2.69677e-41	834.818	1.9808	2	0.52353	2.5908	0.85542	2.2459	2.1993	114.46	-	5.3779	-	61.432	76303000	41118000	35185000
1044	AT5G62190.1	AT5G62190	DEAD-box ATP-dependent RNA helicase 7	PRH75	42	0.999999	I	S	_LKLS(ph)DS(ph)DEEESEK_	6	2.69677e-41	834.818	1.9808	2	0.23305	2.5908	0.85542	2.2459	2.1993	-	-	5.3779	-	61.432	60702000	35213000	25489000
1045	AT5G62190.1	AT5G62190	DEAD-box ATP-dependent RNA helicase 7	PRH75	47	0.829043	I	S	_LKLS(ph)DSDEEES(ph)EK_	11	0.00156414	834.818	1.3758	2	1.1761	-	-	-	-	-	-	-	-	-	15601000	5904500	9696100
1046	AT5G63110.1	AT5G63110	histone deacetylase 6	HDA6	420	0.469651	III	S	_IWS(ph)GTAT(ph)YESDSDDDDKPLHGYSCR_	3	0.0110963	759.541	-1.6361	4	-	-	-	-	-	-	-	-	-	-	0	0	0
1047	AT5G63110.1	AT5G63110	histone deacetylase 6	HDA6	427	0.890468	I	S	_IWSGTAT(ph)YES(ph)DSDDDDKPLHGYSCR_	10	4.74877e-05	1012.39	1.5493	3	-	1.4135	1.2556	-	-	-	-	-	-	-	19850000	6409900	13440000
1048	AT5G63110.1	AT5G63110	histone deacetylase 6	HDA6	429	0.997696	I	S	_IWSGTATYES(ph)DS(ph)DDDDKPLHGYSCR_	12	4.74877e-05	1012.39	0.73605	3	1.0373	0.99815	1.7152	0.4867	1.0802	15.121	44.978	20.797	-	21.607	174730000	97870000	76860000
1049	AT5G63220.1	AT5G63220	hypothetical protein	AT5G63220	118	1	I	S	_VPVPPHLVDVS(ph)DDEDVQNLQESLGEAR_	11	1.24e-13	1013.14	2.3806	3	1.0712	0.96427	0.94631	1.1153	1.1822	19.682	8.0599	5.6574	5.2259	29.427	150930000	69239000	81694000
1050	AT5G63630.1	AT5G63630	DEAD-box ATP-dependent RNA helicase 31	AT5G63630	257	1	I	S	_EDLRLEDES(ph)S(ph)DEDVK_	9	0.00069091	969.866	0.64784	2	1.3959	1.2343	1.853	1.1421	1.1421	7.1313	9.2869	42.461	-	9.3928	30746000	14358000	16388000
1051	AT5G63630.1	AT5G63630	DEAD-box ATP-dependent RNA helicase 31	AT5G63630	258	1	I	S	_EDLRLEDES(ph)S(ph)DEDVK_	10	0.00069091	969.866	0.64784	2	1.3959	1.2343	1.853	1.1421	1.1421	7.1313	9.2869	42.461	-	9.3928	30746000	14358000	16388000
1052	AT5G64130.3 ;AT5G64130.1	AT5G64130	cAMP-regulated phosphoprotein 19-related protein; cAMP-regulated phosphoprotein 19-related protein	AT5G64130; AT5G64130	57	1	I	S	_AYFDS(ph)ADWALGK_	5	7.20157e-11	712.3	2.2514	2	1.1143	0.98626	1.3716	1.4478	1.2448	-	65.381	30.672	42.535	20.946	28893000	12707000	16186000
1053	AT5G64430.1	AT5G64430	octicosapeptide/Phox/Bem1p domain-containing protein	AT5G64430	154	0.675657	II	S	_LFLFPAS(ph)S(ph)GFGSQSST(ph)QS(ph)DRDRFVEALNTVPR_	7	0.00682863	1279.54	-0.11203	3	1.1412	1.3078	0.951	-	-	29.655	-	-	-	-	15356000	5194200	10161000
1054	AT5G64430.1	AT5G64430	octicosapeptide/Phox/Bem1p domain-containing protein	AT5G64430	155	0.675657	II	S	_LFLFPAS(ph)S(ph)GFGSQSST(ph)QS(ph)DRDRFVEALNTVPR_	8	0.00682863	1279.54	-0.11203	3	1.0305	1.3078	-	-	-	13.967	-	-	-	-	12555000	4320100	8234800
1055	AT5G64430.1	AT5G64430	octicosapeptide/Phox/Bem1p domain-containing protein	AT5G64430	159	0.888169	I	S	_LFLFPASSGFGS(ph)QS(ph)S(ph)TQSDRDRFVEALNT(ph)VPR_	12	0.00682863	959.909	1.0663	4	1.0305	1.3078	0.72896	1.4382	0.60115	14.837	-	-	-	-	19290000	8710400	10579000
1056	AT5G64430.1	AT5G64430	octicosapeptide/Phox/Bem1p domain-containing protein	AT5G64430	161	0.778599	I	S	_LFLFPASSGFGSQS(ph)S(ph)T(ph)QSDRDRFVEALNTVPR_	14	0.00379913	939.918	0.97317	4	1.5481	1.0727	0.86702	1.4382	0.49623	26.513	-	-	-	27.126	43962000	20847000	23115000
1057	AT5G64430.1	AT5G64430	octicosapeptide/Phox/Bem1p domain-containing protein	AT5G64430	162	0.778015	I	S	_LFLFPASSGFGSQS(ph)S(ph)T(ph)QSDRDRFVEALNTVPR_	15	0.00379913	939.918	0.97317	4	1.255	1.0727	0.86702	-	0.49623	28.824	-	-	-	27.126	42487000	20198000	22289000
1058	AT5G64430.1	AT5G64430	octicosapeptide/Phox/Bem1p domain-containing protein	AT5G64430	165	0.911987	I	S	_LFLFPASSGFGS(ph)QS(ph)S(ph)TQS(ph)DRDRFVEALNTVPR_	18	0.00379913	1279.54	1.8486	3	1.5481	-	0.97214	-	1.2071	26.513	-	33.227	-	-	22374000	10103000	12272000
1059	AT5G64660.1	AT5G64660	U-box domain-containing protein 27	CMPG2	248	0.999972	I	S	_DGLITELMKSIS(ph)K_	12	0.012238	757.88	-5.4992	2	-	-	-	-	-	-	-	-	-	-	0	0	0
1060	AT5G65460.1	AT5G65460	kinesin like protein for actin based chloroplast movement 2	KAC2	824	0.793138	I	S	_SSSGSSS(ph)PGRS(ph)PVRYYDEQIYGFK_	7	0.0115709	938.732	1.0251	3	-	-	1.7509	-	-	-	-	-	-	-	2335800	840050	1495700
1061	AT5G65460.1	AT5G65460	kinesin like protein for actin based chloroplast movement 2	KAC2	828	0.984643	I	S	_SSSGSSS(ph)PGRS(ph)PVRYYDEQIYGFK_	11	0.0115709	938.732	1.0251	3	-	-	1.7509	-	-	-	-	-	-	-	2335800	840050	1495700
1062	AT5G66540.1	AT5G66540	hypothetical protein	AT5G66540	264	1	I	S	_DLS(ph)EDEEAEIENK_	3	9.54348e-36	800.817	0.15897	2	1.1467	0.92084	1.7694	1.1493	1.1668	0.97737	26.4	26.05	23.191	43.198	59981000	29098000	30884000
1063	AT5G66540.1	AT5G66540	hypothetical protein	AT5G66540	210	1	I	S	_KQNLS(ph)DDEDEEDDDDEEEDVEFDAFAGGDDEETDK_	5	7.22215e-07	1363.83	-5.0876	3	-	-	-	-	-	-	-	-	-	-	0	0	0
1064	AT4G01370.1 ;AT1G01560.2 ;AT1G01560.1	AT1G01560; AT4G01370	mitogen-activated protein kinase 4; mitogen-activated protein kinase 11; mitogen-activated protein kinase 11	MPK4; MPK11; MPK11	198; 201	0.999998	I	T	_SETDFMT(ph)EY(ph)VVTR_	7	4.78494e-05	869.328	1.3272	2	-	-	1.1099	-	-	-	-	-	-	-	2054000	827520	1226500
1065	AT3G54030.1 ;AT4G00710.1 ;AT5G59010.1 ;AT1G63500.1 ;AT5G41260.1 ;AT1G01740.1 ;AT1G01740.2 ;AT5G59010.2	AT4G00710; AT3G54030; AT5G41260; AT1G63500; AT5G59010; AT1G01740	Protein kinase protein with tetratricopeptide repeat domain; BR-signaling kinase 3; putative receptor protein kinase; Protein kinase protein with tetratricopeptide repeat domain; putative serine/threonine-protein kinase; protein kinase protein with tetratricopeptide repeat domain-containing protein; protein kinase protein with tetratricopeptide repeat domain-containing protein; putative receptor …	AT3G54030; BSK3; AT5G59010; AT1G63500; AT5G41260; AT1G01740; AT1G01740; AT5G59010	213; 211; 214; 214; 80; 211	0.552921	II	T	_SYST(ph)NLAFTPPEYLR_	4	0.00942589	919.922	1.7756	2	0.55504	-	-	-	-	-	-	-	-	-	3854900	631740	3223200
1066	AT1G02080.1 ;AT1G02080.2	AT1G02080	CCR4-NOT transcription complex subunit 1; CCR4-NOT transcription complex subunit 1	AT1G02080; AT1G02080	129	0.999088	I	T	_T(ph)T(ph)GRNLLLAQIEQLCANTGQILS(ph)S(ph)ELIHS(ph)VLS(ph)FLR_	1	0.0265182	1094.73	0.03207	4	-	-	-	0.62491	-	-	-	-	-	-	74800000	40754000	34046000
1067	AT1G02080.1 ;AT1G02080.2	AT1G02080	CCR4-NOT transcription complex subunit 1; CCR4-NOT transcription complex subunit 1	AT1G02080; AT1G02080	130	0.999088	I	T	_T(ph)T(ph)GRNLLLAQIEQLCANTGQILS(ph)S(ph)ELIHS(ph)VLS(ph)FLR_	2	0.0265182	1094.73	0.03207	4	-	-	-	0.62491	-	-	-	-	-	-	74800000	40754000	34046000
1068	AT1G03060.1	AT1G03060	putative transport protein	SPI	2649	0.836612	I	T	_VKNEDGPVISDT(ph)DS(ph)EPPFLLSELYDESFLK_	12	1.24966e-05	1181.86	-0.031374	3	1.0545	0.9248	0.73661	0.80374	0.96422	-	-	22.952	-	-	20309000	11018000	9290500
1069	AT2G33240.1 ;AT1G04600.1 ;AT5G43900.3 ;AT5G43900.2 ;AT2G31900.1 ;AT1G08730.1 ;AT4G33200.1 ;AT1G17580.1 ;AT4G28710.1 ;AT5G43900.1 ;AT4G33200.3 ;AT1G04160.1 ;AT2G20290.1 ;AT4G33200.2 ;AT3G58160.1	AT1G17580; AT2G33240; AT5G43900; AT4G33200; AT3G58160; AT2G31900; AT1G08730; AT4G28710; AT2G20290; AT1G04600; AT1G04160	myosin XI D; myosin XI A; myosin 2; myosin 2; myosin-like protein XIF; myosin motor domain-containing protein and DIL domain-containing protein; putative myosin; myosin 1; Myosin family protein with Dil domain; myosin 2; putative myosin; myosin XI B; myosin-like protein XIG; putative myosin; P-loop containing nucleoside triphosphate hydrolase-like protein	XID; XIA; MYA2; MYA2; XIF; XIC; XI-I; MYA1; XIH; MYA2; XI-I; XIB; XIG; XI-I; XIJ	233; 252; 236; 241; 234; 236; 244; 235; 246; 235; 237	0.999608	I	T	_ISGAAIRT(ph)YLLER_	8	0.0134918	771.906	-3.1956	2	-	-	-	-	-	-	-	-	-	-	1983600	0	1983600
1070	AT1G04780.1	AT1G04780	ankyrin repeat-containing protein	AT1G04780	572	0.999677	I	T	_FEELEAIEDEFVT(ph)PPS(ph)SPTSSVK_	13	0.000693443	900.054	1.437	3	0.71044	1.0583	1.5812	-	-	-	13.49	-	-	-	7595100	3812300	3782800
1071	AT1G04820.1 ;AT1G50010.1 ;AT1G64740.1 ;AT4G14960.2 ;AT4G14960.1	AT1G50010; AT4G14960; AT1G64740; AT1G04820	tubulin alpha-2/alpha-4 chain; tubulin alpha-2/alpha-4 chain; tubulin alpha-1 chain; tubulin alpha-6 chain; tubulin alpha-6 chain	TUA4; TUA2; TUA1; TUA6; TUA6	349; 349; 349; 349	1	I	T	_RTIQFVDWCPT(ph)GFK_	11	3.19012e-05	612.283	2.3958	3	-	-	2.8965	-	-	-	-	-	-	-	1204500	318820	885680
1072	AT1G05910.1	AT1G05910	cell division cycle protein 48-like protein	AT1G05910	287	0.798584	I	T	_FT(ph)RTDDSDDS(ph)LLVDELDQGPAIPWAR_	2	3.43625e-16	1031.45	-0.52661	3	-	-	0.97065	1.0853	-	-	-	-	-	-	7275800	3412600	3863200
1073	AT1G05910.1	AT1G05910	cell division cycle protein 48-like protein	AT1G05910	289	0.65238	II	T	_FT(ph)RT(ph)DDSDDSLLVDELDQGPAIPWAR_	4	0.0023552	1031.45	-2.0461	3	1.0767	0.93832	-	0.40065	-	38.301	16.487	-	-	-	15934000	8292800	7640800
1074	AT1G06410.1	AT1G06410	putative alpha,alpha-trehalose-phosphate synthase [UDP-forming] 7	TPS7	7	0.794019	I	T	_SYT(ph)NLLDLASGNFPVMGR_	3	1.64307e-36	1017.97	-2.7103	2	-	1.0469	-	-	1.5304	-	-	-	-	25.294	3781500	1441500	2340000
1075	AT1G06410.1	AT1G06410	putative alpha,alpha-trehalose-phosphate synthase [UDP-forming] 7	TPS7	32	0.931282	I	T	_VMT(ph)VPGNVSEFDEDQAYSVSSDNPSSVSSDR_	3	0.00019754	1129.14	0.21377	3	-	-	-	-	0.93768	-	-	-	-	-	5702400	2161200	3541200
1076	AT1G06660.1	AT1G06660	hypothetical protein	AT1G06660	194	0.627272	II	T	_ISSAS(ph)S(ph)DGTEVESVGTAIK_	9	0.0061314	999.421	2.1467	2	-	1.2806	1.7136	-	-	-	-	-	-	-	5147400	2397700	2749700
1077	AT1G06720.1	AT1G06720	BMS1 and NUC121 domain-containing protein	AT1G06720	571	0.789475	I	T	_KNPNLMQIVYGASSLAT(ph)PLINENHDIS(ph)DDDESDDEDFFKPK_	17	4.76292e-05	1196.28	1.6738	4	-	2.4856	-	-	-	-	-	-	-	-	3519800	440220	3079600
1078	AT1G07320.1	AT1G07320	50S ribosomal protein L4	RPL4	276	1	I	T	_YGVDAVEEEDDDEDET(ph)EGS(ph)EEA_	16	3.87135e-12	1296.42	0.36594	2	-	-	0.91197	1.1188	-	-	-	4.5069	2.2754	-	17806000	8478800	9327500
1079	AT1G07550.1	AT1G07550	putative LRR receptor-like serine/threonine-protein kinase	AT1G07550	250	0.997084	I	T	_T(ph)GAMPANASDPMTIT(ph)WNLK_	1	0.0302473	726.972	2.436	3	-	-	-	-	1.6335	-	-	-	-	-	6824000	2035400	4788600
1080	AT1G07550.1	AT1G07550	putative LRR receptor-like serine/threonine-protein kinase	AT1G07550	264	0.838213	I	T	_T(ph)GAMPANASDPMTIT(ph)WNLK_	15	0.0302473	726.972	2.436	3	-	-	-	-	1.6335	-	-	-	-	-	6824000	2035400	4788600
1081	AT1G07970.1	AT1G07970	hypothetical protein	AT1G07970	691	0.803851	I	T	_GM(ox)NLGSSALNILQVVDSDT(ph)DD_	19	8.17232e-109	1130.49	0.062049	2	0.89306	0.95685	0.68253	1.0696	0.98876	2.1056	-	25.251	12.558	-	24643000	12206000	12437000
1082	AT1G07990.1	AT1G07990	SIT4 phosphatase-associated family protein	AT1G07990	505	0.774069	I	T	_T(ph)RDSDEEDRDYDVAALANNLSQAFR_	1	6.60103e-09	984.432	1.3323	3	1.3233	-	-	-	-	-	-	-	-	-	2760600	1694300	1066300
1083	AT1G07990.1	AT1G07990	SIT4 phosphatase-associated family protein	AT1G07990	614	0.235379	III	T	_TYNANT(ph)SSSDDDEVVVGEEDDDLTGNPK_	6	1.26748e-15	1022.75	1.9095	3	-	-	-	-	-	-	-	-	-	-	0	0	0
1084	AT1G08420.1 ;AT1G08420.2	AT1G08420	serine/threonine-protein phosphatase BSL2; serine/threonine-protein phosphatase BSL2	BSL2; BSL2	145	0.659783	II	T	_LVLFGGATALEGNSGGT(ph)GT(ph)PTSAGSAGIR_	17	0.0187112	927.095	-0.32448	3	-	0.49319	-	-	-	-	-	-	-	-	3414300	2539800	874470
1085	AT1G08420.1 ;AT1G08420.2	AT1G08420	serine/threonine-protein phosphatase BSL2; serine/threonine-protein phosphatase BSL2	BSL2; BSL2	147	0.705657	II	T	_LVLFGGATALEGNSGGT(ph)GT(ph)PTSAGSAGIR_	19	0.000436189	927.095	-0.32448	3	-	0.49319	-	-	-	-	-	-	-	-	3414300	2539800	874470
1086	AT1G10070.1 ;AT1G10070.2 ;AT1G10070.3	AT1G10070	branched-chain-amino-acid aminotransferase 2; branched-chain-amino-acid aminotransferase 2; branched-chain-amino-acid aminotransferase 2	BCAT-2; BCAT-2; BCAT-2	214	0.699316	II	T	_T(ph)IS(ph)TPAT(ph)NGTILEGIT(ph)R_	1	0.0413347	1032.91	-3.1257	2	-	-	-	-	-	-	-	-	-	-	1548500	1548500	0
1087	AT1G10070.1 ;AT1G10070.2 ;AT1G10070.3	AT1G10070	branched-chain-amino-acid aminotransferase 2; branched-chain-amino-acid aminotransferase 2; branched-chain-amino-acid aminotransferase 2	BCAT-2; BCAT-2; BCAT-2	217	0.698325	II	T	_T(ph)IS(ph)TPAT(ph)NGTILEGIT(ph)R_	4	0.0413347	1032.91	-3.1257	2	-	-	-	-	-	-	-	-	-	-	1548500	1548500	0
1088	AT1G10070.1 ;AT1G10070.2 ;AT1G10070.3	AT1G10070	branched-chain-amino-acid aminotransferase 2; branched-chain-amino-acid aminotransferase 2; branched-chain-amino-acid aminotransferase 2	BCAT-2; BCAT-2; BCAT-2	220	0.865125	I	T	_T(ph)IS(ph)TPAT(ph)NGTILEGIT(ph)R_	7	0.0413347	1032.91	-3.1257	2	-	-	-	-	-	-	-	-	-	-	1548500	1548500	0
1089	AT1G10070.1 ;AT1G10070.2 ;AT1G10070.3	AT1G10070	branched-chain-amino-acid aminotransferase 2; branched-chain-amino-acid aminotransferase 2; branched-chain-amino-acid aminotransferase 2	BCAT-2; BCAT-2; BCAT-2	229	0.997177	I	T	_T(ph)IS(ph)TPAT(ph)NGTILEGIT(ph)R_	16	0.0413347	1032.91	-3.1257	2	-	-	-	-	-	-	-	-	-	-	1548500	1548500	0
1090	AT1G11360.1 ;AT1G11360.2 ;AT1G11360.3 ;AT1G11360.4	AT1G11360	adenine nucleotide alpha hydrolases-like protein; adenine nucleotide alpha hydrolases-like protein; adenine nucleotide alpha hydrolases-like protein; adenine nucleotide alpha hydrolases-like protein	AT1G11360; AT1G11360; AT1G11360; AT1G11360	33	0.904193	I	T	_SPTVVTVQPS(ph)SPRFPISTPT(ph)AGAQRK_	20	0.0254502	957.138	-1.7662	3	-	-	0.84426	-	-	-	-	20.43	-	-	12200000	6364600	5835000
1091	AT1G11510.1	AT1G11510	DNA-binding storekeeper protein-related transcriptional regulator	AT1G11510	161	1	I	T	_DT(ph)GVS(ph)NT(ph)NKVY(ph)ELVK_	2	0.0503688	993.869	-0.097795	2	0.0081136	-	-	-	-	-	-	-	-	-	123650000	123110000	545180
1092	AT1G11510.1	AT1G11510	DNA-binding storekeeper protein-related transcriptional regulator	AT1G11510	166	1	I	T	_DT(ph)GVS(ph)NT(ph)NKVY(ph)ELVK_	7	0.0503688	993.869	-0.097795	2	0.0081136	-	-	-	-	-	-	-	-	-	123650000	123110000	545180
1093	AT1G12920.1	AT1G12920	peptide chain release factor eRF subunit 1	ERF1-2	427	0.93757	I	T	_TFDELSDT(ph)EVYEDS(ph)D_	8	0.000146695	962.818	-1.1957	2	1.1492	-	0.88681	1.3035	1.1976	-	-	-	-	-	87958000	42254000	45703000
1094	AT1G13030.1	AT1G13030	coilin	AT1G13030	136	0.683846	II	T	_ET(ph)GGY(ph)ESESEEDELEEEAEEFVPEK_	2	0.000221559	1017.38	1.9457	3	1.9362	1.9605	1.1371	-	1.7625	54.411	58.098	7.4602	-	165.95	82559000	26341000	56217000
1095	AT1G13480.1	AT1G13480	hypothetical protein	AT1G13480	67	0.950967	I	T	_LNAAY(ph)T(ph)S(ph)GGGEHQTTHLTPVVFIPVLDQPLS(ph)SNLYYVLQR_	6	0.0326209	944.633	-0.94806	5	1	-	1.0008	0.9755	0.89055	-	-	-	-	-	139980000	71465000	68519000
1096	AT1G14190.1	AT1G14190	glucose-methanol-choline oxidoreductase-like protein	AT1G14190	79	0.48069	III	T	_YFGYS(ph)LLNTDEY(ph)S(ph)SVAQS(ph)FT(ph)SVDGIENYR_	20	0.0428047	1242.45	-1.1837	3	-	-	-	-	-	-	-	-	-	-	0	0	0
1097	AT1G15940.1	AT1G15940	aspartyl beta-hydroxylase N-terminal region domain-containing protein	AT1G15940	334	0.8541	I	T	_VITANEGLS(ph)ES(ph)T(ph)DAETASGSTRK_	12	0.0184375	855.345	1.3585	3	1.1326	-	-	0.7109	-	-	-	-	-	-	16797000	8483800	8312900
1098	AT1G19780.1 ;AT1G15990.1	AT1G19780; AT1G15990	cyclic nucleotide gated channel 8; cyclic nucleotide gated channel 7	CNGC8; CNGC7	286; 251	0.450067	III	T	_TAGAFAEGAWAGAAYYLLWY(ph)MLAS(ph)HIT(ph)GAFWYM(ox)LSVER_	27	0.0413191	1125.99	-0.70993	4	-	-	-	-	-	-	-	-	-	-	0	0	0
1099	AT1G16220.1	AT1G16220	putative protein phosphatase 2C 6	AT1G16220	23	0.50193	II	T	_TTRKETGATSTAT(ph)T(ph)TVER_	13	0.00798092	518.483	2.2092	4	-	-	1.082	-	-	-	-	-	-	-	3696200	1304700	2391400
1100	AT1G16220.1	AT1G16220	putative protein phosphatase 2C 6	AT1G16220	24	0.448459	III	T	_TTRKETGATSTAT(ph)T(ph)TVER_	14	0.00798092	518.483	2.2092	4	-	-	-	-	-	-	-	-	-	-	0	0	0
1101	AT1G16220.1	AT1G16220	putative protein phosphatase 2C 6	AT1G16220	25	0.429209	III	T	_TTRKETGATSTAT(ph)T(ph)TVER_	15	0.00798092	518.483	2.2092	4	-	-	-	-	-	-	-	-	-	-	0	0	0
1102	AT1G16520.1	AT1G16520	hypothetical protein	AT1G16520	205	0.336836	III	T	_IIST(ph)SVSPRGYSAAGS(ph)PK_	4	0.0275718	969.442	-2.2129	2	-	-	-	-	-	-	-	-	-	-	0	0	0
1103	AT1G18550.1	AT1G18550	ATP binding microtubule motor family protein	AT1G18550	578	1	I	T	_HS(ph)LLS(ph)GT(ph)CFT(ph)PES(ph)LKR_	7	0.0402845	1116.89	1.1624	2	0.79855	1.163	0.85418	-	-	-	-	-	-	-	13314000	7595600	5718200
1104	AT1G18550.1	AT1G18550	ATP binding microtubule motor family protein	AT1G18550	581	1	I	T	_HS(ph)LLS(ph)GT(ph)CFT(ph)PES(ph)LKR_	10	0.0402845	1116.89	1.1624	2	0.79855	1.163	0.85418	-	-	-	-	-	-	-	13314000	7595600	5718200
1105	AT1G20970.1	AT1G20970	hypothetical protein	AT1G20970	203	1	I	T	_NNVEEPEVEIES(ph)DS(ph)ET(ph)DVEGHQGDKIEAQEK_	16	7.91774e-05	1241.82	-2.5427	3	0.92931	0.99735	0.99827	1.2408	1.0409	-	28.818	14.152	7.9844	32.919	221260000	107960000	113300000
1106	AT1G21630.2 ;AT1G21630.1	AT1G21630	calcium-binding EF-hand-containing protein; calcium-binding EF-hand-containing protein	AT1G21630; AT1G21630	972	0.249502	III	T	_LSIFADSVPSPPANAS(ph)DVSPTKPS(ph)LFADSVPSTPATNNASYPGQK_	21	0.0371927	1173.3	-1.5027	4	-	-	-	-	-	-	-	-	-	-	0	0	0
1107	AT1G22500.1	AT1G22500	E3 ubiquitin-protein ligase ATL15	AT1G22500	33	0.598247	II	T	_T(ph)S(ph)FSPTTAIIMIVLVS(ph)VFFALGCIS(ph)VYM(ox)R_	1	0.0120222	1187.19	-1.8649	3	-	-	-	2.1539	-	-	-	-	-	-	23255000	10911000	12345000
1108	AT1G23090.1	AT1G23090	putative sulfate transporter 3.3	AST91	245	0.917624	I	T	_HMS(ph)VVPVLS(ph)SVFQHTNEWSWQTIVMGVCFLLFLLS(ph)T(ph)R_	36	0.0503449	934.62	1.9372	5	-	0.51861	-	-	1.0977	-	-	-	-	-	2578900	1383400	1195500
1109	AT1G70730.3 ;AT1G70730.2 ;AT1G70730.1 ;AT1G23190.1	AT1G70730; AT1G23190	phosphoglucomutase; phosphoglucomutase; phosphoglucomutase; putative phosphoglucomutase	AT1G70730; AT1G70730; AT1G70730; AT1G23190	122; 121	0.923251	I	T	_ATGAFILT(ph)ASHNPGGPTEDFGIK_	8	1.87693e-16	1191.06	2.088	2	0.99712	-	-	-	-	-	-	-	-	-	12099000	5302100	6796400
1110	AT1G23670.2	AT1G23670	hypothetical protein	AT1G23670	81	0.955865	I	T	_FT(ph)IGLPPEAVFDILTTYENPSY(ph)FTM(ox)MK_	2	0.0465374	826.119	0.28994	4	0.93988	0.83079	0.86413	0.81775	-	17.461	-	-	22.177	-	3834800	1980600	1854200
1111	AT1G23940.1	AT1G23940	armadillo/beta-catenin-like repeat-containing protein	AT1G23940	190	1	I	T	_LM(ox)LIHM(ox)LGY(ph)PT(ph)HFVQMECLK_	11	0.0507406	885.054	-0.20813	3	-	0.29756	-	-	-	-	-	-	-	-	1571800	1486400	85430
1112	AT1G24450.1	AT1G24450	nuclear fusion defective 2 protein /ribonuclease III	NFD2	3	0.998928	I	T	_MAT(ph)LRFT(ph)LLLLVFVVGIFFS(ph)FS(ph)S(ph)VSHVR_	3	0.0497327	897.411	1.1168	4	1.0844	-	1.0214	0.9511	1.0244	7.9228	-	2.6515	-	-	251220000	122640000	128580000
1113	AT1G24450.1	AT1G24450	nuclear fusion defective 2 protein /ribonuclease III	NFD2	7	0.997667	I	T	_MAT(ph)LRFT(ph)LLLLVFVVGIFFS(ph)FS(ph)S(ph)VSHVR_	7	0.0497327	897.411	1.1168	4	1.0844	-	1.0214	0.9511	1.0244	7.9228	-	2.6515	-	-	293750000	144410000	149350000
1114	AT1G24460.1 ;AT1G24460.2	AT1G24460	hypothetical protein; hypothetical protein	AT1G24460; AT1G24460	64	0.999998	I	T	_EALT(ph)T(ph)DDDDNDDLGTHFNIEK_	4	0.0142514	846.658	0.46972	3	1.3473	1.2337	1.2122	0.98029	-	-	-	75.809	-	-	15192000	7050500	8141900
1115	AT1G24460.1 ;AT1G24460.2	AT1G24460	hypothetical protein; hypothetical protein	AT1G24460; AT1G24460	65	0.999996	I	T	_EALT(ph)T(ph)DDDDNDDLGTHFNIEK_	5	0.0142514	846.658	0.46972	3	1.3473	1.2337	1.2122	0.98029	-	-	-	75.809	-	-	15192000	7050500	8141900
1116	AT1G28280.1 ;AT1G28280.2	AT1G28280	VQ motif-containing protein; VQ motif-containing protein	AT1G28280; AT1G28280	234	0.971983	I	T	_LLPLFPVT(ph)SPR_	8	0.000188141	660.36	1.5499	2	1.267	-	-	0.75944	-	-	-	-	-	-	8503300	4278200	4225100
1117	AT1G28420.1	AT1G28420	homeobox-1	HB-1	1256	0.759801	I	T	_WMWTET(ph)Y(ph)SSLPSCARK_	6	0.0485265	1081.93	-0.63377	2	0.13735	17.81	-	-	-	34.291	-	-	-	-	80380000	16703000	63677000
1118	AT1G28695.1	AT1G28695	nucleotide-diphospho-sugar transferase-like protein	AT1G28695	166	0.990931	I	T	_GYNVIFT(ph)DT(ph)DVM(ox)WLR_	7	0.0334526	1003.41	1.713	2	-	-	-	-	4.9029	-	-	-	-	-	22426000	16923000	5503700
1119	AT1G28695.1	AT1G28695	nucleotide-diphospho-sugar transferase-like protein	AT1G28695	168	0.999586	I	T	_GYNVIFT(ph)DT(ph)DVM(ox)WLR_	9	0.0334526	1003.41	1.713	2	-	-	-	-	4.9029	-	-	-	-	-	22426000	16923000	5503700
1120	AT4G19710.2 ;AT1G31230.1 ;AT4G19710.1	AT4G19710; AT1G31230	bifunctional aspartokinase/homoserine dehydrogenase 1; bifunctional aspartokinase/homoserine dehydrogenase 1; bifunctional aspartokinase/homoserine dehydrogenase 1	AK-HSDH II; AK-HSDH I; AK-HSDH II	712; 707	0.988141	I	T	_KSY(ph)THYFY(ph)EATVGAGLPIIS(ph)T(ph)LR_	21	0.0490869	969.745	-3.3126	3	-	-	-	-	-	-	-	-	-	-	0	0	0
1121	AT1G31790.1	AT1G31790	pentatricopeptide repeat-containing protein	AT1G31790	24	0.455466	III	T	_TLELALPPS(ph)PPSLVPSFNYNS(ph)TAR_	22	0.0291929	911.098	0.8982	3	-	-	-	-	-	-	-	-	-	-	0	0	0
1122	AT1G35400.1	AT1G35400	hypothetical protein	AT1G35400	125	1	I	T	_S(ph)LFEAT(ph)PEVM(ox)K_	6	0.0412192	714.282	1.7513	2	-	-	-	-	-	-	-	-	-	-	0	0	0
1123	AT1G35580.1 ;AT1G35580.2 ;AT1G35580.3	AT1G35580	cytosolic invertase 1; cytosolic invertase 1; cytosolic invertase 1	CINV1; CINV1; CINV1	70	1	I	T	_SVLDT(ph)PLS(ph)SAR_	5	3.82232e-13	653.278	-2.6117	2	0.67078	1.2187	-	-	1.4358	10.245	4.962	-	-	-	15973000	7092500	8880100
1124	AT1G36180.1	AT1G36180	acetyl-CoA carboxylase 2	ACC2	1143	0.507671	II	T	_KSAISET(ph)MENLVSSSLAVEDALVGLFDHSDHTLQR_	7	0.0337431	1293.95	1.8603	3	0.90468	0.78256	0.85561	-	0.94781	16.47	18.977	19.624	-	4.323	60315000	28364000	31952000
1125	AT1G37130.1	AT1G37130	Nitrate reductase (NADH)	NIA2	618	0.498127	III	T	_IGELIT(ph)TGYS(ph)SDSSSPNNS(ph)VHGSSAVFSLLAPIGEATPVR_	6	9.02797e-07	1419.97	-0.052879	3	-	-	-	-	-	-	-	-	-	-	0	0	0
1126	AT1G37130.1	AT1G37130	Nitrate reductase (NADH)	NIA2	619	0.421286	III	T	_IGELIT(ph)T(ph)GYS(ph)SDSSSPNNSVHGSSAVFSLLAPIGEATPVR_	7	0.0107541	1065.23	0.25882	4	-	-	-	-	-	-	-	-	-	-	0	0	0
1127	AT1G37130.1	AT1G37130	Nitrate reductase (NADH)	NIA2	69	0.995831	I	T	_VHDDDEDVSS(ph)EDENET(ph)HNSNAVYYK_	16	8.98259e-09	1536.06	-2.3482	2	0.8233	0.87164	1.365	-	0.98723	-	-	-	-	52.944	89729000	51892000	37837000
1128	AT1G44120.1	AT1G44120	armadillo/beta-catenin-like repeat and C2 calcium/lipid-binding domain-containing protein	AT1G44120	1089	0.456427	III	T	_T(ph)ISEIM(ox)NSDIVET(ph)T(ph)INLVGCEES(ph)DTR_	1	0.0349638	1088.08	1.7116	3	-	-	-	-	-	-	-	-	-	-	0	0	0
1129	AT1G44120.1	AT1G44120	armadillo/beta-catenin-like repeat and C2 calcium/lipid-binding domain-containing protein	AT1G44120	1101	0.966704	I	T	_T(ph)ISEIM(ox)NSDIVET(ph)T(ph)INLVGCEES(ph)DTR_	13	0.0349638	1088.08	1.7116	3	-	-	-	-	-	-	-	-	-	-	32800000	32800000	0
1130	AT1G44120.1	AT1G44120	armadillo/beta-catenin-like repeat and C2 calcium/lipid-binding domain-containing protein	AT1G44120	1102	0.987125	I	T	_T(ph)ISEIM(ox)NSDIVET(ph)T(ph)INLVGCEES(ph)DTR_	14	0.0349638	1088.08	1.7116	3	-	-	-	-	-	-	-	-	-	-	32800000	32800000	0
1131	AT1G45190.1	AT1G45190	protein downregulated in DIF1 18	DD18	110	0.951981	I	T	_NM(ox)LNETM(ox)PIT(ph)EECCR_	10	0.0187477	1005.38	-4.967	2	-	-	-	-	-	-	-	-	-	-	0	0	0
1132	AT1G47670.1	AT1G47670	Lysine histidine transporter-like 8	AT1G47670	59	1	I	T	_FLS(ph)PIGT(ph)PM(ox)K_	7	0.0196352	633.766	2.1474	2	-	-	-	-	-	-	-	-	-	-	0	0	0
1133	AT3G17410.1 ;AT1G48210.1 ;AT1G48210.2	AT3G17410; AT1G48210	putative serine/threonine protein kinase; serine/threonine protein kinase; serine/threonine protein kinase	AT3G17410; AT1G48210; AT1G48210	358; 357	0.99516	I	T	_ALQPLLNPPRS(ph)APQT(ph)PHRNPY_	15	0.0215642	843.072	0.18503	3	1.6795	-	-	0.79873	-	3.0745	-	-	-	-	17243000	5863900	11379000
1134	AT1G48620.1	AT1G48620	high mobility group A5	HON5	330	0.888764	I	T	_RVDAGGASSVAPPPPPPT(ph)NVESGGEEVAVK_	18	0.000422712	984.476	2.041	3	2.0422	0.67002	-	-	-	-	-	-	-	-	10568000	4755800	5812600
1135	AT1G48660.1	AT1G48660	auxin-responsive GH3-like protein	AT1G48660	378	0.981968	I	T	_LGCY(ph)Y(ph)ET(ph)VVT(ph)S(ph)YFGLHR_	7	0.0462572	1232.91	0.61899	2	5.1373	-	5.0786	4.5267	6.5122	15.4	-	241.3	141.65	4.63	58851000	14411000	44441000
1136	AT1G48660.1	AT1G48660	auxin-responsive GH3-like protein	AT1G48660	381	0.913023	I	T	_LGCY(ph)Y(ph)ET(ph)VVT(ph)S(ph)YFGLHR_	10	0.0462572	1232.91	0.83179	2	5.7283	-	5.5583	0.43785	6.5122	-	-	-	-	4.63	58851000	14411000	44441000
1137	AT1G48860.1 ;AT1G48860.2	AT1G48860	putative 5-enolpyruvylshikimate-3-phosphate synthase; putative 5-enolpyruvylshikimate-3-phosphate synthase	AT1G48860; AT1G48860	320	0.999994	I	T	_M(ox)GCKVS(ph)WT(ph)ENSVTVTGPSRDAFGMR_	8	0.0327249	983.743	-4.6302	3	-	-	-	-	-	-	-	-	-	-	0	0	0
1138	AT1G49160.2 ;AT1G49160.1	AT1G49160	putative serine/threonine-protein kinase WNK7; putative serine/threonine-protein kinase WNK7	WNK7; WNK7	308	0.868334	I	T	_T(ph)MSMNLDEDNNLPIVISS(ph)NNSGTNCIEVRR_	1	0.0450089	889.134	-0.76193	4	-	-	-	-	-	-	-	-	-	-	24623000	24623000	0
1139	AT1G49580.1 ;AT3G19100.1	AT3G19100; AT1G49580	putative calcium-dependent protein kinase; putative calcium-dependent protein kinase	AT1G49580; AT3G19100	55; 56	0.999522	I	T	_ASPFFPFYT(ph)PS(ph)PAR_	9	0.000193024	872.862	1.1087	2	-	-	-	0.98099	-	-	-	-	9.9725	-	2394800	1150900	1243900
1140	AT1G49580.1	AT1G49580	putative calcium-dependent protein kinase	AT1G49580	489	0.992301	I	T	_DGLITMDTIRM(ox)ALASNAT(ph)EAMK_	18	0.0350817	1225.06	0.78137	2	-	2.1545	2.7609	-	-	-	16.12	172.36	-	-	24988000	4279400	20709000
1141	AT1G50570.1 ;AT1G50570.2	AT1G50570	calcium-dependent lipid-binding domain-containing protein; calcium-dependent lipid-binding domain-containing protein	AT1G50570; AT1G50570	372	0.998322	I	T	_MKLPLDIDSPTQSENSSSSQQT(ph)PK_	22	0.0124975	900.081	-1.8457	3	-	-	-	-	-	-	-	-	-	-	0	0	0
1142	AT1G51140.1	AT1G51140	transcription factor bHLH122	AT1G51140	51	0.492596	III	T	_YQS(ph)APSSYFSSFGESIEEFLDRPT(ph)SPETER_	24	0.000936689	1201.83	-0.50818	3	-	-	-	-	-	-	-	-	-	-	0	0	0
1143	AT1G51172.1	AT1G51172	hypothetical protein	AT1G51172	22	0.827599	I	T	_Y(ph)MT(ph)SLSTPSRLT(ph)LLR_	3	0.0148373	989.929	0.47699	2	-	-	-	-	-	-	-	-	-	-	6732400	2412700	4319700
1144	AT1G51172.1	AT1G51172	hypothetical protein	AT1G51172	31	0.988188	I	T	_Y(ph)MT(ph)SLSTPSRLT(ph)LLR_	12	0.0148373	989.929	-1.4025	2	-	-	-	-	-	-	-	-	-	-	9608300	2412700	7195700
1145	AT1G51690.3 ;AT1G51690.1 ;AT1G51690.2	AT1G51690	protein phosphatase 2 (formerly 2A), regulatory subunit B; protein phosphatase 2 (formerly 2A), regulatory subunit B; protein phosphatase 2 (formerly 2A), regulatory subunit B	B ALPHA; B ALPHA; B ALPHA	462	0.454861	III	T	_ALS(ph)SIT(ph)RVVSRGSESPGVDGNTNALDYTTK_	6	0.0142723	1085.84	-0.28395	3	-	-	-	-	-	-	-	-	-	-	0	0	0
1146	AT1G52220.1	AT1G52220	hypothetical protein	AT1G52220	65	0.319878	III	T	_ASGESSDSST(ph)DLDVVSTIQNVWDK_	10	0.0282324	874.048	0.116	3	-	-	-	-	-	-	-	-	-	-	0	0	0
1147	AT3G13920.2 ;AT1G54270.1 ;AT3G13920.1 ;AT1G54270.2 ;AT3G13920.4 ;AT3G13920.3	AT1G54270; AT3G13920	translational initiation factor 4A-1; translation initiation factor 4A-2; translational initiation factor 4A-1; translation initiation factor 4A-2; translational initiation factor 4A-1; translational initiation factor 4A-1	EIF4A1; EIF4A-2; EIF4A1; EIF4A-2; EIF4A1; EIF4A1	140; 135	0.997122	I	T	_VHACVGGT(ph)SVREDQR_	8	3.74161e-08	584.261	1.0457	3	1.2448	0.0053491	-	-	1.0287	0.67025	29.36	-	-	66.018	653580000	420080000	233500000
1148	AT1G55310.3 ;AT1G55310.1 ;AT3G13570.1 ;AT1G55310.2	AT3G13570; AT1G55310	SC35-like splicing factor 33; SC35-like splicing factor 33; SC35-like splicing factor 30A; SC35-like splicing factor 33	SR33; SR33; SCL30A; SR33	7; 7	0.95641	I	T	_GRSY(ph)T(ph)PS(ph)PPRGYGR_	5	0.00788786	597.565	0.86587	3	0.84626	0.83861	0.83731	1.052	0.97216	9.014	21.396	29.116	24.695	1.4227	111290000	59469000	51816000
1149	AT1G55540.2 ;AT1G55540.1	AT1G55540	Nuclear pore complex protein; Nuclear pore complex protein	emb1011; emb1011	429	0.411705	III	T	_LVMFNVASVAGRPAS(ph)S(ph)DTDLASSSDIEDAYTPLIEDDLSK_	18	2.28814e-09	1090.74	-1.0196	4	-	-	-	-	-	-	-	-	-	-	0	0	0
1150	AT1G56290.1	AT1G56290	CwfJ-like protein	AT1G56290	425	0.5	III	T	_T(ph)SNQAADDEYEYGDAPS(ph)KK_	1	0.00599346	750.282	-0.26652	3	-	-	1.4357	-	-	-	-	-	-	-	3899300	1544600	2354700
1151	AT1G56340.1	AT1G56340	calreticulin-1	CRT1a	406	0.301583	III	T	_DAPAES(ph)DAEEEAEDDDNEGDDSDNESKSEET(ph)K_	31	2.37456e-08	908.811	-3.0485	4	-	-	-	-	-	-	-	-	-	-	0	0	0
1152	AT1G60200.1	AT1G60200	RNA-binding protein 25	AT1G60200	593	0.736748	II	T	_ILSGQAAIGSET(ph)VQTSPIENDHK_	12	0.00245488	825.73	0.063368	3	-	-	-	-	-	-	-	-	-	-	0	0	0
1153	AT1G60200.1	AT1G60200	RNA-binding protein 25	AT1G60200	596	0.763026	I	T	_ILSGQAAIGSETVQT(ph)SPIENDHK_	15	0.00227616	825.73	0.20002	3	-	-	-	-	-	-	-	-	-	-	0	0	0
1154	AT1G60200.1	AT1G60200	RNA-binding protein 25	AT1G60200	425	0.405605	III	T	_SDAAANDVETSGEHNRPDT(ph)SSPDWSK_	19	0.0115087	951.725	1.6479	3	-	-	-	-	-	-	-	-	-	-	0	0	0
1155	AT1G61750.1	AT1G61750	Receptor-like protein kinase-related protein	AT1G61750	142	0.589683	II	T	_IFSILDQGPFVT(ph)WT(ph)SYDT(ph)TLYQFYFINTVEY(ph)R_	12	0.0462191	1062.7	-0.28964	4	-	-	-	-	-	-	-	-	-	-	4322000	0	4322000
1156	AT1G61750.1	AT1G61750	Receptor-like protein kinase-related protein	AT1G61750	144	0.589683	II	T	_IFSILDQGPFVT(ph)WT(ph)SYDT(ph)TLYQFYFINTVEY(ph)R_	14	0.0462191	1062.7	-0.28964	4	-	-	-	-	-	-	-	-	-	-	4322000	0	4322000
1157	AT1G61750.1	AT1G61750	Receptor-like protein kinase-related protein	AT1G61750	148	0.408406	III	T	_IFSILDQGPFVT(ph)WT(ph)SYDT(ph)TLYQFYFINTVEY(ph)R_	18	0.0462191	1062.7	-0.28964	4	-	-	-	-	-	-	-	-	-	-	0	0	0
1158	AT1G62262.1	AT1G62262	SLAC1 homologue 4	SLAH4	15	1	I	T	_M(ox)EIPS(ph)QEIHIM(ox)IDNT(ph)IS(ph)RR_	15	0.0396746	852.354	1.9427	3	-	-	-	-	-	-	-	-	-	-	0	0	0
1159	AT1G62910.1 ;AT1G63130.1 ;AT1G62930.1 ;AT1G63400.1	AT1G63400; AT1G63130; AT1G62910; AT1G62930	pentatricopeptide repeat-containing protein; pentatricopeptide repeat-containing protein; pentatricopeptide repeat-containing protein; pentatricopeptide repeat-containing protein	AT1G62910; AT1G63130; AT1G62930; AT1G63400	367; 363; 365; 362	0.608608	II	T	_RS(ph)IDPDIFT(ph)Y(ph)SSLINGFCM(ox)HDR_	9	0.0422292	967.379	1.1475	3	0.57392	1.0234	1.2447	-	-	-	8.9923	-	-	-	82458000	44086000	38372000
1160	AT1G63100.1	AT1G63100	scarecrow-like protein 28	AT1G63100	28	0.575086	II	T	_LRSEAVAATS(ph)AT(ph)VSAHFPM(ox)NTQRLDLPCSS(ph)SFSR_	12	0.0305531	988.431	-0.0057117	4	1.2706	1.4714	-	1.2495	2.9413	11.863	-	-	28.456	98.541	97889000	34338000	63551000
1161	AT1G63590.1	AT1G63590	putative cysteine-rich repeat secretory protein 5	AT1G63590	76	0.969449	I	T	_S(ph)SIGSYSNATAGLS(ph)PNT(ph)IY(ph)GM(ox)FLCR_	17	0.0478791	1001.71	1.2127	3	-	-	-	-	-	-	-	-	-	-	6974200	6974200	0
1162	AT1G63640.1 ;AT1G63640.2	AT1G63640	kinesin motor, calponin homology and calcium binding and coiled-coil domain-containing protein; kinesin motor, calponin homology and calcium binding and coiled-coil domain-containing protein	AT1G63640; AT1G63640	855	0.499475	III	T	_LVGPT(ph)SPRRHS(ph)IGASPNAR_	5	0.0487848	711.675	0.68185	3	-	-	-	-	-	-	-	-	-	-	0	0	0
1163	AT1G66580.1	AT1G66580	60S ribosomal protein L10-3	SAG24	219	0.761998	I	T	_FLSNHGPLANRQPGSAFISAT(ph)SE_	21	0.00434272	827.723	-1.0324	3	-	-	-	1.0745	-	-	-	-	-	-	9044600	3253300	5791300
1164	AT1G68830.1	AT1G68830	serine/threonine-protein kinase SNT7	STN7	537	0.999524	I	T	_LVKT(ph)VT(ph)ETIDEISDGRK_	4	5.99533e-05	688.66	1.7574	3	1.1002	0.97396	-	1.3099	-	13.125	49.941	-	29.868	-	155640000	73633000	82011000
1165	AT1G68830.1	AT1G68830	serine/threonine-protein kinase SNT7	STN7	539	0.87739	I	T	_LVKT(ph)VT(ph)ETIDEISDGRK_	6	0.01405	688.66	1.0369	3	1.0027	0.97396	-	1.618	-	-	49.941	-	-	-	99498000	49186000	50312000
1166	AT1G68830.1	AT1G68830	serine/threonine-protein kinase SNT7	STN7	541	0.811651	I	T	_LVKT(ph)VTET(ph)IDEISDGRK_	8	5.99533e-05	688.66	-5.2459	3	1.2072	-	-	1.0605	-	-	-	-	-	-	65603000	28675000	36928000
1167	AT1G69260.1	AT1G69260	Ninja-family protein AFP1	AFP1	113	0.71992	II	T	_T(ph)TSLPAES(ph)EEEWRK_	1	0.0406355	911.868	-0.30382	2	-	-	-	0.5805	-	-	-	-	-	-	10772000	6011900	4759700
1168	AT1G69790.1	AT1G69790	protein kinase domain-containing protein	AT1G69790	367	0.835781	I	T	_PDMADVLS(ph)TLQQLET(ph)SS(ph)K_	15	0.0287543	1101.94	-0.38032	2	1.4996	1.2996	0.95216	0.92612	-	-	-	-	-	-	22841000	11672000	11169000
1169	AT1G69900.1	AT1G69900	Actin cross-linking protein	AT1G69900	188	0.585762	II	T	_LLT(ph)FGS(ph)SES(ph)IGSDPGSLVSVSSSKLMFTPS(ph)R_	3	0.0477354	1165.16	4.5498	3	-	-	-	-	-	-	-	-	-	-	0	0	0
1170	AT1G69930.1	AT1G69930	glutathione S-transferase TAU 11	GSTU11	85	0.933149	I	T	_ES(ph)LNIVM(ox)Y(ph)VDET(ph)WLSGPPILPSDPFDR_	12	0.0352654	1116.14	-0.53192	3	-	-	-	1.0715	-	-	-	-	-	-	3628700	1155000	2473800
1171	AT1G69935.1	AT1G69935	short hypocotyl in white light1 protein	SHW1	5	0.544302	II	T	_AAAT(ph)TT(ph)LSSSSSSPSLTLINASHR_	4	0.0339061	1260.57	0.20615	2	-	1.1518	-	-	-	-	-	-	-	-	1605800	588510	1017300
1172	AT1G69935.1	AT1G69935	short hypocotyl in white light1 protein	SHW1	6	0.544302	II	T	_AAAT(ph)TT(ph)LSSSSSSPSLTLINASHR_	5	0.0339061	1260.57	0.20615	2	-	1.1518	-	-	-	-	-	-	-	-	1605800	588510	1017300
1173	AT1G69935.1	AT1G69935	short hypocotyl in white light1 protein	SHW1	7	0.880807	I	T	_AAAT(ph)TT(ph)LSSSSSSPSLTLINASHR_	6	0.0339061	1260.57	0.20615	2	-	1.1518	-	-	-	-	-	-	-	-	1605800	588510	1017300
1174	AT1G70570.2 ;AT1G70570.1	AT1G70570	putative anthranilate phosphoribosyltransferase; putative anthranilate phosphoribosyltransferase	AT1G70570; AT1G70570	201	0.694232	II	T	_ALPPDVLFIADPEGSLLGT(ph)GNSVGPTFVGNETR_	19	8.42268e-05	1140.9	0.098092	3	-	-	-	1.051	1.1734	-	-	-	-	-	2886500	1525600	1360900
1175	AT1G70770.1 ;AT1G70770.2	AT1G70770	hypothetical protein; hypothetical protein	AT1G70770; AT1G70770	118	0.720513	II	T	_HRSNGYGDDGYDFDGSDDEIAT(ph)LK_	22	2.94603e-13	909.7	1.6271	3	-	-	1.6358	-	1.6758	-	-	-	-	-	18727000	7240800	11487000
1176	AT1G71210.1	AT1G71210	pentatricopeptide repeat-containing protein	AT1G71210	812	0.806	I	T	_CYPLDM(ox)Y(ph)T(ph)YNMLLRMIVMNQAEDAYEMVER_	8	0.0438949	1313.54	0.64907	3	0.16023	8.6355	-	0.91088	-	13.958	-	-	-	-	148150000	54423000	93726000
1177	AT1G73240.1	AT1G73240	hypothetical protein	AT1G73240	462	0.999825	I	T	_RSIGAM(ox)YAY(ph)AY(ph)AAT(ph)DVLR_	14	0.036578	1124.45	4.7998	2	-	-	-	-	-	-	-	-	-	-	0	0	0
1178	AT1G73460.1	AT1G73460	protein kinase domain-containing protein	AT1G73460	800	0.992324	I	T	_HADKEDDRNDS(ph)SEIEDDNAT(ph)ALDDEEAVAVQEQVR_	20	0.00198427	1022.92	-1.6968	4	0.77466	-	0.94015	0.94206	-	-	-	-	-	-	27789000	9297400	18492000
1179	AT1G73730.1	AT1G73730	ethylene insensitive 3-like 3 protein	EIL3	299	0.961912	I	T	_ESAIWLAVLNQEESLIQQPS(ph)SDNGNS(ph)NVT(ph)ET(ph)HRR_	29	0.0468376	1036.44	0.036871	4	0.092683	-	0.027216	-	0.022281	-	-	-	-	-	1081300000	1068500000	12776000
1180	AT1G73730.1	AT1G73730	ethylene insensitive 3-like 3 protein	EIL3	301	0.961912	I	T	_ESAIWLAVLNQEESLIQQPS(ph)SDNGNS(ph)NVT(ph)ET(ph)HRR_	31	0.0468376	1036.44	0.036871	4	0.092683	-	0.027216	-	0.022281	-	-	-	-	-	1081300000	1068500000	12776000
1181	AT1G73980.1	AT1G73980	phosphoribulokinase/uridine kinase-like protein	AT1G73980	493	0.499947	III	T	_APAS(ph)PATLPNQGFITQLSDQISTLNER_	7	7.98953e-11	983.817	-0.60767	3	-	-	-	-	5.2425	-	-	-	-	-	1799700	166980	1632700
1182	AT1G74600.1	AT1G74600	pentatricopeptide repeat-containing protein	AT1G74600	695	0.547606	II	T	_AAALS(ph)DESS(ph)LGAQVHAYITKIGLCTEPSVGSSLLT(ph)MY(ph)S(ph)K_	35	0.0479634	1114.72	-1.2345	4	-	-	1.4335	-	-	-	-	31.039	-	-	17595000	8286400	9308200
1183	AT1G75790.1	AT1G75790	SKU5 similar 18 protein	sks18	100	0.994946	I	T	_GT(ph)NCPILPGTNWTYR_	2	0.0330294	915.406	-4.7513	2	-	-	-	-	-	-	-	-	-	-	0	0	0
1184	AT1G76740.1	AT1G76740	hypothetical protein	AT1G76740	1293	0.99982	I	T	_GHS(ph)PHADSVNLFDS(ph)NIEEVDT(ph)IM(ox)EAER_	21	0.0177253	1090.09	-1.3304	3	-	-	-	-	-	-	-	-	-	-	3517500	3517500	0
1185	AT1G76810.1	AT1G76810	translation initiation factor eIF-5B	AT1G76810	175	0.471928	III	T	_GGNSFAASAFDALGSDDDDT(ph)EEVHEDEEEESPITFSGK_	20	0.00388552	1021.91	1.6959	4	-	-	-	-	-	-	-	-	-	-	0	0	0
1186	AT1G76810.1	AT1G76810	translation initiation factor eIF-5B	AT1G76810	219	0.989235	I	T	_NTNSFTADLLDEEEGT(ph)DAS(ph)NSRDDENTIEDEESPEVTFSGK_	16	1.07405e-08	1556.62	0.7586	3	-	-	1.3709	1.123	-	-	-	6.3888	-	-	11354000	4251000	7103300
1187	AT1G76810.1	AT1G76810	translation initiation factor eIF-5B	AT1G76810	607	1	I	T	_S(ph)WGT(ph)VDLNLK_	4	0.0439225	646.77	0.17593	2	1.1554	1.0123	-	1.4168	0.76758	25.616	11.735	-	-	-	50410000	23323000	27087000
1188	AT1G77760.1	AT1G77760	nitrate reductase [NADH]	NIA1	622	0.615267	II	T	_IGELITT(ph)GY(ph)DSSPNVS(ph)VHGASNFGPLLAPIK_	7	0.00977328	1132.19	0.5807	3	0.57683	-	-	-	-	-	-	-	-	-	3564300	2589800	974500
1189	AT1G78110.1	AT1G78110	hypothetical protein	AT1G78110	48	0.462498	III	T	_PSDSS(ph)TNRR_	6	0.044935	550.23	0.32868	2	-	-	-	-	-	-	-	-	-	-	0	0	0
1190	AT1G80220.1	AT1G80220	hypothetical protein	AT1G80220	98	0.982717	I	T	_RSNT(ph)KT(ph)LHCPLCR_	4	0.0387904	901.883	-1.4059	2	-	-	-	-	-	-	-	-	-	-	0	0	0
1191	AT1G80220.1	AT1G80220	hypothetical protein	AT1G80220	100	0.999992	I	T	_RSNT(ph)KT(ph)LHCPLCR_	6	0.0387904	901.883	-1.4059	2	-	-	-	-	-	-	-	-	-	-	0	0	0
1192	AT1G80270.1 ;AT1G80270.2 ;AT1G80270.3	AT1G80270	pentatricopeptide repeat-containing protein; pentatricopeptide repeat-containing protein; pentatricopeptide repeat-containing protein	PPR596; PPR596; PPR596	94	0.845054	I	T	_SGQGST(ph)S(ph)SDEDEGKLS(ph)ADEEEEEELDLIETDVSRK_	6	2.10808e-07	1014.15	-0.92377	4	1.0545	0.97583	0.90248	0.85588	1.2023	19.068	15.007	-	32.662	-	157730000	64306000	93419000
1193	AT1G80530.1	AT1G80530	nodulin family protein	AT1G80530	286	0.192762	III	T	_EEGT(ph)HEEPLLTPSTSASNLGPIFEGDDES(ph)DMEILLAEAEGAVK_	4	0.00558435	1172.77	-0.16198	4	-	-	-	-	-	-	-	-	-	-	0	0	0
1194	AT1G80530.1	AT1G80530	nodulin family protein	AT1G80530	293	0.192762	III	T	_EEGT(ph)HEEPLLTPSTSASNLGPIFEGDDES(ph)DMEILLAEAEGAVK_	11	0.00558435	1172.77	-0.16198	4	-	-	-	-	-	-	-	-	-	-	0	0	0
1195	AT1G80530.1	AT1G80530	nodulin family protein	AT1G80530	296	0.365933	III	T	_EEGTHEEPLLTPST(ph)SASNLGPIFEGDDES(ph)DMEILLAEAEGAVK_	14	1.92837e-05	1172.77	0.28894	4	-	-	-	-	-	-	-	-	-	-	0	0	0
1196	AT2G01140.1	AT2G01140	fructose-bisphosphate aldolase, class I	AT2G01140	278	0.982809	I	T	_ASPET(ph)VADFT(ph)LT(ph)M(ox)LKR_	5	0.0496886	1018.42	-1.371	2	0.29364	-	-	-	-	-	-	-	-	-	3822300	2528700	1293600
1197	AT2G01140.1	AT2G01140	fructose-bisphosphate aldolase, class I	AT2G01140	283	0.9968	I	T	_ASPET(ph)VADFT(ph)LT(ph)M(ox)LKR_	10	0.0496886	1018.42	-1.371	2	0.29364	-	-	-	-	-	-	-	-	-	3822300	2528700	1293600
1198	AT2G01140.1	AT2G01140	fructose-bisphosphate aldolase, class I	AT2G01140	285	0.998225	I	T	_ASPET(ph)VADFT(ph)LT(ph)M(ox)LKR_	12	0.0496886	1018.42	-1.371	2	0.29364	-	-	-	-	-	-	-	-	-	3822300	2528700	1293600
1199	AT2G05120.1 ;AT2G05120.2	AT2G05120	nucleoporin, Nup133/Nup155-like protein; nucleoporin, Nup133/Nup155-like protein	AT2G05120; AT2G05120	477	0.967071	I	T	_VLDASVLS(ph)S(ph)T(ph)DEHEYGAWT(ph)VLT(ph)EK_	10	0.0377822	1017.38	-2.4064	3	-	-	1.524	-	-	-	-	-	-	-	9336300	4639600	4696600
1200	AT2G05120.1 ;AT2G05120.2	AT2G05120	nucleoporin, Nup133/Nup155-like protein; nucleoporin, Nup133/Nup155-like protein	AT2G05120; AT2G05120	486	0.985313	I	T	_VLDASVLS(ph)S(ph)T(ph)DEHEYGAWT(ph)VLT(ph)EK_	19	0.0377822	1017.38	-2.4064	3	-	-	1.524	-	-	-	-	-	-	-	9336300	4639600	4696600
1201	AT2G05120.1 ;AT2G05120.2	AT2G05120	nucleoporin, Nup133/Nup155-like protein; nucleoporin, Nup133/Nup155-like protein	AT2G05120; AT2G05120	489	0.991685	I	T	_VLDASVLS(ph)S(ph)T(ph)DEHEYGAWT(ph)VLT(ph)EK_	22	0.0377822	1017.38	-2.4064	3	-	-	1.524	-	-	-	-	-	-	-	9336300	4639600	4696600
1202	AT2G16485.1	AT2G16485	DNA binding / nucleic acid binding / protein binding / zinc ion binding protein	AT2G16485	1414	0.986939	I	T	_NS(ph)QDT(ph)WS(ph)QGGS(ph)LPS(ph)PT(ph)PNQITTPTAKR_	5	0.039312	1117.07	2.4611	3	-	-	0.82182	-	-	-	-	-	-	-	5975200	2951200	3024000
1203	AT2G16485.1	AT2G16485	DNA binding / nucleic acid binding / protein binding / zinc ion binding protein	AT2G16485	1425	0.937664	I	T	_NS(ph)QDT(ph)WS(ph)QGGS(ph)LPS(ph)PT(ph)PNQITTPTAKR_	16	0.039312	1117.07	2.4611	3	-	-	0.82182	-	-	-	-	-	-	-	5975200	2951200	3024000
1204	AT2G16890.2 ;AT2G16890.1	AT2G16890	UDP-glycosyltransferase-like protein; UDP-glycosyltransferase-like protein	AT2G16890; AT2G16890	42	0.854903	I	T	_KEPTIT(ph)VT(ph)VFTTPK_	6	0.0464656	574.61	-1.6835	3	-	-	-	-	-	-	-	-	-	-	0	0	0
1205	AT2G16890.2 ;AT2G16890.1	AT2G16890	UDP-glycosyltransferase-like protein; UDP-glycosyltransferase-like protein	AT2G16890; AT2G16890	44	0.992458	I	T	_KEPTIT(ph)VT(ph)VFTTPK_	8	0.0464656	574.61	-1.6835	3	-	-	-	-	-	-	-	-	-	-	0	0	0
1206	AT2G17410.1 ;AT2G17410.2	AT2G17410	ARID/BRIGHT DNA-binding domain-containing protein; ARID/BRIGHT DNA-binding domain-containing protein	AT2G17410; AT2G17410	493	0.682075	II	T	_RSFLLDDASDGNESGT(ph)EEDQSAFM(ox)K_	16	1.46869e-13	949.055	-1.9193	3	-	0.97311	-	0.95733	1.0468	-	4.2907	-	-	13.036	48924000	25323000	23601000
1207	AT2G17760.1	AT2G17760	aspartyl protease-like protein	AT2G17760	358	0.72241	II	T	_RY(ph)QT(ph)T(ph)DSELPFEY(ph)CYALSPNK_	4	0.0293452	1451.53	-1.5718	2	-	4.7115	-	-	-	-	-	-	-	-	4021000	562060	3459000
1208	AT2G17760.1	AT2G17760	aspartyl protease-like protein	AT2G17760	359	0.754353	I	T	_RY(ph)QT(ph)T(ph)DSELPFEY(ph)CYALSPNK_	5	0.0293452	1451.53	-1.5718	2	-	4.7115	-	-	-	-	-	-	-	-	4021000	562060	3459000
1209	AT2G18220.1	AT2G18220	nucleolar complex protein 2-like protein	AT2G18220	247	0.550218	II	T	_S(ph)Y(ph)LGNSLHVLNQM(ox)T(ph)DT(ph)EMITFTLRR_	14	0.0260732	1092.78	4.0349	3	-	0.30094	-	-	-	-	-	-	-	-	2225200	1895700	329460
1210	AT2G18220.1	AT2G18220	nucleolar complex protein 2-like protein	AT2G18220	249	0.550269	II	T	_S(ph)Y(ph)LGNSLHVLNQM(ox)T(ph)DT(ph)EMITFTLRR_	16	0.0260732	1092.78	4.0349	3	-	0.30094	-	-	-	-	-	-	-	-	2225200	1895700	329460
1211	AT2G18960.1	AT2G18960	H(+)-ATPase 1	HA1	948	1	I	T	_GLDIDTAGHHYT(ph)V_	12	9.99561e-22	739.819	1.9712	2	0.8958	-	1.0725	0.66424	0.97627	-	-	-	-	10.42	45350000	23166000	22184000
1212	AT2G18960.1 ;AT4G30190.2 ;AT4G30190.1 ;AT3G60330.1 ;AT3G60330.2 ;AT3G47950.1 ;AT5G62670.1 ;AT1G80660.1 ;AT2G07560.1 ;AT5G57350.1 ;AT5G57350.2 ;AT3G42640.1 ;AT1G80660.2	AT1G80660; AT3G47950; AT5G57350; AT2G07560; AT4G30190; AT3G60330; AT2G18960; AT3G42640; AT5G62670	H(+)-ATPase 1; H(+)-ATPase 2; H(+)-ATPase 2; H(+)-ATPase 7; H(+)-ATPase 7; H(+)-ATPase 4; H(+)-ATPase 11; H(+)-ATPase 9; H(+)-ATPase 6; H(+)-ATPase 3; H(+)-ATPase 3; H(+)-ATPase 8; H(+)-ATPase 9	HA1; HA2; HA2; HA7; HA7; HA4; HA11; HA9; HA6; HA3; HA3; HA8; HA9	320; 323; 316; 318; 315; 318; 315; 318; 319	1	I	T	_MT(ph)AIEEMAGM(ox)DVLCS(ph)DK_	2	0.0179032	1038.88	-0.064602	2	23.258	2.154	-	-	-	-	66.445	-	-	-	2072100	327340	1744700
1213	AT2G21120.1	AT2G21120	hypothetical protein	AT2G21120	236	0.739633	II	T	_ALDT(ph)FNAAIVSPVY(ph)YVM(ox)FTTLTIVASAIM(ox)FK_	4	0.0383152	1197.24	-0.7123	3	-	0.13293	-	-	-	-	-	-	-	-	1520700	1442400	78288
1214	AT2G21120.1	AT2G21120	hypothetical protein	AT2G21120	251	0.296435	III	T	_ALDT(ph)FNAAIVSPVYYVM(ox)FT(ph)TLTIVASAIM(ox)FK_	19	0.0383152	1197.24	-0.061167	3	-	-	-	-	-	-	-	-	-	-	0	0	0
1215	AT2G21120.1	AT2G21120	hypothetical protein	AT2G21120	252	0.296435	III	T	_ALDT(ph)FNAAIVSPVYYVM(ox)FT(ph)TLTIVASAIM(ox)FK_	20	0.0383152	1197.24	-0.061167	3	-	-	-	-	-	-	-	-	-	-	0	0	0
1216	AT2G21120.1	AT2G21120	hypothetical protein	AT2G21120	254	0.296476	III	T	_ALDT(ph)FNAAIVSPVYYVM(ox)FT(ph)TLTIVASAIM(ox)FK_	22	0.0383152	1197.24	-0.061167	3	-	-	-	-	-	-	-	-	-	-	0	0	0
1217	AT2G23360.1	AT2G23360	filament-like plant protein 7	AT2G23360	763	0.979587	I	T	_ET(ph)ALLS(ph)ET(ph)LMY(ph)DVT(ph)DKS(ph)NNLPDAQPSHETTK_	2	0.0466645	786.494	-1.1729	5	-	1.2421	0.99326	0.58069	-	-	-	-	-	-	5578100	3051300	2526800
1218	AT2G23360.1	AT2G23360	filament-like plant protein 7	AT2G23360	769	0.914462	I	T	_ET(ph)ALLS(ph)ET(ph)LMY(ph)DVT(ph)DKS(ph)NNLPDAQPSHETTK_	8	0.0466645	786.494	-1.1729	5	-	1.2421	0.99326	0.58069	-	-	-	-	-	-	5578100	3051300	2526800
1219	AT2G23360.1	AT2G23360	filament-like plant protein 7	AT2G23360	775	0.844318	I	T	_ET(ph)ALLS(ph)ET(ph)LMY(ph)DVT(ph)DKS(ph)NNLPDAQPSHETTK_	14	0.0466645	786.494	-1.1729	5	-	1.2421	0.99326	0.58069	-	-	-	-	-	-	5578100	3051300	2526800
1220	AT2G23740.2 ;AT2G23740.1	AT2G23740	zinc binding motif and SET domain-containing protein; zinc binding motif and SET domain-containing protein	AT2G23740; AT2G23740	330	0.824372	I	T	_RAETTNATHMES(ph)DT(ph)SPQGLSAIDSEFFSSR_	14	0.000176298	1144.81	0.75948	3	0.45466	0.59893	-	-	-	-	-	-	-	-	24667000	9609200	15058000
1221	AT2G25169.1	AT2G25169	hypothetical protein	AT2G25169	91	0.232186	III	T	_PVVT(ph)TTSYSLLPPLVT(ph)T(ph)SSSSLLPSLASSLFFIFFFS(ph)_	4	0.0337784	1425.33	0.082884	3	-	-	-	-	-	-	-	-	-	-	0	0	0
1222	AT2G25169.1	AT2G25169	hypothetical protein	AT2G25169	92	0.232392	III	T	_PVVT(ph)TTSYSLLPPLVT(ph)T(ph)SSSSLLPSLASSLFFIFFFS(ph)_	5	0.0337784	1425.33	0.082884	3	-	-	-	-	-	-	-	-	-	-	0	0	0
1223	AT2G25169.1	AT2G25169	hypothetical protein	AT2G25169	93	0.23261	III	T	_PVVT(ph)TTSYSLLPPLVT(ph)T(ph)SSSSLLPSLASSLFFIFFFS(ph)_	6	0.0337784	1425.33	0.082884	3	-	-	-	-	-	-	-	-	-	-	0	0	0
1224	AT2G25169.1	AT2G25169	hypothetical protein	AT2G25169	103	0.579093	II	T	_PVVT(ph)TTSYSLLPPLVT(ph)T(ph)SSSSLLPSLASSLFFIFFFS(ph)_	16	0.0337784	1425.33	0.082884	3	-	-	1.2064	-	-	-	-	-	-	-	5697700	2274000	3423700
1225	AT2G25169.1	AT2G25169	hypothetical protein	AT2G25169	104	0.396668	III	T	_PVVT(ph)TTSYSLLPPLVT(ph)T(ph)SSSSLLPSLASSLFFIFFFS(ph)_	17	0.0337784	1425.33	0.082884	3	-	-	-	-	-	-	-	-	-	-	0	0	0
1226	AT2G25290.1 ;AT2G25290.2 ;AT2G25290.3	AT2G25290	octicosapeptide/Phox/Be.1 domain-containing protein; octicosapeptide/Phox/Be.1 domain-containing protein; octicosapeptide/Phox/Be.1 domain-containing protein	AT2G25290; AT2G25290; AT2G25290	217	0.975039	I	T	_S(ph)M(ox)TM(ox)T(ph)NGGNDGERK_	5	0.0407435	845.286	0.75064	2	-	-	-	-	16.792	-	-	-	-	-	6168300	74095	6094200
1227	AT2G27040.1 ;AT2G27040.2	AT2G27040	argonaute 4; argonaute 4	AGO4; AGO4	892	0.820609	I	T	_FEDQS(ph)ET(ph)SSSHGGITAPGPISVAQLPR_	7	1.47578e-12	976.765	1.0662	3	1.2247	0.97044	0.99168	0.85625	1.0377	-	4.5602	10.193	-	17.16	225280000	102600000	122670000
1228	AT2G27090.1	AT2G27090	hypothetical protein	AT2G27090	275	0.984648	I	T	_SKT(ph)PELS(ph)PPVTPLVATPVNK_	3	1.88266e-05	745.707	2.0324	3	1.2391	1.3932	1.6442	1.468	-	-	17.628	-	15.194	-	26589000	11904000	14684000
1229	AT2G27100.1	AT2G27100	serrate RNA effector molecule	SE	21	0.559577	II	T	_S(ph)T(ph)SSSPPPPPPSSSLPQQEQEQDQQQLPLRR_	2	2.80978e-07	897.411	1.0007	4	-	-	1.5318	-	-	-	-	-	-	-	17051000	6090500	10960000
1230	AT2G27150.1 ;AT2G27150.2	AT2G27150	abscisic-aldehyde oxidase; abscisic-aldehyde oxidase	AAO3; AAO3	910	0.998583	I	T	_T(ph)AMRAPGEVQGS(ph)Y(ph)IAESIIENVASS(ph)LQMDVDAVR_	1	0.0407431	982.665	1.0143	4	0.9486	0.58829	7.5918	8.3138	0.98756	249.33	269.38	205.86	-	221.46	696580000	299000000	397570000
1231	AT2G27210.1 ;AT2G27210.2	AT2G27210	serine/threonine-protein phosphatase BSL3; serine/threonine-protein phosphatase BSL3	BSL3; BSL3	136	0.862225	I	T	_LILFGGATALEGNSGGTGT(ph)PTS(ph)AGSAGIR_	19	2.67851e-08	931.767	0.93313	3	-	0.60473	-	-	-	-	7.8744	-	-	-	12772000	8120500	4651300
1232	AT2G27550.1	AT2G27550	protein centroradialis	ATC	146	0.996181	I	T	_GSVVSVPSY(ph)RDQFNT(ph)R_	15	0.0458676	986.422	-1.2524	2	-	0.53556	-	-	-	-	-	-	-	-	9595500	6159700	3435700
1233	AT2G29140.1	AT2G29140	pumilio 3	PUM3	60	0.5825	II	T	_SGSAPPT(ph)VDGSLSAAGGLFSGGGGASFLEFGGVNK_	7	1.39558e-05	1079.17	-2.5054	3	-	1.2645	-	-	-	-	-	-	-	-	1474500	460780	1013700
1234	AT2G30470.1	AT2G30470	B3 domain-containing transcription repressor VAL1	HSI2	18	0.487171	III	T	_M(ox)GS(ph)KM(ox)CM(ox)NASCGT(ph)TSTVEWKK_	13	0.0370681	651.244	-0.058322	4	-	-	-	-	-	-	-	-	-	-	0	0	0
1235	AT2G30470.1	AT2G30470	B3 domain-containing transcription repressor VAL1	HSI2	19	0.487239	III	T	_M(ox)GS(ph)KM(ox)CM(ox)NASCGT(ph)TSTVEWKK_	14	0.0370681	651.244	-0.058322	4	-	-	-	-	-	-	-	-	-	-	0	0	0
1236	AT2G31460.1	AT2G31460	hypothetical protein	AT2G31460	60	0.991562	I	T	_LQVSSM(ox)HMENS(ph)GFLT(ph)EDEK_	15	0.0435568	590.232	-2.1271	4	-	-	-	1.5216	-	-	-	-	-	-	8247200	4888300	3358800
1237	AT2G31960.1 ;AT2G31960.2	AT2G31960	callose synthase; callose synthase	GSL03; GSL03	889	0.99279	I	T	_RLS(ph)VDSYM(ox)T(ph)CAVR_	9	0.0165236	867.343	-0.49155	2	-	0.53907	-	1.5244	0.67245	-	-	-	-	-	9805700	5538900	4266800
1238	AT2G32450.1	AT2G32450	Calcium-binding tetratricopeptide repeat-containing protein	AT2G32450	101	0.599363	II	T	_TYDDGAGDVDRDFDALGIEFNEET(ph)KGASEASSSSIT(ph)DER_	24	0.0449908	1443.92	1.2061	3	-	1.9864	-	-	-	-	-	-	-	-	29658000	16320000	13338000
1239	AT2G32450.1	AT2G32450	Calcium-binding tetratricopeptide repeat-containing protein	AT2G32450	113	0.419484	III	T	_TYDDGAGDVDRDFDALGIEFNEET(ph)KGASEASSSSIT(ph)DER_	36	0.0449908	1443.92	1.2061	3	-	-	-	-	-	-	-	-	-	-	0	0	0
1240	AT2G34610.1	AT2G34610	hypothetical protein	AT2G34610	2	0.997843	I	T	_M(ox)T(ph)EM(ox)PSYVVETPLFEPY(ph)K_	2	0.0489173	1176.98	2.9189	2	-	-	-	-	-	-	-	-	-	-	1305900	1305900	0
1241	AT2G34970.1	AT2G34970	translation initiation factor eIF-2B epsilon subunit	AT2G34970	522	0.999873	I	T	_LSEITQAIDDDDT(ph)DDES(ph)VVPTSGELK_	13	1.43836e-05	984.744	-1.6017	3	1.256	1.173	0.94466	0.75557	0.77054	-	-	-	0.52797	-	49948000	25681000	24267000
1242	AT2G35050.1	AT2G35050	octicosapeptide/Phox/Be.1 domain-containing protein kinase	AT2G35050	943	0.333333	III	T	_GAES(ph)TDATLNAGVPLIDFMAADSGMR_	5	0.000253083	897.399	-1.3501	3	-	-	-	-	-	-	-	-	-	-	0	0	0
1243	AT2G35050.1	AT2G35050	octicosapeptide/Phox/Be.1 domain-containing protein kinase	AT2G35050	946	0.333333	III	T	_GAES(ph)TDATLNAGVPLIDFMAADSGMR_	8	0.000253083	897.399	-1.3501	3	-	-	-	-	-	-	-	-	-	-	0	0	0
1244	AT2G39170.1	AT2G39170	hypothetical protein	AT2G39170	113	0.722614	II	T	_GVILNST(ph)SPWSRS(ph)SSITTR_	7	0.00492312	737.007	-2.8856	3	-	-	-	-	-	-	-	-	-	-	0	0	0
1245	AT2G39580.1	AT2G39580	hypothetical protein	AT2G39580	1160	1	I	T	_SVEHGT(ph)NNGIQK_	6	0.0361036	682.304	-1.0144	2	0.73269	1.189	1.0238	-	-	82.069	21.152	-	-	-	156560000	73880000	82681000
1246	AT2G39810.1	AT2G39810	E3 ubiquitin-protein ligase HOS1	HOS1	901	0.761801	I	T	_WRSDET(ph)S(ph)DDEDELTSFGSMPVK_	6	0.0452742	897.678	-1.9382	3	-	-	1.4857	0.82343	-	-	-	35.743	-	-	10189000	5247000	4942400
1247	AT2G40730.1	AT2G40730	SCY1-like protein	AT2G40730	747	0.5	III	T	_T(ph)VQSDDEDPWAAIAAPPPTTR_	1	0.000204377	1159.52	0.8204	2	-	-	0.64744	0.68233	0.82023	-	-	-	-	-	12841000	7333000	5507600
1248	AT2G41410.1	AT2G41410	putative calcium-binding protein CML35	AT2G41410	69	0.481489	III	T	_QGPTATPISVLPQNSGDFYT(ph)ELVQAFK_	20	0.0333486	996.818	-1.3595	3	-	-	-	-	-	-	-	-	-	-	0	0	0
1249	AT2G41740.1	AT2G41740	villin 2	VLN2	849	0.81624	I	T	_AAAVAALSQVLVAENKKS(ph)PDT(ph)SPTR_	21	0.00546946	895.44	-4.3377	3	1.0591	1.1464	0.94955	-	1.7944	2.394	14.562	-	-	-	87601000	37002000	50600000
1250	AT2G41790.1	AT2G41790	insulysin	AT2G41790	852	0.999641	I	T	_LYEMSNEDFKS(ph)NVT(ph)ALIDM(ox)K_	14	0.0132807	1262.52	-2.5267	2	9.3651	-	-	0.94863	0.02679	-	-	-	163.28	-	38295000	11808000	26487000
1251	AT2G41830.1	AT2G41830	hypothetical protein	AT2G41830	547	0.463477	III	T	_SLS(ph)RTAS(ph)VFSSSAALFEK_	5	0.00288296	683.309	2.7248	3	-	-	-	-	-	-	-	-	-	-	0	0	0
1252	AT2G41840.1	AT2G41840	40S ribosomal protein S2-3	AT2G41840	274	0.450616	III	T	_ALS(ph)TSKPDPVVEDQA_	4	9.67216e-19	818.877	1.4767	2	-	-	-	-	-	-	-	-	-	-	0	0	0
1253	AT2G42170.1	AT2G42170	putative actin	AT2G42170	77	0.727211	II	T	_MT(ph)QIMFET(ph)FAVPSM(ox)YIGM(ox)QAALSLHAS(ph)GR_	2	0.0478833	865.863	-0.43312	4	-	-	-	-	-	-	-	-	-	-	12686000	12686000	0
1254	AT2G42170.1	AT2G42170	putative actin	AT2G42170	83	0.62404	II	T	_MT(ph)QIMFET(ph)FAVPSM(ox)YIGM(ox)QAALSLHAS(ph)GR_	8	0.0478833	865.863	-0.43312	4	-	-	-	-	-	-	-	-	-	-	12686000	12686000	0
1255	AT2G43650.1	AT2G43650	Sas10/U3 ribonucleoprotein-like protein	EMB2777	185	0.759983	I	T	_LRAEQLGSITAADAGLDDDS(ph)EEDSDRELT(ph)MEEISDK_	29	5.07127e-11	1362.24	1.9952	3	-	1.576	-	-	-	-	-	-	-	-	14565000	4816700	9747800
1256	AT2G43790.1	AT2G43790	mitogen-activated protein kinase 6	MPK6	221	1	I	T	_VTSESDFM(ox)T(ph)EY(ph)VVTR_	9	5.44033e-53	970.375	0.97976	2	0.80293	0.88278	0.76202	0.82773	1.0412	85.397	12.732	66.001	51.742	45.24	146970000	72526000	74443000
1257	AT2G44190.1	AT2G44190	hypothetical protein	EDE1	14	0.554915	II	T	_S(ph)M(ox)EHPS(ph)TPAINAPAPVPPPS(ph)T(ph)RR_	7	0.043492	916.035	1.3329	3	-	-	-	-	4.6555	-	-	-	-	-	5731700	370630	5361100
1258	AT2G44190.1	AT2G44190	hypothetical protein	EDE1	28	0.999426	I	T	_S(ph)M(ox)EHPS(ph)TPAINAPAPVPPPS(ph)T(ph)RR_	21	0.043492	916.035	1.3329	3	-	-	-	-	4.6555	-	-	-	-	-	5731700	370630	5361100
1259	AT2G45200.1	AT2G45200	Golgi SNARE 12 protein	GOS12	53	0.481686	III	T	_FTQGGYVDTGS(ph)PTVGSGR_	13	3.10369e-10	933.407	0.19341	2	-	-	-	-	-	-	-	-	-	-	0	0	0
1260	AT2G45540.2 ;AT2G45540.1 ;AT3G60920.1	AT3G60920; AT2G45540	beige-related and WD-40 repeat-containing protein; beige-related and WD-40 repeat-containing protein; hypothetical protein	AT2G45540; AT2G45540; AT3G60920	1378; 1791	0.473367	III	T	_LQT(ph)FSSFQK_	3	0.0447505	583.268	0.62387	2	-	-	-	-	-	-	-	-	-	-	0	0	0
1261	AT2G45880.1 ;AT4G00490.1	AT2G45880; AT4G00490	beta-amylase 7; beta-amylase 2	BAM7; BAM2	385; 232	1	I	T	_T(ph)ALEVY(ph)FDY(ph)M(ox)R_	1	0.0354982	832.281	2.346	2	-	-	-	-	-	-	-	-	-	-	563940	0	563940
1262	AT2G46820.1 ;AT2G46820.2	AT2G46820	thylakoid membrane phosphoprotein; thylakoid membrane phosphoprotein	PSI-P; PSI-P	65	0.995491	I	T	_AT(ph)T(ph)EVGEAPATTTEAETTELPEIVK_	2	3.48726e-06	916.743	1.9992	3	1.0047	0.9002	0.73581	0.83223	0.91724	-	-	-	-	3.6079	146380000	81672000	64711000
1263	AT2G46820.1 ;AT2G46820.2	AT2G46820	thylakoid membrane phosphoprotein; thylakoid membrane phosphoprotein	PSI-P; PSI-P	66	0.995491	I	T	_AT(ph)T(ph)EVGEAPATTTEAETTELPEIVK_	3	3.48726e-06	916.743	1.9992	3	1.2016	0.9002	0.73581	0.78238	0.91724	-	-	-	15.553	3.6079	120330000	68870000	51456000
1264	AT2G46820.1 ;AT2G46820.2	AT2G46820	thylakoid membrane phosphoprotein; thylakoid membrane phosphoprotein	PSI-P; PSI-P	75	0.30786	III	T	_ATTEVGEAPATT(ph)TEAETTELPEIVK_	12	0.0259708	890.088	1.1391	3	-	-	-	-	-	-	-	-	-	-	0	0	0
1265	AT2G46820.1 ;AT2G46820.2	AT2G46820	thylakoid membrane phosphoprotein; thylakoid membrane phosphoprotein	PSI-P; PSI-P	76	0.30786	III	T	_ATTEVGEAPATT(ph)TEAETTELPEIVK_	13	0.0259708	890.088	1.1391	3	-	-	-	-	-	-	-	-	-	-	0	0	0
1266	AT3G01280.1	AT3G01280	mitochondrial outer membrane protein porin 1	VDAC1	212	0.99024	I	T	_DS(ph)T(ph)IT(ph)VGTQHSLDPLTS(ph)VK_	3	4.81369e-07	1159.95	1.1372	2	-	-	-	-	0.047844	-	-	-	-	-	38678000	7955700	30723000
1267	AT3G01280.1	AT3G01280	mitochondrial outer membrane protein porin 1	VDAC1	214	0.978335	I	T	_DS(ph)T(ph)IT(ph)VGTQHSLDPLTS(ph)VK_	5	4.81369e-07	1159.95	1.1372	2	-	-	-	-	0.047844	-	-	-	-	-	26199000	7955700	18244000
1268	AT3G01280.1	AT3G01280	mitochondrial outer membrane protein porin 1	VDAC1	217	0.932347	I	T	_DST(ph)IT(ph)VGT(ph)QHSLDPLTS(ph)VK_	8	0.000207445	1159.95	2.0046	2	-	-	-	-	-	-	-	-	-	-	6937400	0	6937400
1269	AT3G01810.1 ;AT3G01810.3	AT3G01810	hypothetical protein; hypothetical protein	AT3G01810; AT3G01810	874	0.397216	III	T	_AYT(ph)SDDELDELSSPLAVVVLQQAGSK_	3	1.05419e-57	939.114	-1.4104	3	-	-	-	-	-	-	-	-	-	-	0	0	0
1270	AT3G02260.1	AT3G02260	E3 ubiquitin-protein ligase UBR4	BIG	504	0.23566	III	T	_T(ph)YSSLRSNSFAEVESQIS(ph)HDDEALFGNLFSEGSR_	1	0.000291068	985.674	-1.1755	4	-	-	-	-	-	-	-	-	-	-	0	0	0
1271	AT3G04470.1	AT3G04470	ankyrin repeat-containing protein	AT3G04470	543	0.991823	I	T	_FEELQAAEEEFST(ph)PPSS(ph)PVFHDAK_	13	3.08199e-09	951.396	-1.8457	3	0.9918	0.88974	1.0123	1.0189	1.0966	-	12.897	30.409	5.6593	17.883	116700000	58120000	58583000
1272	AT3G07300.3 ;AT3G07300.1 ;AT3G07300.2	AT3G07300	translation initiation factor eIF-2B beta subunit; translation initiation factor eIF-2B beta subunit; translation initiation factor eIF-2B beta subunit	AT3G07300; AT3G07300; AT3G07300	155	0.292546	III	T	_STLRPPSLQTLLEGTPESATVPY(ph)T(ph)SSSGADSESK_	24	4.64451e-06	1218.56	-1.7727	3	-	-	-	-	-	-	-	-	-	-	0	0	0
1273	AT3G09940.1 ;AT3G09940.2	AT3G09940	monodehydroascorbate reductase (NADH); monodehydroascorbate reductase (NADH)	MDHAR; MDHAR	220	0.934916	I	T	_GT(ph)VAT(ph)GFSTNSDGEVTEVK_	2	0.0441031	1029.92	2.9627	2	-	-	-	0.090759	-	-	-	-	-	-	3176600	2844100	332540
1274	AT3G09940.1 ;AT3G09940.2	AT3G09940	monodehydroascorbate reductase (NADH); monodehydroascorbate reductase (NADH)	MDHAR; MDHAR	223	0.973486	I	T	_GT(ph)VAT(ph)GFSTNSDGEVTEVK_	5	0.0441031	1029.92	2.9627	2	-	-	-	0.090759	-	-	-	-	-	-	3176600	2844100	332540
1275	AT3G13300.1 ;AT3G13300.2	AT3G13300	enhancer of mRNA-decapping protein 4; enhancer of mRNA-decapping protein 4	VCS; VCS	602	0.658864	II	T	_T(ph)S(ph)GLPSQTSGAGSAY(ph)ATLPQLPLS(ph)PR_	1	0.00220379	959.735	-1.4983	3	-	-	-	-	-	-	-	-	-	-	0	0	0
1276	AT3G13380.1	AT3G13380	receptor-like protein kinase BRI1-like 3	BRL3	775	0.67448	II	T	_KQSIAT(ph)GM(ox)SAGIVFSFMCIVM(ox)LIM(ox)ALYR_	6	0.0381254	1089.52	2.3748	3	-	-	-	-	-	-	-	-	-	-	0	0	0
1277	AT3G14067.1	AT3G14067	Subtilase family protein	AT3G14067	200	0.949756	I	T	_AFY(ph)RGYLTQRNGT(ph)K_	13	0.0211696	612.273	2.2576	3	-	1.0882	-	-	-	-	-	-	-	-	756570	404840	351730
1278	AT3G14075.1 ;AT3G14075.2	AT3G14075	lipase III family protein; lipase III family protein	AT3G14075; AT3G14075	8	0.871357	I	T	_ATATM(ox)AT(ph)AAGAAALLY(ph)Y(ph)T(ph)LNR_	7	0.0441311	1225.98	0.5679	2	-	-	0.094919	-	-	-	-	-	-	-	15526000	14114000	1412000
1279	AT3G14075.1 ;AT3G14075.2	AT3G14075	lipase III family protein; lipase III family protein	AT3G14075; AT3G14075	19	0.998016	I	T	_ATATM(ox)AT(ph)AAGAAALLY(ph)Y(ph)T(ph)LNR_	18	0.0441311	1225.98	0.5679	2	-	-	0.094919	-	-	-	-	-	-	-	15526000	14114000	1412000
1280	AT3G15970.1	AT3G15970	NUP50 protein	AT3G15970	455	0.999743	I	T	_DSKPSVAEAAAPLKT(ph)PENS(ph)PSAEDA_	15	0.000178326	881.381	1.5497	3	-	1.2051	-	-	-	-	-	-	-	-	5414100	2265900	3148200
1281	AT3G17850.1	AT3G17850	protein kinase family protein	AT3G17850	868	0.813508	I	T	_VDLLSTVIDEDAPLEDDVVRSLRT(ph)S(ph)PVHPR_	24	0.041744	876.676	0.83768	4	0.97655	0.51144	0.88174	1.4824	1.096	7.8256	10.525	9.8007	-	-	98775000	53484000	45291000
1282	AT3G18240.1 ;AT3G18240.2 ;AT4G21460.1	AT3G18240; AT4G21460	ribosomal protein S24/S35; ribosomal protein S24/S35; ribosomal protein S24/S35	AT3G18240; AT3G18240; AT4G21460	149; 145	0.989871	I	T	_DDVKDEDFES(ph)DFEEAHS(ph)T(ph)DEELEDLYNSPEYVAEK_	18	0.00998909	1095.41	1.1896	4	1.2481	0.96778	0.8767	1.1691	-	-	27.355	34.848	-	-	17639000	8241300	9397200
1283	AT3G18240.1 ;AT3G18240.2	AT3G18240	ribosomal protein S24/S35; ribosomal protein S24/S35	AT3G18240; AT3G18240	117	1	I	T	_HAET(ph)DDELLEK_	4	1.60899e-20	690.29	0.43299	2	0.5259	-	-	1.4825	0.72121	-	-	-	-	31.671	59071000	29608000	29463000
1284	AT3G18282.1	AT3G18282	hypothetical protein	AT3G18282	79	0.769005	I	T	_RT(ph)T(ph)STM(ox)IALTTTTH_	2	0.0339687	855.862	-0.47122	2	1.009	1.0885	-	1.0653	-	-	-	-	-	-	49593000	19088000	30505000
1285	AT3G18282.1	AT3G18282	hypothetical protein	AT3G18282	80	0.79614	I	T	_RT(ph)T(ph)STM(ox)IALTTTTH_	3	0.0339687	855.862	-0.47122	2	1.009	1.0885	1.1133	1.0298	-	-	-	-	4.8015	-	95580000	55281000	40299000
1286	AT3G19720.1	AT3G19720	protein ARC5	ARC5	599	0.629997	II	T	_QFLDSFGGTEHNT(ph)T(ph)SGNAIGFSLPQDALGGT(ph)T(ph)DTK_	13	0.0385893	1302.19	0.1258	3	-	1.0077	-	0.97314	-	-	-	-	34.75	-	72652000	26796000	45856000
1287	AT3G19720.1	AT3G19720	protein ARC5	ARC5	600	0.627175	II	T	_QFLDSFGGTEHNT(ph)T(ph)SGNAIGFSLPQDALGGT(ph)T(ph)DTK_	14	0.0385893	1302.19	0.1258	3	-	1.0077	0.97792	0.97314	-	-	-	-	34.75	-	107930000	38691000	69236000
1288	AT3G19720.1	AT3G19720	protein ARC5	ARC5	617	0.853631	I	T	_QFLDSFGGTEHNT(ph)T(ph)SGNAIGFSLPQDALGGT(ph)T(ph)DTK_	31	0.0385893	1302.19	0.1258	3	-	1.0077	0.97792	1.2442	-	-	-	-	-	-	107930000	38691000	69236000
1289	AT3G19720.1	AT3G19720	protein ARC5	ARC5	618	0.730051	II	T	_QFLDSFGGTEHNT(ph)T(ph)SGNAIGFSLPQDALGGT(ph)T(ph)DTK_	32	0.0385893	1302.19	0.1258	3	-	1.0077	0.97792	0.97314	-	-	-	-	34.75	-	107930000	38691000	69236000
1290	AT3G20250.1	AT3G20250	pumilio 5	PUM5	959	1	I	T	_FEQLFGEES(ph)EVS(ph)EEGT(ph)EG_	16	1.5607e-27	1121.87	-3.579	2	0.92449	0.86739	0.88598	1.1017	-	-	6.9229	-	-	-	7557100	3438600	4118500
1291	AT3G24000.1	AT3G24000	pentatricopeptide repeat-containing protein	AT3G24000	46	1	I	T	_T(ph)S(ph)S(ph)NDLEGS(ph)Y(ph)IPADRR_	1	0.04974	1090.84	2.3796	2	-	-	-	-	-	-	-	-	-	-	0	0	0
1292	AT3G25150.2 ;AT3G25150.1	AT3G25150	nuclear transport factor 2 and RNA recognition motif domain-containing protein; nuclear transport factor 2 and RNA recognition motif domain-containing protein	AT3G25150; AT3G25150	202	0.927697	I	T	_VFT(ph)PS(ph)EDEQVSAAEEALVTETVNEAPIEVQK_	3	1.63686e-07	1173.86	2.3502	3	-	0.68796	1.3474	0.77911	-	-	-	-	-	-	12860000	8323300	4537200
1293	AT3G28830.1	AT3G28830	hypothetical protein	AT3G28830	364	0.64792	II	T	_SS(ph)SESSSSST(ph)TT(ph)TT(ph)VK_	10	0.0366365	948.796	1.1019	2	-	-	-	-	-	-	-	-	-	-	570640	570640	0
1294	AT3G28830.1	AT3G28830	hypothetical protein	AT3G28830	366	0.74595	II	T	_SS(ph)SESSSSST(ph)TT(ph)TT(ph)VK_	12	0.0366365	948.796	1.1019	2	-	-	-	-	-	-	-	-	-	-	570640	570640	0
1295	AT3G28830.1	AT3G28830	hypothetical protein	AT3G28830	368	0.84422	I	T	_SS(ph)SESSSSST(ph)TT(ph)TT(ph)VK_	14	0.0366365	948.796	1.1019	2	-	-	-	-	-	-	-	-	-	-	570640	570640	0
1296	AT3G29360.1 ;AT3G29360.2 ;AT5G15490.1 ;AT5G39320.1	AT5G15490; AT3G29360; AT5G39320	putative UDP-glucose 6-dehydrogenase 1; putative UDP-glucose 6-dehydrogenase 1; UDPglucose 6-dehydrogenase; putative UDP-glucose 6-dehydrogenase 2	AT3G29360; AT3G29360; AT5G15490; AT5G39320	395; 395; 395	0.549192	II	T	_FDWDHPLHLQPM(ox)SPT(ph)TVK_	15	0.000215448	749.01	-2.8122	3	-	-	-	1.2122	-	-	-	-	-	-	2038000	1053000	985010
1297	AT3G29360.1 ;AT3G29360.2 ;AT5G15490.1 ;AT5G39320.1	AT5G15490; AT3G29360; AT5G39320	putative UDP-glucose 6-dehydrogenase 1; putative UDP-glucose 6-dehydrogenase 1; UDPglucose 6-dehydrogenase; putative UDP-glucose 6-dehydrogenase 2	AT3G29360; AT3G29360; AT5G15490; AT5G39320	396; 396; 396	0.470843	III	T	_FDWDHPLHLQPMSPT(ph)TVK_	16	0.00158124	743.678	0.79646	3	-	-	-	-	-	-	-	-	-	-	0	0	0
1298	AT3G30160.1	AT3G30160	hypothetical protein	AT3G30160	51	0.625758	II	T	_KCS(ph)T(ph)WLVSSPFIAGLLEGNNSS(ph)GGIGDPFPVT(ph)SEGVWR_	4	0.0436932	1086.22	-0.67918	4	1.4157	0.6138	-	1.2828	0.93059	-	-	-	-	25.613	408320000	209710000	198610000
1299	AT3G30160.1	AT3G30160	hypothetical protein	AT3G30160	79	0.724529	II	T	_KCS(ph)T(ph)WLVSSPFIAGLLEGNNSS(ph)GGIGDPFPVT(ph)SEGVWR_	32	0.0436932	1086.22	-0.67918	4	0.79769	0.88694	1.276	1.0457	1.1986	18.57	52.058	77.515	14.954	21.425	524810000	262730000	262080000
1300	AT3G45640.1	AT3G45640	extracellular signal-regulated kinase 1/2	MPK3	196	0.999979	I	T	_ICDFGLARPTSENDFMT(ph)EY(ph)VVTR_	17	9.53148e-09	961.071	2.619	3	-	-	1.6598	-	-	-	-	-	-	-	5453500	787170	4666300
1301	AT3G48710.1	AT3G48710	DEK domain-containing chromatin associated protein	AT3G48710	452	1	I	T	_DIITDAINEMS(ph)DDDDEKEEDT(ph)EDEGEK_	21	1.59291e-28	1087.4	0.19976	3	1.0256	1.061	1.0945	0.99485	1.2375	44.776	28.98	20.676	22.4	71.679	109670000	49091000	60579000
1302	AT3G48860.2	AT3G48860	hypothetical protein	AT3G48860	567	0.487911	III	T	_EIDQLPS(ph)PTS(ph)SNHDLDADS_	9	0.0074473	1100.92	-1.677	2	-	-	-	-	-	-	-	-	-	-	0	0	0
1303	AT3G49010.1 ;AT3G49010.2 ;AT3G49010.3 ;AT3G49010.4 ;AT3G49010.5	AT3G49010	60S ribosomal protein L13-1; 60S ribosomal protein L13-1; 60S ribosomal protein L13-1; 60S ribosomal protein L13-1; 60S ribosomal protein L13-1	BBC1; BBC1; BBC1; BBC1; BBC1	85	0.558671	II	T	_AGDST(ph)PEELANATQVQGDYLPIVR_	5	8.68253e-21	1312.62	-0.46011	2	-	1.1003	0.57387	0.78299	0.88859	-	3.189	11.356	28.382	22.304	79030000	41892000	37138000
1304	AT3G49170.1	AT3G49170	pentatricopeptide repeat-containing protein	EMB2261	340	0.95986	I	T	_M(ox)EDHS(ph)VMSWT(ph)ALIT(ph)GY(ph)MK_	10	0.0435449	1218.41	-1.2584	2	-	-	0.91239	-	1.1795	-	-	-	-	-	7221700	3631000	3590700
1305	AT3G49170.1	AT3G49170	pentatricopeptide repeat-containing protein	EMB2261	344	0.979794	I	T	_M(ox)EDHS(ph)VMSWT(ph)ALIT(ph)GY(ph)MK_	14	0.0435449	1218.41	-1.2584	2	-	-	0.91239	-	1.1795	-	-	-	-	-	7221700	3631000	3590700
1306	AT3G49590.3 ;AT3G49590.1 ;AT3G49590.2	AT3G49590	Autophagy-related protein 13; Autophagy-related protein 13; Autophagy-related protein 13	AT3G49590; AT3G49590; AT3G49590	270	0.869982	I	T	_FFPS(ph)PGRSVEGHSFT(ph)GR_	15	0.0105612	675.619	0.33949	3	0.98454	-	0.9433	1.0785	-	29.112	-	-	12.658	-	27069000	12254000	14815000
1307	AT3G49590.3 ;AT3G49590.1 ;AT3G49590.2	AT3G49590	Autophagy-related protein 13; Autophagy-related protein 13; Autophagy-related protein 13	AT3G49590; AT3G49590; AT3G49590	401	0.650447	II	T	_S(ph)T(ph)RRSPSSQDSLPGIALYR_	2	0.040841	751.014	-0.51769	3	-	-	-	1.165	-	-	-	-	-	-	5987200	2363400	3623800
1308	AT3G49770.1	AT3G49770	hypothetical protein	AT3G49770	183	0.99893	I	T	_AINHHGIQLGPASYET(ph)T(ph)EPDEDE_	16	1.20288e-28	895.025	1.0932	3	0.90322	1.0602	0.93056	0.96829	1.1339	-	-	8.838	-	-	41604000	20677000	20927000
1309	AT3G49770.1	AT3G49770	hypothetical protein	AT3G49770	184	0.999872	I	T	_AINHHGIQLGPASYET(ph)T(ph)EPDEDE_	17	1.20288e-28	895.025	1.0932	3	0.99866	1.2296	0.95048	0.787	1.1339	14.205	20.961	6.3679	-	-	58706000	28523000	30183000
1310	AT3G50590.1	AT3G50590	transducin/WD40 domain-containing protein	AT3G50590	1136	0.830138	I	T	_T(ph)MYGAT(ph)GDGS(ph)SSDEEGVTKPK_	6	0.0456886	786.282	0.065872	3	-	0.69578	-	1.4441	-	-	-	-	26.109	-	28565000	15451000	13113000
1311	AT3G55000.1	AT3G55000	tonneau 1	TON1A	147	0.995663	I	T	_FES(ph)M(ox)T(ph)QGM(ox)GSS(ph)SRR_	5	0.0431359	611.531	-2.142	3	-	-	-	-	-	-	-	-	-	-	0	0	0
1312	AT3G55580.1	AT3G55580	regulator of chromosome condensation repeat-containing protein	AT3G55580	169	0.999035	I	T	_NISFS(ph)T(ph)EQVSSSSQGK_	6	0.0132337	923.369	-0.24553	2	0.83256	0.96941	-	-	-	7.8646	27.47	-	-	-	266690000	149360000	117330000
1313	AT3G56150.1 ;AT3G56150.2	AT3G56150	translation initiation factor eIF-3 subunit 8; translation initiation factor eIF-3 subunit 8	EIF3C; EIF3C	7	0.983142	I	T	_FFT(ph)QVGS(ph)ES(ph)EDESDYEVEVNEVQNDDVNNR_	3	6.1104e-17	1245.13	0.29043	3	0.66295	0.89369	1.1928	1.0704	-	-	-	6.4131	-	-	36449000	16622000	19827000
1314	AT3G56410.2 ;AT3G56410.1	AT3G56410	hypothetical protein; hypothetical protein	AT3G56410; AT3G56410	1375	1	I	T	_MAELDS(ph)DT(ph)EEEIVEEQLEHLQK_	8	0.0289167	925.717	1.9059	3	1.6885	1.6005	-	1.3484	-	-	-	-	-	-	6549800	2280400	4269400
1315	AT3G61690.1	AT3G61690	nucleotidyltransferase	AT3G61690	496	0.597931	II	T	_T(ph)RSSPELTETHGEALLQSR_	1	0.0029011	731.35	1.2899	3	-	-	-	-	-	-	-	-	-	-	0	0	0
1316	AT3G62180.1	AT3G62180	plant invertase/pectin methylesterase inhibitor domain-containing protein	AT3G62180	129	0.552196	II	T	_DVTT(ph)LAHNY(ph)FT(ph)CKK_	4	0.047252	969.369	0.33615	2	-	0.15956	-	0.085149	-	-	-	-	-	-	16506000	15388000	1117500
1317	AT3G62180.1	AT3G62180	plant invertase/pectin methylesterase inhibitor domain-containing protein	AT3G62180	136	0.999902	I	T	_DVTT(ph)LAHNY(ph)FT(ph)CKK_	11	0.047252	969.369	0.33615	2	-	0.15956	-	0.085149	-	-	-	-	-	-	16506000	15388000	1117500
1318	AT3G62730.1	AT3G62730	hypothetical protein	AT3G62730	267	1	I	T	_T(ph)AQEILRVM(ox)YGT(ph)GDEHR_	1	0.0216501	1076.45	1.7729	2	-	1.7548	-	-	2.5995	-	32.985	-	-	1.5754	41366000	6323800	35042000
1319	AT3G62730.1	AT3G62730	hypothetical protein	AT3G62730	278	0.997156	I	T	_T(ph)AQEILRVM(ox)YGT(ph)GDEHR_	12	0.0216501	1076.45	1.7729	2	-	2.3225	-	-	2.5995	-	39.639	-	-	1.5754	41366000	6323800	35042000
1320	AT3G62760.1	AT3G62760	Glutathione S-transferase-like protein	ATGSTF13	164	0.523826	II	T	_Y(ph)LAGDTYT(ph)LADLHHVPY(ph)T(ph)YYFMKTIHAGLINDR_	8	0.0446458	1398.26	3.7381	3	-	-	-	-	-	-	-	-	-	-	0	0	0
1321	AT3G62760.1	AT3G62760	Glutathione S-transferase-like protein	ATGSTF13	174	0.570554	II	T	_Y(ph)LAGDTYT(ph)LADLHHVPY(ph)T(ph)YYFMKTIHAGLINDR_	18	0.0446458	1398.26	3.7381	3	-	-	-	-	-	-	-	-	-	-	0	0	0
1322	AT3G63310.1	AT3G63310	BAX inhibitor-1 motif-containing protein	BIL4	13	0.792419	I	T	_HDLESAQT(ph)PLYPM(ox)M(ox)S(ph)ES(ph)PELR_	8	0.0360494	1352.01	1.8453	2	0.18873	8.7089	8.5539	1.3226	5.5629	208.91	-	6.7398	301.6	-	77216000	35517000	41699000
1323	AT3G63460.1 ;AT3G63460.2 ;AT3G63460.3	AT3G63460	protein transport protein SEC31; protein transport protein SEC31; protein transport protein SEC31	AT3G63460; AT3G63460; AT3G63460	957	0.473928	III	T	_SVQPAS(ph)PPTQQAAAQAAPAPATPPPTVQTADTSNVPAHQKPVIATLTR_	9	0.0012289	1215.87	0.39937	4	-	-	-	-	-	-	-	-	-	-	0	0	0
1324	AT4G00230.1	AT4G00230	Xylem serine proteinase 1	XSP1	518	1	I	T	_RS(ph)LT(ph)GLDGDT(ph)QFS(ph)K_	4	0.0503673	922.819	0.2751	2	1.2648	-	-	0.99812	-	-	-	-	-	-	8299200	3264300	5034900
1325	AT4G00230.1	AT4G00230	Xylem serine proteinase 1	XSP1	524	1	I	T	_RS(ph)LT(ph)GLDGDT(ph)QFS(ph)K_	10	0.0503673	922.819	0.2751	2	1.2648	-	-	0.99812	-	-	-	-	-	-	8299200	3264300	5034900
1326	AT4G00230.1	AT4G00230	Xylem serine proteinase 1	XSP1	680	0.708919	II	T	_RVTNVGPPS(ph)S(ph)VYT(ph)ATVR_	13	0.0144068	1022.44	-0.11118	2	-	1.2193	0.90917	0.47364	-	-	38.77	74.666	-	-	266400000	125120000	141280000
1327	AT4G00290.1	AT4G00290	Mechanosensitive ion channel protein	AT4G00290	160	1	I	T	_DVIVPVS(ph)LT(ph)MT(ph)GT(ph)LFAWVVM(ox)PR_	9	0.0488122	923.394	-0.12209	3	0.029303	-	0.040474	-	-	-	-	-	-	-	169560000	68805000	100750000
1328	AT4G00290.1	AT4G00290	Mechanosensitive ion channel protein	AT4G00290	162	1	I	T	_DVIVPVS(ph)LT(ph)MT(ph)GT(ph)LFAWVVM(ox)PR_	11	0.0488122	923.394	-0.12209	3	0.029303	-	0.040474	-	-	-	-	-	-	-	169560000	68805000	100750000
1329	AT4G00290.1	AT4G00290	Mechanosensitive ion channel protein	AT4G00290	164	1	I	T	_DVIVPVS(ph)LT(ph)MT(ph)GT(ph)LFAWVVM(ox)PR_	13	0.0488122	923.394	-0.12209	3	0.029303	-	0.040474	-	-	-	-	-	-	-	169560000	68805000	100750000
1330	AT4G02030.2 ;AT4G02030.1	AT4G02030	Vps51/Vps67 family (components of vesicular transport) protein; Vps51/Vps67 family (components of vesicular transport) protein	AT4G02030; AT4G02030	282	0.676564	II	T	_LEQSLDGLQIKPEEASTLVEDDDS(ph)SNDT(ph)ESNDQHPAK_	28	0.0228893	1054.45	-2.0315	4	-	-	-	-	1.2468	-	-	-	-	-	7417800	3165500	4252400
1331	AT4G02510.1	AT4G02510	translocase of chloroplast 159	TOC159	684	0.986181	I	T	_ASSGIEAHSDEANISNNMSDRIDGQIVT(ph)DS(ph)DEDVDT(ph)EDEGEEK_	28	0.00112606	1216.72	1.0382	4	0.93567	0.73088	0.87816	0.76472	0.88906	24.737	-	25.999	6.9095	23.835	182840000	95605000	87236000
1332	AT4G02510.1	AT4G02510	translocase of chloroplast 159	TOC159	692	0.998704	I	T	_ASSGIEAHSDEANISNNMSDRIDGQIVT(ph)DS(ph)DEDVDT(ph)EDEGEEK_	36	0.00112606	1216.72	1.0997	4	0.78552	0.90034	0.87816	0.80301	0.88906	21.716	29.489	25.999	47.569	23.835	175160000	91545000	83613000
1333	AT4G02510.1	AT4G02510	translocase of chloroplast 159	TOC159	625	0.634364	II	T	_EVDQEPSGEGVT(ph)RVDGSES(ph)EEETEEMIFGSSEAAK_	12	5.8074e-07	976.893	1.5439	4	0.80971	-	-	-	-	-	-	-	-	-	16804000	11055000	5749200
1334	AT4G02510.1	AT4G02510	translocase of chloroplast 159	TOC159	636	0.880408	I	T	_EVDQEPSGEGVTRVDGSES(ph)EEET(ph)EEM(ox)IFGSSEAAK_	23	3.00347e-08	1307.52	-0.33428	3	1.0555	1.1313	1.0415	0.94167	1.1923	11.94	20.595	8.2192	10.939	-	276630000	146080000	130550000
1335	AT4G02720.1	AT4G02720	hypothetical protein	AT4G02720	63	1	I	T	_FCFWENT(ph)PS(ph)PPRDQNEDS(ph)DENADEIQDK_	7	5.50126e-17	1208.44	0.71684	3	-	1.0934	1.039	0.69179	1.0155	-	29.738	28.393	28.559	12.241	68941000	37094000	31847000
1336	AT4G03230.1	AT4G03230	S-locus lectin protein kinase-like protein	AT4G03230	603	0.998668	I	T	_T(ph)PVVLIIVVT(ph)FT(ph)SAAILVVLS(ph)S(ph)TASYVFLQRR_	1	0.0498732	1288.63	-1.1853	3	-	-	3.763	-	-	-	-	-	-	-	1815800	1166700	649150
1337	AT4G03230.1	AT4G03230	S-locus lectin protein kinase-like protein	AT4G03230	612	0.929592	I	T	_T(ph)PVVLIIVVT(ph)FT(ph)SAAILVVLS(ph)S(ph)TASYVFLQRR_	10	0.0498732	1288.63	-1.1853	3	-	-	3.763	-	-	-	-	-	-	-	1815800	1166700	649150
1338	AT4G03230.1	AT4G03230	S-locus lectin protein kinase-like protein	AT4G03230	614	0.528299	II	T	_T(ph)PVVLIIVVT(ph)FT(ph)SAAILVVLS(ph)S(ph)TASYVFLQRR_	12	0.0498732	1288.63	-1.1853	3	-	-	3.763	-	-	-	-	-	-	-	1815800	1166700	649150
1339	AT4G03820.2 ;AT4G03820.1	AT4G03820	hypothetical protein; hypothetical protein	AT4G03820; AT4G03820	260	0.888289	I	T	_RFILLS(ph)LFFVT(ph)ATQFM(ox)ALLT(ph)T(ph)IR_	11	0.0341239	1013.47	4.3474	3	-	-	-	-	-	-	-	-	-	-	0	0	0
1340	AT4G03820.2 ;AT4G03820.1	AT4G03820	hypothetical protein; hypothetical protein	AT4G03820; AT4G03820	269	0.96447	I	T	_RFILLS(ph)LFFVT(ph)ATQFM(ox)ALLT(ph)T(ph)IR_	20	0.0341239	1013.47	4.3474	3	-	-	-	-	-	-	-	-	-	-	0	0	0
1341	AT4G03820.2 ;AT4G03820.1	AT4G03820	hypothetical protein; hypothetical protein	AT4G03820; AT4G03820	270	0.96447	I	T	_RFILLS(ph)LFFVT(ph)ATQFM(ox)ALLT(ph)T(ph)IR_	21	0.0341239	1013.47	4.3474	3	-	-	-	-	-	-	-	-	-	-	0	0	0
1342	AT4G05360.1	AT4G05360	Zinc knuckle (CCHC-type) family protein	AT4G05360	598	0.651481	II	T	_ITSASGTVKETATVAEIASDTRT(ph)DSR_	23	0.0214204	1374.16	-0.23223	2	-	-	-	-	-	-	-	-	-	-	5061700	5061700	0
1343	AT4G08310.1	AT4G08310	hypothetical protein	AT4G08310	99	0.668148	II	T	_QHLVQCLAGAENDET(ph)SENS(ph)LETEK_	15	9.26369e-06	954.723	1.6963	3	-	-	1.4352	0.68827	1.1332	-	-	-	5.1029	-	19818000	10561000	9257000
1344	AT4G08310.1	AT4G08310	hypothetical protein	AT4G08310	106	0.530032	II	T	_QHLVQCLAGAENDETS(ph)ENS(ph)LETEKKDDVTPVK_	22	0.0167112	936.914	1.7799	4	0.85021	-	-	-	-	-	-	-	-	-	16689000	8101300	8587200
1345	AT4G08850.1 ;AT4G08850.2	AT4G08850	Leucine-rich repeat-containing protein; Leucine-rich repeat-containing protein	AT4G08850; AT4G08850	745	0.997313	I	T	_QIEEHT(ph)DS(ph)ESGGETLSIFSFDGK_	6	5.97467e-14	891.693	0.29774	3	-	-	0.93167	0.90978	1.2413	-	-	3.3748	-	36.976	24009000	12338000	11671000
1346	AT4G09020.1	AT4G09020	isoamylase 3	ISA3	3	0.411489	III	T	_LT(ph)S(ph)PSSSSTY(ph)DPFS(ph)S(ph)NFSPSLTNAFSSSFT(ph)IPMGLK_	2	0.0210858	1423.87	-0.65941	3	-	-	-	-	-	-	-	-	-	-	0	0	0
1347	AT4G09020.1	AT4G09020	isoamylase 3	ISA3	23	0.217362	III	T	_LT(ph)S(ph)PSSSSTY(ph)DPFS(ph)S(ph)NFSPSLTNAFSSSFT(ph)IPMGLK_	22	0.0210858	1423.87	-0.65941	3	-	-	-	-	-	-	-	-	-	-	0	0	0
1348	AT4G09020.1	AT4G09020	isoamylase 3	ISA3	31	0.49342	III	T	_LT(ph)S(ph)PSSSSTY(ph)DPFS(ph)S(ph)NFSPSLTNAFSSSFT(ph)IPMGLK_	30	0.0210858	1423.87	-0.65941	3	-	-	-	-	-	-	-	-	-	-	0	0	0
1349	AT4G10890.1	AT4G10890	hypothetical protein	AT4G10890	104	0.690276	II	T	_YYLVNS(ph)VY(ph)PT(ph)TTGY(ph)LGPHRR_	10	0.0425005	893.028	-1.1765	3	-	-	-	-	-	-	-	-	-	-	6658000	0	6658000
1350	AT4G17160.1	AT4G17160	RAB GTPase homolog B1A	RABB1a	82	0.94383	I	T	_SY(ph)YRGRAGT(ph)LLVYDIT(ph)R_	9	0.00813692	1122.49	1.237	2	0.81396	1.0969	-	1.1937	0.85332	-	-	-	-	-	16104000	8634100	7470200
1351	AT4G17160.1	AT4G17160	RAB GTPase homolog B1A	RABB1a	89	0.992613	I	T	_SY(ph)Y(ph)RGRAGTLLVYDIT(ph)R_	16	0.00813692	1122.49	1.5902	2	0.81396	1.0396	-	-	0.77768	-	7.5925	-	-	13.125	17945000	9665300	8279200
1352	AT4G17250.1 ;AT4G17250.2	AT4G17250	hypothetical protein; hypothetical protein	AT4G17250; AT4G17250	609	0.962819	I	T	_PS(ph)HWPIKT(ph)QAANS(ph)M(ox)YR_	8	0.0239747	1071.92	0.39249	2	3.5155	-	-	-	-	-	-	-	-	-	11516000	3223800	8292600
1353	AT4G18900.1	AT4G18900	transducin/WD40 domain-containing protein	AT4G18900	26	0.994099	I	T	_YFSNDT(ph)EEEET(ph)EDEEENGEVAHAK_	6	1.37147e-09	987.688	-2.2018	3	1.8166	1.9072	0.87412	1.2075	0.8434	-	1.4146	-	202.8	128.92	124480000	73869000	50615000
1354	AT4G18900.1	AT4G18900	transducin/WD40 domain-containing protein	AT4G18900	31	0.999991	I	T	_YFSNDT(ph)EEEET(ph)EDEEENGEVAHAK_	11	1.37147e-09	987.688	-2.2018	3	1.8166	1.9072	0.87412	-	-	-	1.4146	-	-	-	29709000	12154000	17554000
1355	AT4G19880.2 ;AT4G19880.1 ;AT4G19880.3	AT4G19880	Intracellular chloride channel-like protein; Intracellular chloride channel-like protein; Intracellular chloride channel-like protein	AT4G19880; AT4G19880; AT4G19880	5	0.627397	II	T	_M(ox)SYST(ph)IIS(ph)NT(ph)SFLS(ph)LASK_	5	3.57367e-05	762.621	-2.0452	3	-	-	-	0.49805	-	-	-	-	-	-	563770	257150	306620
1356	AT4G19880.2 ;AT4G19880.1 ;AT4G19880.3	AT4G19880	Intracellular chloride channel-like protein; Intracellular chloride channel-like protein; Intracellular chloride channel-like protein	AT4G19880; AT4G19880; AT4G19880	10	0.724966	II	T	_M(ox)SYST(ph)IIS(ph)NT(ph)SFLS(ph)LASK_	10	3.57367e-05	762.621	-2.0452	3	-	-	-	0.49805	-	-	-	-	-	-	563770	257150	306620
1357	AT4G21120.1	AT4G21120	amino acid transporter 1	AAT1	447	0.990516	I	T	_RY(ph)Y(ph)VT(ph)GET(ph)S(ph)TR_	5	0.0424027	578.167	5.3504	3	-	-	-	-	-	-	-	-	-	-	1419500	1419500	0
1358	AT4G21120.1	AT4G21120	amino acid transporter 1	AAT1	450	0.959376	I	T	_RY(ph)Y(ph)VT(ph)GET(ph)S(ph)TR_	8	0.0424027	578.167	5.3504	3	-	-	-	-	-	-	-	-	-	-	0	0	0
1359	AT4G21400.1	AT4G21400	cysteine-rich receptor-like protein kinase 28	CRK28	117	0.929464	I	T	_NLIEQCPLT(ph)NQAVVWYT(ph)HCM(ox)FRYSNMIIYGR_	9	0.0365571	811.56	1.037	5	1.0558	-	1.2486	0.87337	-	-	-	-	-	-	17583000	8987800	8595300
1360	AT4G21400.1	AT4G21400	cysteine-rich receptor-like protein kinase 28	CRK28	125	0.67563	II	T	_NLIEQCPLT(ph)NQAVVWYT(ph)HCM(ox)FRYSNMIIYGR_	17	0.0365571	811.56	1.037	5	1.0558	-	1.2486	0.87337	-	-	-	-	-	-	17583000	8987800	8595300
1361	AT4G23140.2 ;AT4G23140.1	AT4G23140	cysteine-rich receptor-like protein kinase 6; cysteine-rich receptor-like protein kinase 6	CRK6; CRK6	617	0.722892	II	T	_RPAIS(ph)T(ph)VFM(ox)MLT(ph)SNTVT(ph)LPVPR_	6	0.0339257	923.065	3.6561	3	-	0.91448	-	-	-	-	-	-	-	-	1389900	800560	589390
1362	AT4G23140.2 ;AT4G23140.1	AT4G23140	cysteine-rich receptor-like protein kinase 6; cysteine-rich receptor-like protein kinase 6	CRK6; CRK6	623	0.692839	II	T	_RPAIS(ph)T(ph)VFM(ox)MLT(ph)SNTVT(ph)LPVPR_	12	0.0339257	923.065	3.6561	3	-	0.91448	-	-	-	-	-	-	-	-	1389900	800560	589390
1363	AT4G23140.2 ;AT4G23140.1	AT4G23140	cysteine-rich receptor-like protein kinase 6; cysteine-rich receptor-like protein kinase 6	CRK6; CRK6	628	0.964499	I	T	_RPAIS(ph)T(ph)VFM(ox)MLT(ph)SNTVT(ph)LPVPR_	17	0.0339257	923.065	3.6561	3	-	0.91448	-	-	-	-	-	-	-	-	1389900	800560	589390
1364	AT4G24680.1	AT4G24680	modifier of snc1 protein	MOS1	638	0.682407	II	T	_T(ph)T(ph)VMSGSSHTTLATNTESFR_	1	0.0321264	1144.47	-1.654	2	1.0304	0.8985	1.3918	1.2187	1.253	-	-	-	10.799	-	33625000	15265000	18360000
1365	AT4G24680.1	AT4G24680	modifier of snc1 protein	MOS1	639	0.717215	II	T	_T(ph)T(ph)VMSGSSHTTLATNTESFR_	2	0.0321264	1144.47	-1.654	2	1.0304	0.8985	1.3918	1.2187	1.253	-	-	-	10.799	-	33625000	15265000	18360000
1366	AT4G25540.1	AT4G25540	DNA mismatch repair protein Msh3	MSH3	1019	0.999997	I	T	_NT(ph)RM(ox)GEPEGHEEPRGAEES(ph)ISALGDLFADLK_	2	0.0235319	883.634	0.35914	4	0.19444	1.3349	-	1.4088	-	-	146.69	-	-	-	63934000	16513000	47422000
1367	AT4G25850.2 ;AT4G25850.1	AT4G25850	OSBP(oxysterol binding protein)-related protein 4B; OSBP(oxysterol binding protein)-related protein 4B	ORP4B; ORP4B	290	1	I	T	_ENIT(ph)GLKPPT(ph)VK_	4	0.0247732	728.846	-3.7935	2	-	-	-	-	-	-	-	-	-	-	0	0	0
1368	AT4G25850.2 ;AT4G25850.1	AT4G25850	OSBP(oxysterol binding protein)-related protein 4B; OSBP(oxysterol binding protein)-related protein 4B	ORP4B; ORP4B	296	1	I	T	_ENIT(ph)GLKPPT(ph)VK_	10	0.0247732	728.846	-3.7935	2	-	-	-	-	-	-	-	-	-	-	0	0	0
1369	AT4G26610.1	AT4G26610	D6 protein kinase like 1	D6PKL1	489	0.495994	III	T	_PVDYES(ph)APATPAAAT(ph)ST(ph)SVK_	15	0.0472349	1101.94	0.85026	2	-	-	-	-	-	-	-	-	-	-	0	0	0
1370	AT4G26610.1	AT4G26610	D6 protein kinase like 1	D6PKL1	491	0.512067	II	T	_PVDYES(ph)APATPAAAT(ph)ST(ph)SVK_	17	0.0472349	1101.94	0.85026	2	-	-	-	0.92612	-	-	-	-	-	-	4250000	2177300	2072600
1371	AT4G27320.1	AT4G27320	universal stress protein (USP) family pr	PHOS34	31	0.954255	I	T	_HSHHHSSST(ph)PSAATPT(ph)PTAGAR_	9	2.12206e-08	785.66	0.31866	3	1.0446	0.95801	0.76847	0.99725	-	-	34.491	-	0.93187	-	25874000	11948000	13927000
1372	AT4G27320.1	AT4G27320	universal stress protein (USP) family pr	PHOS34	36	0.994095	I	T	_HSHHHSSSTPSAAT(ph)PT(ph)PTAGAR_	14	0.00268263	589.497	0.1593	4	0.90923	0.83825	1.0242	0.75432	-	19.626	26.377	-	-	-	82602000	48516000	34086000
1373	AT4G27320.1	AT4G27320	universal stress protein (USP) family pr	PHOS34	38	0.974359	I	T	_HSHHHSSSTPSAAT(ph)PT(ph)PTAGAR_	16	2.12206e-08	589.497	-2.9905	4	0.34214	0.97695	4.2472	2.7679	0.48319	-	-	-	-	6.111	405660000	181760000	223900000
1374	AT4G27500.1	AT4G27500	proton pump interactor 1	PPI1	531	0.445182	III	T	_TGGNTET(ph)ETEEVPEAS(ph)EEEIEAPVQEEKPQK_	7	0.00383453	1192.17	-0.33995	3	-	-	-	-	-	-	-	-	-	-	0	0	0
1375	AT4G27500.1	AT4G27500	proton pump interactor 1	PPI1	533	0.445164	III	T	_TGGNTET(ph)ETEEVPEAS(ph)EEEIEAPVQEEKPQK_	9	0.00383453	1192.17	-0.33995	3	-	-	-	-	-	-	-	-	-	-	0	0	0
1376	AT4G27585.1	AT4G27585	SPFH/Band 7/PHB domain-containing membrane-associated protein	AT4G27585	356	0.718193	II	T	_DHQET(ph)QALDETDLEELEDMGEK_	5	1.95754e-19	885.693	-2.0295	3	-	0.97713	1.2441	-	-	-	20.667	-	-	-	29514000	15907000	13607000
1377	AT4G27585.1	AT4G27585	SPFH/Band 7/PHB domain-containing membrane-associated protein	AT4G27585	362	0.999401	I	T	_DHQETQALDET(ph)DLEELEDM(ox)GEK_	11	5.83935e-96	891.025	0.94185	3	1.1344	0.88559	-	1.3154	1.2782	-	14.394	-	-	-	40670000	20590000	20081000
1378	AT4G27640.1	AT4G27640	armadillo/beta-catenin-like repeat-containing protein	AT4G27640	792	0.977922	I	T	_AACQQLEDESDIDDDDT(ph)GHDEVLMDAVSDLLPAFAK_	17	4.26537e-08	1343.57	0.67059	3	0.82359	-	-	-	0.81035	24.109	-	-	-	-	4847300	2945300	1902000
1379	AT4G28160.1	AT4G28160	hydroxyproline-rich glycoprotein family protein	AT4G28160	4	0.400539	III	T	_M(ox)AYT(ph)LQNLTAT(ph)IVLVSLILGCTEEVTGM(ox)R_	4	0.0443002	848.152	0.25901	4	-	-	-	-	-	-	-	-	-	-	0	0	0
1380	AT4G28160.1	AT4G28160	hydroxyproline-rich glycoprotein family protein	AT4G28160	9	0.400513	III	T	_M(ox)AYT(ph)LQNLTAT(ph)IVLVSLILGCTEEVTGM(ox)R_	9	0.0443002	848.152	0.25901	4	-	-	-	-	-	-	-	-	-	-	0	0	0
1381	AT4G28160.1	AT4G28160	hydroxyproline-rich glycoprotein family protein	AT4G28160	11	0.75821	I	T	_M(ox)AYT(ph)LQNLTAT(ph)IVLVSLILGCTEEVTGM(ox)R_	11	0.0443002	848.152	0.25901	4	-	-	-	-	-	-	-	-	-	-	33810000	33810000	0
1382	AT4G28890.1	AT4G28890	E3 ubiquitin-protein ligase ATL42	AT4G28890	335	0.83222	I	T	_RM(ox)LENKLTS(ph)MTT(ph)MFSSENGDSGSK_	12	0.0345857	943.051	-0.78309	3	0.2587	6.4424	0.23959	-	-	-	-	-	-	-	47605000	34810000	12796000
1383	AT4G30190.2 ;AT4G30190.1	AT4G30190	H(+)-ATPase 2; H(+)-ATPase 2	HA2; HA2	947	1	I	T	_GLDIETPSHYT(ph)V_	11	1.61543e-24	706.311	-0.46588	2	1.3653	0.94727	1.176	1.0133	-	17.037	16.991	-	-	-	54162000	26188000	27974000
1384	AT4G31540.1	AT4G31540	exocyst complex component 7	EXO70G1	667	1	I	T	_PM(ox)RYGS(ph)FKGT(ph)PPS(ph)EK_	10	0.000517951	969.369	-1.7018	2	-	-	0.97159	1.1226	0.97711	-	-	-	-	-	22598000	10638000	11960000
1385	AT4G31880.1 ;AT4G31880.2	AT4G31880	hypothetical protein; hypothetical protein	AT4G31880; AT4G31880	556	0.970268	I	T	_AIDEESLHT(ph)S(ph)S(ph)GDNEKPAVSSGK_	9	0.00317742	866.673	2.5622	3	-	0.81171	1.1318	-	1.8318	-	-	-	-	-	48471000	25448000	23023000
1386	AT4G32610.1	AT4G32610	copper ion binding protein	AT4G32610	115	0.496856	III	T	_DVPAEEIES(ph)EEDTLDDGDDDDVEEDHEQGTETQVHPEAEPEVK_	13	0.0203579	1226	0.74334	4	-	-	-	-	1.2187	-	-	-	-	14.496	39260000	12949000	26311000
1387	AT4G34830.1	AT4G34830	pentatricopeptide repeat-containing protein	MRL1	32	0.997383	I	T	_Y(ph)LTLTSY(ph)S(ph)PVILPAS(ph)T(ph)LRR_	16	0.0292873	851.021	-0.69711	3	-	-	-	-	-	-	-	-	-	-	0	0	0
1388	AT4G37120.1	AT4G37120	Pre-mRNA-splicing factor SLU7-B	SMP2	192	0.5	III	T	_NNNENGDDAT(ph)SDGEEDLDDLRVDEAK_	10	3.63361e-17	977.386	-1.4817	3	1.3008	1.1161	1.9049	1.1216	1.3504	7.0875	-	75.538	13.17	9.0938	138120000	58876000	79248000
1389	AT4G37870.1	AT4G37870	phosphoenolpyruvate carboxykinase [ATP]	PCK1	65	0.618283	II	T	_KRS(ph)APT(ph)TPINQNAAAAFAAVSEEER_	6	8.31995e-41	930.427	0.72631	3	1.3822	0.94395	0.66187	0.48257	0.54033	-	-	-	-	3.5823	108690000	75824000	32868000
1390	AT4G37870.1	AT4G37870	phosphoenolpyruvate carboxykinase [ATP]	PCK1	66	0.618283	II	T	_KRS(ph)APT(ph)TPINQNAAAAFAAVSEEER_	7	8.31995e-41	930.427	0.72631	3	1.3822	0.94395	0.66187	0.48257	0.54033	-	-	-	-	3.5823	108690000	75824000	32868000
1391	AT4G38550.1	AT4G38550	phospholipase like protein (PEARLI 4)	AT4G38550	232	0.994849	I	T	_EQFEDLYEQDGDVT(ph)PRNS(ph)SPPS(ph)PFHPAAYK_	14	0.00245557	1221.16	1.7725	3	1.018	1.0321	0.66319	0.64989	0.73853	9.0509	-	-	2.9504	7.9371	89136000	44892000	44244000
1392	AT4G39680.1 ;AT4G39680.2	AT4G39680	SAP domain-containing protein; SAP domain-containing protein	AT4G39680; AT4G39680	413	0.439637	III	T	_VPEAQIT(ph)NSATPT(ph)TTPR_	7	0.00111374	972.429	-1.8382	2	-	-	-	-	-	-	-	-	-	-	0	0	0
1393	AT4G39680.1 ;AT4G39680.2	AT4G39680	SAP domain-containing protein; SAP domain-containing protein	AT4G39680; AT4G39680	417	0.999618	I	T	_VPEAQITNSAT(ph)PT(ph)TTPR_	11	1.55901e-52	972.429	1.2812	2	0.88715	0.49769	0.64593	0.8654	1.2207	25.975	50.074	20.637	20.001	27.733	453200000	260980000	192220000
1394	AT4G39680.1 ;AT4G39680.2	AT4G39680	SAP domain-containing protein; SAP domain-containing protein	AT4G39680; AT4G39680	419	0.995588	I	T	_VPEAQITNSAT(ph)PT(ph)TTPR_	13	1.55901e-52	972.429	-1.5101	2	-	0.41716	0.55994	0.82788	1.3031	-	-	-	-	-	68354000	43750000	24605000
1395	AT4G39680.1 ;AT4G39680.2	AT4G39680	SAP domain-containing protein; SAP domain-containing protein	AT4G39680; AT4G39680	420	0.843902	I	T	_VPEAQITNSAT(ph)PTT(ph)TPR_	14	2.65373e-41	972.429	-0.90782	2	-	0.60173	0.60265	0.57342	1.482	-	19.164	-	-	-	95046000	56347000	38699000
1396	AT4G39680.1 ;AT4G39680.2	AT4G39680	SAP domain-containing protein; SAP domain-containing protein	AT4G39680; AT4G39680	421	0.991468	I	T	_VPEAQITNS(ph)ATPTTT(ph)PR_	15	2.45524e-14	972.429	-0.906	2	0.96584	0.53526	0.67171	0.85231	0.92838	30.49	-	3.866	15.502	-	293450000	160680000	132770000
1397	AT5G02600.1 ;AT5G02600.2	AT5G02600	heavy metal transport/detoxification domain-containing protein; heavy metal transport/detoxification domain-containing protein	AT5G02600; AT5G02600	51	0.513904	II	T	_RLT(ph)PPPSPNLNPSSS(ph)SSSTY(ph)HTPLM(ox)TR_	3	0.0424088	796.092	0.47763	4	-	104.08	-	-	-	-	-	-	-	-	77507000	397150	77110000
1398	AT5G03390.1	AT5G03390	hypothetical protein	AT5G03390	79	0.987276	I	T	_DQY(ph)LSEELQCT(ph)M(ox)KMGSSR_	11	0.0503563	1169.94	1.5849	2	-	-	-	-	-	-	-	-	-	-	1070600	1070600	0
1399	AT5G06730.1	AT5G06730	peroxidase 54	AT5G06730	320	0.789524	I	T	_MGNISPLT(ph)GSS(ph)GEIRQDCK_	8	0.00995989	1105.45	-1.2639	2	-	0.77696	0.90395	0.41431	0.85332	-	-	-	-	-	9192400	5552900	3639600
1400	AT5G06839.2 ;AT5G06839.1	AT5G06839	bZIP transcription factor-like protein; bZIP transcription factor-like protein	AT5G06839; AT5G06839	74	0.460269	III	T	_PPT(ph)STLNIFPS(ph)QPMHIEPPPS(ph)S(ph)T(ph)HNK_	3	0.0473459	814.318	1.8255	4	-	-	-	-	-	-	-	-	-	-	0	0	0
1401	AT5G06839.2 ;AT5G06839.1	AT5G06839	bZIP transcription factor-like protein; bZIP transcription factor-like protein	AT5G06839; AT5G06839	94	0.995097	I	T	_PPT(ph)STLNIFPS(ph)QPMHIEPPPS(ph)S(ph)T(ph)HNK_	23	0.0473459	814.318	1.8255	4	0.75585	1.147	-	1.0032	-	-	0.83378	-	2.274	-	16632000	8306000	8326300
1402	AT5G07770.1 ;AT5G07770.2	AT5G07770	formin-like protein 16; formin-like protein 16	AT5G07770; AT5G07770	7	0.846635	I	T	_MSPVEIT(ph)GADAVVT(ph)PPMR_	7	0.0354063	1015.94	1.1138	2	0.72237	-	-	-	-	-	-	-	-	-	943870	404840	539030
1403	AT5G07770.1 ;AT5G07770.2	AT5G07770	formin-like protein 16; formin-like protein 16	AT5G07770; AT5G07770	14	0.998171	I	T	_MSPVEIT(ph)GADAVVT(ph)PPMR_	14	0.0354063	1015.94	1.1138	2	0.72237	-	-	-	-	-	-	-	-	-	943870	404840	539030
1404	AT5G08139.1	AT5G08139	RING/U-box domain-containing protein	AT5G08139	355	1	I	T	_Y(ph)ELPT(ph)DDAEY(ph)EQRK_	5	0.0504827	998.854	3.8117	2	-	-	0.96298	-	1.0673	-	-	-	-	-	5163700	2408000	2755700
1405	AT5G08610.1	AT5G08610	DEAD-box ATP-dependent RNA helicase 26	AT5G08610	109	1	I	T	_GKFT(ph)S(ph)DEDNADPEVVRR_	4	1.41022e-24	1047.93	-5.6116	2	1.1234	1.0888	0.98829	0.94159	1.0087	6.7415	7.8828	91.537	52.183	18.313	283420000	134510000	148910000
1406	AT5G09620.1	AT5G09620	octicosapeptide/Phox/Bem1p domain-containing protein	AT5G09620	160	0.963722	I	T	_LFLFPSSPISGGFGS(ph)EGST(ph)K_	19	2.17846e-73	1087.98	0.1532	2	-	0.83873	0.9656	1.0671	1.2646	-	-	-	7.1891	-	13408000	6747300	6661100
1407	AT5G09650.1	AT5G09650	soluble inorganic pyrophosphatase 1	PPa6	8	0.649297	II	T	_MAATRVLT(ph)AAT(ph)AVTQTT(ph)SCFLAK_	8	0.0324047	885.057	3.175	3	-	-	-	-	-	-	-	-	-	-	0	0	0
1408	AT5G09650.1	AT5G09650	soluble inorganic pyrophosphatase 1	PPa6	11	0.959197	I	T	_MAATRVLT(ph)AAT(ph)AVTQTT(ph)SCFLAK_	11	0.0324047	885.057	3.175	3	-	-	-	-	-	-	-	-	-	-	0	0	0
1409	AT5G09650.1	AT5G09650	soluble inorganic pyrophosphatase 1	PPa6	17	0.424782	III	T	_MAATRVLT(ph)AAT(ph)AVTQTT(ph)SCFLAK_	17	0.0324047	885.057	3.175	3	-	-	-	-	-	-	-	-	-	-	0	0	0
1410	AT5G09970.1	AT5G09970	cytochrome P450, family 78, subfamily A, polypeptide 7	CYP78A7	414	0.778689	I	T	_LS(ph)T(ph)S(ph)DVQLSNGM(ox)VIPK_	3	0.04868	972.895	-0.17519	2	-	-	-	0.92288	-	-	-	-	-	-	2516300	1111300	1405000
1411	AT5G11770.1	AT5G11770	NADH dehydrogenase (ubiquinone) Fe-S protein 7	AT5G11770	130	0.558366	II	T	_QSDCM(ox)IVAGT(ph)LT(ph)NKMAPALRK_	10	0.0266552	1241.06	-1.8771	2	-	-	-	-	-	-	-	-	-	-	5786300	0	5786300
1412	AT5G11770.1	AT5G11770	NADH dehydrogenase (ubiquinone) Fe-S protein 7	AT5G11770	132	0.94227	I	T	_QSDCM(ox)IVAGT(ph)LT(ph)NKMAPALRK_	12	0.0266552	1241.06	-1.8771	2	-	-	-	-	-	-	-	-	-	-	10931000	0	10931000
1413	AT5G12290.1	AT5G12290	dgd1 suppressor 1	DGS1	342	1	I	T	_EAT(ph)MS(ph)FFS(ph)DHVEQPLLSIR_	3	0.0493533	816.331	2.3656	3	-	-	-	-	0.23642	-	-	-	-	-	14798000	8238900	6558700
1414	AT5G14120.1	AT5G14120	major facilitator protein	AT5G14120	295	1	I	T	_REDQEPGLQT(ph)PDLILS(ph)EVEDEKPK_	10	6.24192e-06	732.085	1.3033	4	0.41178	1.0787	1.3963	0.85117	1.1941	-	11.91	6.2533	5.8871	5.5494	50101000	20836000	29265000
1415	AT5G15430.1	AT5G15430	calmodulin-binding protein-like protein	AT5G15430	271	1	I	T	_M(ox)ET(ph)VDEIVES(ph)ELNQR_	3	0.00503493	984.389	0.15923	2	0.98944	1.0476	1.0108	0.96026	0.99742	7.3667	12.228	9.0241	8.8421	10.255	277740000	137200000	140540000
1416	AT5G16660.1 ;AT5G16660.2	AT5G16660	hypothetical protein; hypothetical protein	AT5G16660; AT5G16660	149	1	I	T	_NT(ph)S(ph)S(ph)LNVPVET(ph)DPEVEATT_	2	0.0133161	1161.91	-1.339	2	-	1.1366	-	-	0.17795	-	-	-	-	-	41081000	30092000	10989000
1417	AT5G16660.1 ;AT5G16660.2	AT5G16660	hypothetical protein; hypothetical protein	AT5G16660; AT5G16660	158	0.998981	I	T	_NT(ph)S(ph)S(ph)LNVPVET(ph)DPEVEATT_	11	0.0133161	1161.91	-1.339	2	-	-	-	-	0.17795	-	-	-	-	-	30457000	29488000	968310
1418	AT5G16750.1	AT5G16750	transducin/WD40 domain-containing protein	TOZ	815	0.994697	I	T	_FVRSSFLLDYTLGEMS(ph)VIDPET(ph)VET(ph)EY(ph)PK_	22	0.0460581	737.909	-0.47374	5	-	-	1.0172	-	0.99097	-	-	-	-	-	160160000	79816000	80345000
1419	AT5G16750.1	AT5G16750	transducin/WD40 domain-containing protein	TOZ	818	0.9961	I	T	_FVRSSFLLDYTLGEMS(ph)VIDPET(ph)VET(ph)EY(ph)PK_	25	0.0460581	737.909	-0.47374	5	-	-	1.0172	-	-	-	-	-	-	-	60105000	30846000	29259000
1420	AT5G17530.3 ;AT5G17530.1 ;AT5G17530.2	AT5G17530	phosphoglucosamine mutase family protein; phosphoglucosamine mutase family protein; phosphoglucosamine mutase family protein	AT5G17530; AT5G17530; AT5G17530	24	0.999839	I	T	_MAFNLNSSM(ox)RAHT(ph)LS(ph)K_	13	0.0365723	661.945	-0.16787	3	-	-	256.29	-	38.521	-	-	-	-	-	319690000	1055600	318640000
1421	AT5G18070.1	AT5G18070	phosphoacetylglucosamine mutase	DRT101	66	0.549512	II	T	_LGSATVGLMIT(ph)ASHNK_	11	0.0227964	560.611	0.45373	3	-	-	-	-	0.76136	-	-	-	-	-	3986400	2279300	1707100
1422	AT5G18320.1 ;AT5G18330.1	AT5G18330; AT5G18320	putative U-box domain-containing protein 46; putative U-box domain-containing protein 47	AT5G18320; AT5G18330	46; 53	1	I	T	_ILT(ph)CLRK_	3	0.0230434	492.259	-2.7355	2	-	-	-	-	-	-	-	-	-	-	0	0	0
1423	AT5G19010.1	AT5G19010	mitogen-activated protein kinase 16	MPK16	187	0.999995	I	T	_VAFNDTPTAIFWT(ph)DY(ph)VATR_	13	3.2459e-53	1174.51	-1.5191	2	1.4808	1.2425	-	0.77337	0.83703	9.7709	-	-	2.3452	15.368	44188000	15917000	28272000
1424	AT5G19100.1	AT5G19100	Eukaryotic aspartyl protease family protein	AT5G19100	20	0.998805	I	T	_VIFLLLSLVFLY(ph)LANT(ph)S(ph)HS(ph)LRK_	16	0.0499465	1434.19	5.7196	2	-	-	-	-	-	-	-	-	-	-	0	0	0
1425	AT5G19340.1	AT5G19340	hypothetical protein	AT5G19340	6	0.581819	II	T	_VSAET(ph)ATM(ox)AEAEPST(ph)TGPR_	5	0.00477771	1041.41	0.3982	2	-	-	-	41.439	-	-	-	-	-	-	35469000	682720	34786000
1426	AT5G19340.1	AT5G19340	hypothetical protein	AT5G19340	8	0.866092	I	T	_VSAETAT(ph)M(ox)AEAEPS(ph)TTGPR_	7	0.0430755	1041.41	1.0414	2	-	0.061139	0.066189	-	10.338	-	-	-	-	-	262560000	201290000	61265000
1427	AT5G19340.1	AT5G19340	hypothetical protein	AT5G19340	16	0.498142	III	T	_VS(ph)AETATM(ox)AEAEPST(ph)TGPR_	15	0.00477771	1041.41	0.59673	2	-	-	-	-	-	-	-	-	-	-	0	0	0
1428	AT5G19340.1	AT5G19340	hypothetical protein	AT5G19340	17	0.573303	II	T	_VSAETAT(ph)M(ox)AEAEPSTT(ph)GPR_	16	0.009213	1041.41	0.48367	2	-	-	-	-	-	-	-	-	-	-	10576000	10576000	0
1429	AT5G19820.1	AT5G19820	armadillo/beta-catenin-like repeat-containing protein	emb2734	651	0.498519	III	T	_VVMPPLLQSAQLKPDVT(ph)IT(ph)SADSEDEAEDSDDESMET(ph)IILGDK_	17	0.00400547	1218.78	-2.595	4	0.49598	-	-	-	-	-	-	-	-	-	930010	188320	741690
1430	AT5G19820.1	AT5G19820	armadillo/beta-catenin-like repeat-containing protein	emb2734	653	0.634693	II	T	_VVMPPLLQSAQLKPDVTIT(ph)S(ph)ADSEDEAEDSDDES(ph)METIILGDK_	19	1.32661e-15	1218.78	0.36304	4	-	-	0.90365	0.63187	-	-	-	-	-	-	2979700	2297500	682160
1431	AT5G19820.1	AT5G19820	armadillo/beta-catenin-like repeat-containing protein	emb2734	671	0.567479	II	T	_VVM(ox)PPLLQSAQLKPDVTITS(ph)ADSEDEAEDSDDESMET(ph)IILGDK_	37	3.05799e-06	962.43	1.1508	5	-	0.69141	1.0547	-	1.1077	-	22.893	7.5291	-	-	34091000	21185000	12906000
1432	AT5G20190.1	AT5G20190	tetratricopeptide repeat domain-containing protein	AT5G20190	8	0.563093	II	T	_S(ph)AS(ph)TPLLNS(ph)LVHVSSPRDSPIETVESVHQIQR_	4	0.000105589	931.685	0.45635	4	0.65645	-	-	-	0.3573	53.871	-	-	-	-	18594000	9556600	9037800
1433	AT5G21160.3 ;AT5G21160.2 ;AT5G21160.1	AT5G21160	LA RNA-binding protein; LA RNA-binding protein; LA RNA-binding protein	AT5G21160; AT5G21160; AT5G21160	639	0.797647	I	T	_LSSSPQCT(ph)LSGS(ph)SPPVGSLPK_	8	7.84586e-09	749.332	0.81756	3	-	1.1112	0.84514	1.1499	-	-	-	-	-	-	26324000	13797000	12527000
1434	AT5G21160.3 ;AT5G21160.2 ;AT5G21160.1	AT5G21160	LA RNA-binding protein; LA RNA-binding protein; LA RNA-binding protein	AT5G21160; AT5G21160; AT5G21160	620	0.943515	I	T	_NNGNIS(ph)ESPPSSSIGFFFGST(ph)PPDSHGPR_	21	1.72599e-17	1050.44	-1.2484	3	1.1374	1.0603	1.6169	1.5785	0.90971	9.2897	29.253	10.775	-	46.824	95503000	41944000	53559000
1435	AT5G22650.1 ;AT5G22650.2	AT5G22650	histone deacetylase HDT2; histone deacetylase HDT2	HD2B; HD2B	199	0.921557	I	T	_GMDVDEDDS(ph)DDDEEEDSEDEEEEET(ph)PKKPEPINK_	25	0.03145	820.501	0.55959	5	1.4237	1.3135	0.40429	-	0.57508	-	-	-	-	-	101630000	63820000	37812000
1436	AT5G28460.1 ;AT5G28370.1	AT5G28370; AT5G28460	pentatricopeptide repeat-containing protein; pentatricopeptide repeat-containing protein	AT5G28460; AT5G28370	151; 151	1	I	T	_EKNIPLT(ph)IVAT(ph)K_	7	0.0263519	496.249	1.7923	3	-	-	-	-	-	-	-	-	-	-	67988000	45047000	22941000
1437	AT5G28460.1 ;AT5G28370.1	AT5G28370; AT5G28460	pentatricopeptide repeat-containing protein; pentatricopeptide repeat-containing protein	AT5G28460; AT5G28370	155; 155	1	I	T	_EKNIPLT(ph)IVAT(ph)K_	11	0.0263519	496.249	1.7923	3	-	-	-	-	-	-	-	-	-	-	67988000	45047000	22941000
1438	AT5G36150.1	AT5G36150	cycloartenol synthase	PEN3	352	0.999994	I	T	_T(ph)AMELIHY(ph)HDEAT(ph)RY(ph)ITGGAVPK_	1	0.037952	965.054	2.1348	3	-	-	-	-	-	-	-	-	-	-	0	0	0
1439	AT5G36150.1	AT5G36150	cycloartenol synthase	PEN3	364	0.972128	I	T	_T(ph)AMELIHY(ph)HDEAT(ph)RY(ph)ITGGAVPK_	13	0.037952	965.054	2.1348	3	-	-	-	-	-	-	-	-	-	-	0	0	0
1440	AT5G37360.1	AT5G37360	hypothetical protein	AT5G37360	22	0.666929	II	T	_ASCSS(ph)SSISLLQPLHS(ph)LSS(ph)S(ph)T(ph)LFFSQPSFHFSSSLK_	21	0.00126516	1072.94	-0.06513	4	-	-	-	-	-	-	-	-	-	-	50326000	34217000	16109000
1441	AT5G41820.1	AT5G41820	RAB geranylgeranyl transferase alpha subunit 2	RGTA2	167	0.738066	II	T	_T(ph)SEEDELQY(ph)TTDM(ox)IS(ph)DIS(ph)FTIYSAWHYR_	1	0.0457219	1246.46	-0.24091	3	1.4158	0.93607	0.93564	1.0521	-	-	-	-	-	-	21544000	9094200	12449000
1442	AT5G41820.1	AT5G41820	RAB geranylgeranyl transferase alpha subunit 2	RGTA2	186	0.349576	III	T	_T(ph)SEEDELQY(ph)TTDM(ox)IS(ph)DIS(ph)FTIYSAWHYR_	20	0.0457219	1246.46	-0.24091	3	-	-	1.0512	-	-	-	-	-	-	-	5968100	3237600	2730500
1443	AT5G42870.1 ;AT5G42870.2	AT5G42870	phosphatidic acid phosphohydrolase 2; phosphatidic acid phosphohydrolase 2	PAH2; PAH2	105	0.332253	III	T	_EVEDVVGESES(ph)GEVYT(ph)LSSGDEAETTSRDDVVDK_	16	0.0502167	1264.85	0.68364	3	-	-	-	-	-	-	-	-	-	-	0	0	0
1444	AT5G45420.1	AT5G45420	duplicated SANT DNA-binding domain-containing protein	AT5G45420	105	0.969185	I	T	_IRVGYGQILEPEQIHDES(ph)S(ph)T(ph)DNERESR_	20	0.000623847	1133.14	1.4035	3	1.2726	0.82552	0.70923	0.81771	0.98055	-	12.737	8.4521	2.9552	28.295	48905000	26055000	22850000
1445	AT5G47430.1 ;AT5G47430.3 ;AT5G47430.2	AT5G47430	DWNN domain, a CCHC-type zinc finger; DWNN domain, a CCHC-type zinc finger; DWNN domain, a CCHC-type zinc finger	AT5G47430; AT5G47430; AT5G47430	303	0.524557	II	T	_ILEAGNDST(ph)ENVGS(ph)VGHIPDLESAR_	9	0.0422641	914.067	0.42323	3	1.4852	-	0.69987	1.047	-	-	-	-	-	-	22609000	9076900	13532000
1446	AT5G47690.3 ;AT5G47690.2 ;AT5G47690.1	AT5G47690	sister chromatid cohesion protein PDS5; sister chromatid cohesion protein PDS5; sister chromatid cohesion protein PDS5	AT5G47690; AT5G47690; AT5G47690	1564	0.552442	II	T	_EAEHDDSDT(ph)EGKQENNEMEREAEENAET(ph)SDNETLGAWK_	9	0.00513265	1125.18	1.5987	4	-	-	-	-	1.2399	-	-	-	-	-	7639400	4204900	3434500
1447	AT5G47690.3 ;AT5G47690.2 ;AT5G47690.1	AT5G47690	sister chromatid cohesion protein PDS5; sister chromatid cohesion protein PDS5; sister chromatid cohesion protein PDS5	AT5G47690; AT5G47690; AT5G47690	1130	0.684573	II	T	_LESHADASVIPQT(ph)S(ph)ENEVMIDGESDGNEIPLGK_	13	1.19098e-06	1214.52	0.12164	3	1.1234	-	-	-	0.91591	-	-	-	-	8.2688	23129000	7288400	15841000
1448	AT5G49680.2	AT5G49680	putative cell expansion protein	AT5G49680	806	0.968988	I	T	_QKEEPT(ph)T(ph)T(ph)PNSLDK_	6	0.00856547	914.346	-0.81905	2	-	-	-	-	1.0915	-	-	-	-	-	1293900	640810	653110
1449	AT5G49680.2	AT5G49680	putative cell expansion protein	AT5G49680	807	0.979094	I	T	_QKEEPT(ph)T(ph)T(ph)PNSLDK_	7	0.00856547	914.346	-0.81905	2	-	-	-	-	1.0915	-	-	-	-	-	1293900	640810	653110
1450	AT5G49680.2	AT5G49680	putative cell expansion protein	AT5G49680	808	0.979094	I	T	_QKEEPT(ph)T(ph)T(ph)PNSLDK_	8	0.00856547	914.346	-0.81905	2	-	-	-	-	1.0915	-	-	-	-	-	1293900	640810	653110
1451	AT5G49910.1	AT5G49910	heat shock protein 70-2	CPHSC70-2EAT SHOCK PROTEIN 70-2	18	0.929138	I	T	_ASSAAQIHILGGIGFPT(ph)S(ph)S(ph)S(ph)SS(ph)STK_	17	0.0369155	698.517	2.332	4	-	-	-	-	-	-	-	-	-	-	177020000	61754000	115270000
1452	AT5G52440.1	AT5G52440	Bacterial sec-independent translocation protein mttA/Hcf106	HCF106	16	0.996847	I	T	_M(ox)AM(ox)ALQIIASSSS(ph)SPT(ph)IT(ph)K_	16	0.0201308	1104.95	-0.40686	2	-	0.77221	0.75789	-	0.71791	-	-	-	-	-	16223000	8295100	7927800
1453	AT5G52440.1	AT5G52440	Bacterial sec-independent translocation protein mttA/Hcf106	HCF106	18	0.99701	I	T	_M(ox)AM(ox)ALQIIASSSS(ph)SPT(ph)IT(ph)K_	18	0.0201308	1104.95	-0.40686	2	-	0.77221	0.75789	-	0.71791	-	-	-	-	-	16223000	8295100	7927800
1454	AT5G53830.1	AT5G53830	VQ motif-containing protein	AT5G53830	222	0.538217	II	T	_GFYLHPS(ph)PVS(ph)TPRDSQPLLLPLFPVAS(ph)PAR_	11	1.90492e-11	1167.23	-0.84786	3	0.040123	-	-	-	1.6781	-	-	-	-	-	12224000	9207400	3017000
1455	AT5G54430.1	AT5G54430	universal stress protein (USP) family protein	PHOS32	33	0.918141	I	T	_HSHHHHSSST(ph)PSSAATPT(ph)PTAGAR_	10	1.66304e-10	860.357	-0.48219	3	0.68656	1.2151	-	1.8004	1.21	-	-	-	-	-	14250000	6960100	7289600
1456	AT5G54430.1	AT5G54430	universal stress protein (USP) family protein	PHOS32	39	0.981032	I	T	_HSHHHHSSSTPSSAAT(ph)PTPTAGAR_	16	4.09059e-11	625.528	-0.74311	4	1.5513	1.3105	-	3.5923	0.65492	-	15.152	-	-	29.359	371960000	166350000	205620000
1457	AT5G54430.1	AT5G54430	universal stress protein (USP) family protein	PHOS32	41	0.946956	I	T	_HSHHHHSSSTPSSAATPT(ph)PTAGAR_	18	4.16412e-10	625.528	-0.22777	4	0.61658	1.1333	10.267	4.1667	0.66865	-	-	14.137	-	-	248400000	97272000	151130000
1458	AT5G54430.1	AT5G54430	universal stress protein (USP) family protein	PHOS32	43	0.477079	III	T	_HSHHHHSS(ph)STPSSAATPTPT(ph)AGAR_	20	2.51039e-06	860.357	-0.51036	3	-	-	-	-	-	-	-	-	-	-	0	0	0
1459	AT5G54630.1	AT5G54630	zinc finger-related protein	AT5G54630	118	0.823429	I	T	_SIGSNEFLNPIT(ph)HEVILS(ph)NS(ph)T(ph)CELK_	12	0.0442364	1041.43	-1.6441	3	1.3478	1.0956	1.063	1.3661	0.99383	5.4134	40.048	5.7702	-	16.689	123740000	50337000	73400000
1460	AT5G54630.1	AT5G54630	zinc finger-related protein	AT5G54630	127	0.998813	I	T	_SIGSNEFLNPIT(ph)HEVILS(ph)NS(ph)T(ph)CELK_	21	0.0442364	1041.43	-1.6441	3	1.3478	1.0956	1.063	1.3661	0.99383	5.4134	40.048	5.7702	-	16.689	123740000	50337000	73400000
1461	AT5G55300.2 ;AT5G55300.1	AT5G55300	DNA topoisomerase 1; DNA topoisomerase 1	TOP1ALPHA; TOP1ALPHA	286	0.99322	I	T	_QLSTREDGT(ph)DDDDDDDVPISK_	9	0.015872	805.994	-2.4957	3	-	-	-	1.1336	-	-	-	-	-	-	5184300	2205800	2978600
1462	AT5G58880.1	AT5G58880	hypothetical protein	AT5G58880	759	0.93842	I	T	_ST(ph)EETT(ph)KET(ph)ESDLK_	2	0.050469	919.325	0.79481	2	-	0.051394	12.644	-	0.077324	-	-	-	-	-	96450000	51453000	44997000
1463	AT5G58880.1	AT5G58880	hypothetical protein	AT5G58880	763	0.881099	I	T	_ST(ph)EETT(ph)KET(ph)ESDLK_	6	0.050469	919.325	0.79481	2	-	0.051394	12.644	-	-	-	-	-	-	-	80635000	35909000	44726000
1464	AT5G58880.1	AT5G58880	hypothetical protein	AT5G58880	766	0.838075	I	T	_ST(ph)EETT(ph)KET(ph)ESDLK_	9	0.050469	919.325	0.73291	2	-	0.051394	12.644	-	0.077324	-	-	-	-	-	96450000	51453000	44997000
1465	AT5G60040.2 ;AT5G60040.1	AT5G60040	nuclear RNA polymerase C1; nuclear RNA polymerase C1	NRPC1; NRPC1	1339	1	I	T	_VDNIEGVT(ph)ECVIM(ox)GIPM(ox)K_	8	0.0196969	1058.97	-0.12604	2	0.78455	-	-	-	0.98457	-	-	-	-	0.22981	6465200	3219100	3246100
1466	AT5G60480.1	AT5G60480	homeobox protein 26	HB26	181	0.791363	I	T	_S(ph)RDT(ph)T(ph)SSM(ox)SLNLK_	4	0.0149659	848.309	-0.086889	2	-	0.087371	-	0.60289	-	-	-	-	123	-	42035000	31433000	10602000
1467	AT5G60480.1	AT5G60480	homeobox protein 26	HB26	182	0.529342	II	T	_SRDTT(ph)S(ph)S(ph)M(ox)SLNLK_	5	0.0149659	848.309	-0.20421	2	-	0.083187	-	1.4386	-	-	-	-	-	-	22396000	14551000	7845300
1468	AT5G62020.1	AT5G62020	heat stress transcription factor B-2a	HSFB2A	11	0.916949	I	T	_M(ox)NS(ph)PPVDAM(ox)IT(ph)GES(ph)SSQR_	11	0.0498747	1089.88	-0.22256	2	1.4599	0.84978	1.2409	-	1.1236	-	-	-	-	-	28076000	14192000	13884000
1469	AT5G62390.1	AT5G62390	BCL-2-associated athanogene 7	BAG7	443	1	I	T	_EIAEGVTQIVQMLET(ph)EEE_	15	1.04414e-78	1064.47	-0.037427	2	0.99238	0.95179	0.92645	0.82261	0.87406	11.719	10.368	17.292	21.639	11.387	93454000	48576000	44878000
1470	AT5G63110.1	AT5G63110	histone deacetylase 6	HDA6	422	0.706089	II	T	_IWSGT(ph)ATYES(ph)DSDDDDKPLHGYSCR_	5	0.00888167	1012.39	1.0804	3	-	1.3515	1.8625	-	-	-	-	-	-	-	27048000	8772500	18276000
1471	AT5G63110.1	AT5G63110	histone deacetylase 6	HDA6	424	0.70134	II	T	_IWSGTAT(ph)Y(ph)ESDSDDDDKPLHGYSCR_	7	0.0029414	1012.39	-0.63006	3	1.2513	1.4135	-	0.64752	-	6.9538	-	-	-	-	36391000	16862000	19529000
1472	AT5G63550.2 ;AT5G63550.1	AT5G63550	DEK domain-containing chromatin associated protein; DEK domain-containing chromatin associated protein	AT5G63550; AT5G63550	484	0.992213	I	T	_DVITEAINAMT(ph)DDEEEDEEEEAEAGS(ph)DK_	11	0.0351316	1082.07	-1.1535	3	-	0.70428	-	-	-	-	-	-	-	-	1576700	1139000	437710
1473	AT5G64430.1	AT5G64430	octicosapeptide/Phox/Bem1p domain-containing protein	AT5G64430	163	0.778015	I	T	_LFLFPASSGFGSQS(ph)S(ph)T(ph)QSDRDRFVEALNTVPR_	16	0.00379913	939.918	0.97317	4	1.0305	1.0727	0.86702	-	0.40962	15.458	-	-	-	-	45250000	20825000	24425000
1474	AT5G64960.2	AT5G64960	cyclin-dependent kinase C-2	CDKC2	2	0.999987	I	T	_T(ph)Y(ph)IS(ph)VFIVCM(ox)EFPITAIR_	1	0.0346754	806.011	1.586	3	-	-	-	-	-	-	-	-	-	-	14383000	11764000	2618800
1475	AT5G65930.3 ;AT5G65930.2 ;AT5G65930.1	AT5G65930	kinesin-like calmodulin-binding protein (ZWICHEL); kinesin-like calmodulin-binding protein (ZWICHEL); kinesin-like calmodulin-binding protein (ZWICHEL)	ZWI; ZWI; ZWI	911	0.949322	I	T	_QM(ox)LT(ph)T(ph)VDEFTVEHPWK_	4	0.000549266	1068.94	1.2326	2	-	-	-	-	1.0061	-	-	-	-	-	1523200	670260	852950
1476	AT5G65930.3 ;AT5G65930.2 ;AT5G65930.1	AT5G65930	kinesin-like calmodulin-binding protein (ZWICHEL); kinesin-like calmodulin-binding protein (ZWICHEL); kinesin-like calmodulin-binding protein (ZWICHEL)	ZWI; ZWI; ZWI	912	0.841187	I	T	_QM(ox)LT(ph)T(ph)VDEFTVEHPWK_	5	0.000549266	1068.94	1.2326	2	-	-	-	-	1.0061	-	-	-	-	-	1523200	670260	852950
1477	AT5G66130.1	AT5G66130	cell cycle checkpoint protein RAD17	ATRAD17	311	0.999582	I	T	_VT(ph)T(ph)M(ox)EIDQM(ox)AT(ph)ASGGDIR_	2	0.0460752	1084.39	0.27191	2	-	-	-	-	-	-	-	-	-	-	2712700	0	2712700
1478	AT5G66130.1	AT5G66130	cell cycle checkpoint protein RAD17	ATRAD17	312	0.999582	I	T	_VT(ph)T(ph)M(ox)EIDQM(ox)AT(ph)ASGGDIR_	3	0.0460752	1084.39	0.27191	2	-	-	-	-	-	-	-	-	-	-	2712700	0	2712700
1479	AT5G66130.1	AT5G66130	cell cycle checkpoint protein RAD17	ATRAD17	320	0.796069	I	T	_VT(ph)T(ph)M(ox)EIDQM(ox)AT(ph)ASGGDIR_	11	0.0460752	1084.39	0.27191	2	-	-	-	-	-	-	-	-	-	-	2712700	0	2712700
1480	ATMG00520.1	ATMG00520			436	1	I	T	_GM(ox)S(ph)KT(ph)GS(ph)LQDGVQLAET(ph)LGT(ph)AGVR_	5	0.0507391	931.353	1.8272	3	1.1945	0.81282	-	-	-	-	-	-	-	-	65571000	29433000	36138000
1481	ATMG00520.1	ATMG00520			448	1	I	T	_GM(ox)S(ph)KT(ph)GS(ph)LQDGVQLAET(ph)LGT(ph)AGVR_	17	0.0507391	931.353	1.8272	3	1.1945	0.81282	-	-	-	-	-	-	-	-	65571000	29433000	36138000
1482	ATMG00520.1	ATMG00520			451	1	I	T	_GM(ox)S(ph)KT(ph)GS(ph)LQDGVQLAET(ph)LGT(ph)AGVR_	20	0.0507391	931.353	1.8272	3	1.1945	0.81282	-	-	-	-	-	-	-	-	65571000	29433000	36138000
1483	AT4G01370.1 ;AT1G01560.2 ;AT1G01560.1	AT1G01560; AT4G01370	mitogen-activated protein kinase 4; mitogen-activated protein kinase 11; mitogen-activated protein kinase 11	MPK4; MPK11; MPK11	200; 203	0.999995	I	Y	_SETDFMT(ph)EY(ph)VVTR_	9	4.78494e-05	869.328	1.3272	2	-	-	1.1099	-	-	-	-	-	-	-	2054000	827520	1226500
1484	AT1G05410.1 ;AT1G05410.2	AT1G05410	hypothetical protein; hypothetical protein	AT1G05410; AT1G05410	219	0.783848	I	Y	_AYLAGTIGGSM(ox)GLDTEY(ph)Y(ph)CRR_	17	0.0436429	844.011	-2.8986	3	-	-	-	-	-	-	-	-	-	-	0	0	0
1485	AT1G05410.1 ;AT1G05410.2	AT1G05410	hypothetical protein; hypothetical protein	AT1G05410; AT1G05410	220	0.927454	I	Y	_AYLAGTIGGSM(ox)GLDTEY(ph)Y(ph)CRR_	18	0.0436429	844.011	-2.8986	3	-	-	-	-	-	-	-	-	-	-	0	0	0
1486	AT1G05460.1	AT1G05460	putative RNA helicase SDE3	SDE3	667	1	I	Y	_EFPM(ox)VFY(ph)GIQGCDER_	7	0.0501636	972.389	0.91317	2	-	-	-	-	0.66471	-	-	-	-	-	1304100	729100	575030
1487	AT1G05805.1	AT1G05805	transcription factor bHLH128	AT1G05805	26	0.946852	I	Y	_Y(ph)GSAPGSFLNSVVDEVIGGGSSNAR_	1	5.9489e-12	840.718	-0.32216	3	-	1.0951	-	-	-	-	-	-	-	-	3721300	1726300	1995100
1488	AT1G57870.3 ;AT1G57870.1 ;AT1G57870.2 ;AT5G14640.1 ;AT3G05840.1 ;AT3G05840.2 ;AT1G06390.1 ;AT1G06390.2 ;AT5G26751.1	AT1G57870; AT5G26751; AT3G05840; AT5G14640; AT1G06390	glycogen synthase kinase 3 beta; glycogen synthase kinase 3 beta; glycogen synthase kinase 3 beta; Shaggy-related protein kinase epsilon; Shaggy-related protein kinase gamma; Shaggy-related protein kinase gamma; Shaggy-related protein kinase iota; Shaggy-related protein kinase iota; Shaggy-related protein kinase alpha	SK42; SK42; SK42; SK13; ATSK12; ATSK12; GSK1; GSK1; SK 11	242; 229; 233; 234; 230	0.95674	I	Y	_GEPNISY(ph)ICSR_	7	0.00687862	688.289	0.91083	2	0.92191	0.97792	-	0.74022	1.2088	-	13.596	-	-	-	15873000	7919000	7953700
1489	AT1G11510.1	AT1G11510	DNA-binding storekeeper protein-related transcriptional regulator	AT1G11510	170	1	I	Y	_DT(ph)GVS(ph)NT(ph)NKVY(ph)ELVK_	11	0.0503688	993.869	-0.097795	2	0.0081136	-	-	-	-	-	-	-	-	-	123650000	123110000	545180
1490	AT1G13030.1	AT1G13030	coilin	AT1G13030	139	0.79578	I	Y	_ETGGY(ph)ES(ph)ESEEDELEEEAEEFVPEK_	5	0.0143009	1017.38	-1.2419	3	2.8447	0.92921	-	1.1479	5.6981	-	-	-	-	-	31046000	8185300	22861000
1491	AT1G13195.1 ;AT1G13195.2	AT1G13195	RING/U-box domain-containing protein; RING/U-box domain-containing protein	AT1G13195; AT1G13195	215	0.823094	I	Y	_DYPEALFVVY(ph)Y(ph)EYS(ph)NLL_	10	0.0506612	1169.46	-1.2004	2	-	-	-	-	-	-	-	-	-	-	2890800	2890800	0
1492	AT1G13195.1 ;AT1G13195.2	AT1G13195	RING/U-box domain-containing protein; RING/U-box domain-containing protein	AT1G13195; AT1G13195	216	0.823094	I	Y	_DYPEALFVVY(ph)Y(ph)EYS(ph)NLL_	11	0.0506612	1169.46	-1.2004	2	-	-	-	-	-	-	-	-	-	-	2890800	2890800	0
1493	AT1G13480.1	AT1G13480	hypothetical protein	AT1G13480	66	0.9498	I	Y	_LNAAY(ph)T(ph)S(ph)GGGEHQTTHLTPVVFIPVLDQPLS(ph)SNLYYVLQR_	5	0.0326209	944.633	-0.94806	5	1	-	1.0008	0.9755	0.89055	-	-	-	-	-	139980000	71465000	68519000
1494	AT1G14190.1	AT1G14190	glucose-methanol-choline oxidoreductase-like protein	AT1G14190	71	0.955381	I	Y	_YFGYS(ph)LLNTDEY(ph)S(ph)SVAQS(ph)FT(ph)SVDGIENYR_	12	0.0428047	1242.45	-1.1837	3	8.7264	4.3225	2.6971	4.293	-	-	-	-	-	-	94080000	7655800	86424000
1495	AT1G15480.1	AT1G15480	pentatricopeptide repeat-containing protein	AT1G15480	514	0.983358	I	Y	_PLM(ox)S(ph)S(ph)FM(ox)YLMHEY(ph)VRR_	13	0.0407449	1166.44	-0.51721	2	-	-	-	-	-	-	-	-	-	-	0	0	0
1496	AT1G19780.1 ;AT1G15990.1	AT1G19780; AT1G15990	cyclic nucleotide gated channel 8; cyclic nucleotide gated channel 7	CNGC8; CNGC7	279; 244	0.785289	I	Y	_TAGAFAEGAWAGAAYYLLWY(ph)MLAS(ph)HIT(ph)GAFWYM(ox)LSVER_	20	0.0413191	1125.99	-0.70993	4	1.3702	1.3449	1.1998	-	-	-	-	-	-	-	50031000	22574000	27457000
1497	AT1G19620.1	AT1G19620	hypothetical protein	AT1G19620	61	0.539253	II	Y	_KEPDLYDQY(ph)VAAVPPPSTVTPFDSY(ph)NMS(ph)K_	9	0.0446295	875.618	-2.7004	4	-	-	-	-	-	-	-	-	-	-	4162500	0	4162500
1498	AT1G19620.1	AT1G19620	hypothetical protein	AT1G19620	77	0.712292	II	Y	_KEPDLYDQY(ph)VAAVPPPSTVTPFDSY(ph)NMS(ph)K_	25	0.0446295	875.618	-2.7004	4	-	-	-	-	-	-	-	-	-	-	4162500	0	4162500
1499	AT1G20110.1	AT1G20110	RING/FYVE/PHD zinc finger-containing protein	AT1G20110	234	0.399397	III	Y	_RSDSGEY(ph)PAFEDSYGDGVYAYQGGK_	7	5.75587e-07	933.38	-1.4601	3	-	-	-	-	-	-	-	-	-	-	0	0	0
1500	AT1G22500.1	AT1G22500	E3 ubiquitin-protein ligase ATL15	AT1G22500	59	0.809564	I	Y	_T(ph)S(ph)FSPTTAIIMIVLVS(ph)VFFALGCISVY(ph)M(ox)R_	27	0.0120222	1187.19	-2.6075	3	-	-	-	2.1539	-	-	-	-	-	-	6263400	919320	5344000
1501	AT1G23670.2	AT1G23670	hypothetical protein	AT1G23670	101	0.682912	II	Y	_FT(ph)IGLPPEAVFDILTTYENPSY(ph)FTM(ox)MK_	22	0.0465374	826.119	0.28994	4	0.93988	0.83079	0.86413	0.81775	-	17.461	-	-	22.177	-	3834800	1980600	1854200
1502	AT1G23940.1	AT1G23940	armadillo/beta-catenin-like repeat-containing protein	AT1G23940	188	1	I	Y	_LM(ox)LIHM(ox)LGY(ph)PT(ph)HFVQMECLK_	9	0.0507406	885.054	-0.20813	3	-	0.29756	-	-	-	-	-	-	-	-	1571800	1486400	85430
1503	AT1G28420.1	AT1G28420	homeobox-1	HB-1	1257	0.764851	I	Y	_WMWTET(ph)Y(ph)SSLPSCARK_	7	0.0485265	1081.93	-0.63377	2	-	17.81	-	0.077009	-	-	-	-	-	-	85127000	21881000	63246000
1504	AT1G30290.1	AT1G30290	PPR repeat domain-containing protein	AT1G30290	527	0.776826	I	Y	_EM(ox)M(ox)NM(ox)SEEHWWSPNSITY(ph)S(ph)VIMHGLR_	18	0.0481728	844.086	0.92711	4	-	-	1.3976	0.67971	-	-	-	39.997	-	-	14352000	6284400	8068000
1505	AT4G19710.2 ;AT1G31230.1 ;AT4G19710.1	AT4G19710; AT1G31230	bifunctional aspartokinase/homoserine dehydrogenase 1; bifunctional aspartokinase/homoserine dehydrogenase 1; bifunctional aspartokinase/homoserine dehydrogenase 1	AK-HSDH II; AK-HSDH I; AK-HSDH II	694; 689	0.636465	II	Y	_KSY(ph)THYFY(ph)EATVGAGLPIIS(ph)T(ph)LR_	3	0.0490869	969.745	-3.3126	3	-	-	-	-	-	-	-	-	-	-	0	0	0
1506	AT4G19710.2 ;AT1G31230.1 ;AT4G19710.1	AT4G19710; AT1G31230	bifunctional aspartokinase/homoserine dehydrogenase 1; bifunctional aspartokinase/homoserine dehydrogenase 1; bifunctional aspartokinase/homoserine dehydrogenase 1	AK-HSDH II; AK-HSDH I; AK-HSDH II	699; 694	0.492308	III	Y	_KSY(ph)THYFY(ph)EATVGAGLPIIS(ph)T(ph)LR_	8	0.0490869	969.745	-3.3126	3	-	-	-	-	-	-	-	-	-	-	0	0	0
1507	AT1G34220.1 ;AT1G34220.2	AT1G34220	Regulator of Vps4 activity in the MVB pathway protein; Regulator of Vps4 activity in the MVB pathway protein	AT1G34220; AT1G34220	240	0.96847	I	Y	_EKS(ph)DSDS(ph)EY(ph)DILDFPEVPNVLLRPTPGATSVNAPDAAK_	9	3.83286e-17	1075.23	-1.834	4	0.96562	0.80549	0.81652	0.48274	1.2597	-	-	3.5964	-	11.464	99120000	40043000	59077000
1508	AT1G34570.1	AT1G34570	essential protein Yae1, N-terminal-domain-containing protein	AT1G34570	40	0.966196	I	Y	_DHGLENLDDPFY(ph)GS(ph)SDEDYSEAR_	12	1.1888e-06	1396.01	0.31313	2	0.77802	1.1396	1.8685	1.4374	-	-	6.2613	-	-	-	47779000	21378000	26402000
1509	AT1G37130.1	AT1G37130	Nitrate reductase (NADH)	NIA2	621	0.5579	II	Y	_IGELITTGY(ph)S(ph)S(ph)DSSSPNNS(ph)VHGSSAVFSLLAPIGEATPVR_	9	5.48419e-09	1446.63	0.26654	3	-	-	1.0377	-	-	-	-	-	-	-	2430600	1135100	1295500
1510	AT1G45150.1	AT1G45150	hypothetical protein	AT1G45150	396	1	I	Y	_AY(ph)FY(ph)LWDEPLNM(ox)EHFDNVRK_	2	0.0450253	921.717	-1.6555	3	-	-	-	-	-	-	-	-	-	-	13021000	0	13021000
1511	AT1G45150.1	AT1G45150	hypothetical protein	AT1G45150	398	1	I	Y	_AY(ph)FY(ph)LWDEPLNM(ox)EHFDNVRK_	4	0.0450253	921.717	-1.6555	3	-	-	-	-	-	-	-	-	-	-	13021000	0	13021000
1512	AT1G48660.1	AT1G48660	auxin-responsive GH3-like protein	AT1G48660	375	0.999862	I	Y	_LGCY(ph)Y(ph)ET(ph)VVT(ph)S(ph)YFGLHR_	4	0.0462572	1232.91	0.61899	2	5.1373	-	5.0786	4.5267	6.5122	15.4	-	241.3	141.65	4.63	58851000	14411000	44441000
1513	AT1G48660.1	AT1G48660	auxin-responsive GH3-like protein	AT1G48660	376	0.999862	I	Y	_LGCY(ph)Y(ph)ET(ph)VVT(ph)S(ph)YFGLHR_	5	0.0462572	1232.91	0.61899	2	5.1373	-	5.0786	4.5267	6.5122	15.4	-	241.3	141.65	4.63	58851000	14411000	44441000
1514	AT1G48660.1	AT1G48660	auxin-responsive GH3-like protein	AT1G48660	383	0.767179	I	Y	_LGCY(ph)Y(ph)ET(ph)VVT(ph)SY(ph)FGLHR_	12	0.0505457	1232.91	0.65495	2	4.6073	-	0.081383	4.5267	6.5122	-	-	-	-	4.63	45262000	8628300	36634000
1515	AT1G51140.1	AT1G51140	transcription factor bHLH122	AT1G51140	28	0.881288	I	Y	_Y(ph)QSAPSSYFSSFGESIEEFLDRPTS(ph)PETER_	1	5.29071e-07	1201.83	0.3071	3	0.97783	1.0137	-	-	1.0985	13.684	-	-	-	-	44439000	19738000	24700000
1516	AT1G51172.1	AT1G51172	hypothetical protein	AT1G51172	20	0.995251	I	Y	_Y(ph)MT(ph)SLSTPSRLT(ph)LLR_	1	0.0148373	989.929	0.47699	2	-	-	-	-	-	-	-	-	-	-	9608300	2412700	7195700
1517	AT1G52155.1	AT1G52155	hypothetical protein	AT1G52155	217	0.840842	I	Y	_FQGAM(ox)QIVAMAETVIY(ph)M(ox)NMDNS(ph)SQNYWLR_	16	0.0176529	1201.83	0.10444	3	-	1.0455	-	-	-	-	-	-	-	-	17691000	8313400	9378000
1518	AT1G55540.2 ;AT1G55540.1	AT1G55540	Nuclear pore complex protein; Nuclear pore complex protein	emb1011; emb1011	441	0.754594	I	Y	_LVMFNVASVAGRPASSDTDLAS(ph)SSDIEDAY(ph)TPLIEDDLSK_	30	4.11638e-05	1453.99	-1.1121	3	-	-	0.60568	0.88371	-	-	-	-	-	-	8005300	4090300	3915000
1519	AT1G58310.1	AT1G58310	F-box protein	AT1G58310	42	0.947271	I	Y	_Y(ph)LFASVPNLDFDDS(ph)VHLR_	1	0.0407346	1134.49	0.8001	2	-	-	1.6524	-	1.6114	-	-	-	-	5.6622	11778000	3212500	8565600
1520	AT1G61750.1	AT1G61750	Receptor-like protein kinase-related protein	AT1G61750	161	0.598412	II	Y	_IFSILDQGPFVT(ph)WT(ph)SYDT(ph)TLYQFYFINTVEY(ph)R_	31	0.0462191	1062.7	-0.28964	4	-	-	-	-	-	-	-	-	-	-	4322000	0	4322000
1521	AT1G62910.1 ;AT1G63130.1 ;AT1G62930.1 ;AT1G63400.1	AT1G63400; AT1G63130; AT1G62910; AT1G62930	pentatricopeptide repeat-containing protein; pentatricopeptide repeat-containing protein; pentatricopeptide repeat-containing protein; pentatricopeptide repeat-containing protein	AT1G62910; AT1G63130; AT1G62930; AT1G63400	368; 364; 366; 363	0.774521	I	Y	_RS(ph)IDPDIFT(ph)Y(ph)SSLINGFCM(ox)HDR_	10	0.0422292	967.379	1.1475	3	0.57392	1.0234	1.2447	-	-	-	8.9923	-	-	-	82458000	44086000	38372000
1522	AT1G63590.1	AT1G63590	putative cysteine-rich repeat secretory protein 5	AT1G63590	78	0.992888	I	Y	_S(ph)SIGSYSNATAGLS(ph)PNT(ph)IY(ph)GM(ox)FLCR_	19	0.0478791	1001.71	1.2127	3	-	-	-	-	-	-	-	-	-	-	6974200	6974200	0
1523	AT1G69930.1	AT1G69930	glutathione S-transferase TAU 11	GSTU11	81	0.998708	I	Y	_ES(ph)LNIVM(ox)Y(ph)VDET(ph)WLSGPPILPSDPFDR_	8	0.0352654	1116.14	-0.53192	3	-	-	-	1.0715	-	-	-	-	-	-	3628700	1155000	2473800
1524	AT1G70390.1	AT1G70390	putative F-box protein	AT1G70390	278	0.999995	I	Y	_Y(ph)FVDES(ph)PIVLY(ph)YNKNTK_	1	0.0494221	778.324	0.57385	3	9.6502	-	-	-	-	-	-	-	-	-	38570000	2181300	36389000
1525	AT1G70390.1	AT1G70390	putative F-box protein	AT1G70390	288	0.973405	I	Y	_Y(ph)FVDES(ph)PIVLY(ph)YNKNTK_	11	0.0494221	778.324	1.4702	3	9.6502	-	-	-	-	-	-	-	-	-	38570000	2181300	36389000
1526	AT1G70580.1 ;AT1G70580.2 ;AT1G70580.3 ;AT1G70580.4	AT1G70580	alanine-2-oxoglutarate aminotransferase 2; alanine-2-oxoglutarate aminotransferase 2; alanine-2-oxoglutarate aminotransferase 2; alanine-2-oxoglutarate aminotransferase 2	AOAT2; AOAT2; AOAT2; AOAT2	478	0.865814	I	Y	_FNDEFMSQYADNFGY(ph)SRM(ox)_	15	0.0244362	1159.43	-0.11401	2	-	-	-	0.2579	0.18975	-	-	-	18.987	30.026	7563600	6333100	1230500
1527	AT1G70620.3 ;AT1G70620.1 ;AT1G70620.2	AT1G70620	cyclin-related protein; cyclin-related protein; cyclin-related protein	AT1G70620; AT1G70620; AT1G70620	438	1	I	Y	_FEERES(ph)MDDDVLY(ph)K_	13	0.047587	968.36	-1.9438	2	-	-	-	-	-	-	-	-	-	-	0	0	0
1528	AT1G71180.1	AT1G71180	6-phosphogluconate dehydrogenase-like protein	AT1G71180	3	0.479148	III	Y	_MFY(ph)QS(ph)SSSLTQILHSFCGNTEM(ox)ETPYPKLIDPS(ph)K_	3	0.0495826	839.354	1.3284	5	-	-	-	-	-	-	-	-	-	-	0	0	0
1529	AT1G71210.1	AT1G71210	pentatricopeptide repeat-containing protein	AT1G71210	811	0.796252	I	Y	_CYPLDM(ox)Y(ph)T(ph)YNMLLRMIVMNQAEDAYEMVER_	7	0.0438949	1313.54	0.64907	3	0.17685	8.6355	-	1.0646	-	-	-	-	22.05	-	155060000	61338000	93726000
1530	AT1G73240.1	AT1G73240	hypothetical protein	AT1G73240	457	0.99921	I	Y	_RSIGAM(ox)YAY(ph)AY(ph)AAT(ph)DVLR_	9	0.036578	1124.45	4.7998	2	-	-	-	-	-	-	-	-	-	-	0	0	0
1531	AT1G73240.1	AT1G73240	hypothetical protein	AT1G73240	459	0.999513	I	Y	_RSIGAM(ox)YAY(ph)AY(ph)AAT(ph)DVLR_	11	0.036578	1124.45	4.7998	2	-	-	-	-	-	-	-	-	-	-	0	0	0
1532	AT1G73350.2 ;AT1G73350.1 ;AT1G73350.3	AT1G73350	hypothetical protein; hypothetical protein; hypothetical protein	AT1G73350; AT1G73350; AT1G73350	165	0.822266	I	Y	_GLLGLAY(ph)DS(ph)SDEED_	7	0.00327208	822.292	-0.53673	2	-	-	0.95203	1.0012	0.84159	-	-	-	-	-	5288000	2413700	2874300
1533	AT1G74600.1	AT1G74600	pentatricopeptide repeat-containing protein	AT1G74600	697	0.800893	I	Y	_AAALS(ph)DESS(ph)LGAQVHAYITKIGLCTEPSVGSSLLT(ph)MY(ph)S(ph)K_	37	0.0479634	1114.72	-1.2345	4	-	-	1.4335	-	-	-	-	31.039	-	-	17595000	8286400	9308200
1534	AT1G76520.1 ;AT1G76520.2	AT1G76520	auxin efflux carrier-like protein; auxin efflux carrier-like protein	AT1G76520; AT1G76520	149	0.764527	I	Y	_YGMGY(ph)VALSM(ox)AMGSIYIWTY(ph)VY(ph)NLMR_	5	0.0426855	1103.78	-2.7536	3	-	-	-	-	-	-	-	-	-	-	2575400	0	2575400
1535	AT1G76520.1 ;AT1G76520.2	AT1G76520	auxin efflux carrier-like protein; auxin efflux carrier-like protein	AT1G76520; AT1G76520	164	0.551347	II	Y	_YGMGY(ph)VALSM(ox)AMGSIYIWTY(ph)VY(ph)NLMR_	20	0.0426855	1103.78	-2.7536	3	-	-	-	-	-	-	-	-	-	-	2575400	0	2575400
1536	AT1G76520.1 ;AT1G76520.2	AT1G76520	auxin efflux carrier-like protein; auxin efflux carrier-like protein	AT1G76520; AT1G76520	166	0.551319	II	Y	_YGMGY(ph)VALSM(ox)AMGSIYIWTY(ph)VY(ph)NLMR_	22	0.0426855	1103.78	-2.7536	3	-	-	-	-	-	-	-	-	-	-	2575400	0	2575400
1537	AT1G77760.1	AT1G77760	nitrate reductase [NADH]	NIA1	624	0.470372	III	Y	_IGELITT(ph)GY(ph)DSSPNVS(ph)VHGASNFGPLLAPIK_	9	0.0169902	1132.19	0.5807	3	-	-	-	-	-	-	-	-	-	-	0	0	0
1538	AT1G78650.1	AT1G78650	DNA-directed DNA polymerase	POLD3	320	0.985667	I	Y	_VIFDFSDDEY(ph)EDVISLASPSS(ph)PK_	10	3.94053e-10	907.382	1.3003	3	-	0.97603	1.524	-	-	-	-	-	-	-	3692600	1634300	2058300
1539	AT1G80270.1 ;AT1G80270.2 ;AT1G80270.3	AT1G80270	pentatricopeptide repeat-containing protein; pentatricopeptide repeat-containing protein; pentatricopeptide repeat-containing protein	PPR596; PPR596; PPR596	511	0.701779	II	Y	_LM(ox)M(ox)NSFM(ox)Y(ph)IMDEYSK_	8	0.0493187	1015.89	-0.89208	2	-	-	-	-	-	-	-	-	-	-	3094400	0	3094400
1540	AT2G16640.1	AT2G16640	translocase of chloroplast 132	TOC132	853	0.454136	III	Y	_LPEQQYGDEEDEDDLEESSDSDEES(ph)EY(ph)DQLPPFK_	27	0.00106888	1389.52	0.40513	3	-	4.3296	0.12608	-	0.13131	-	-	-	-	26.942	119460000	101010000	18458000
1541	AT2G17760.1	AT2G17760	aspartyl protease-like protein	AT2G17760	356	0.75042	I	Y	_RY(ph)QT(ph)T(ph)DSELPFEY(ph)CYALSPNK_	2	0.0293452	1451.53	-1.5718	2	-	4.7115	-	-	-	-	-	-	-	-	4021000	562060	3459000
1542	AT2G17760.1	AT2G17760	aspartyl protease-like protein	AT2G17760	367	0.643467	II	Y	_RY(ph)QT(ph)T(ph)DSELPFEY(ph)CYALSPNK_	13	0.0293452	1451.53	-1.5718	2	-	4.7115	-	-	-	-	-	-	-	-	4021000	562060	3459000
1543	AT2G18220.1	AT2G18220	nucleolar complex protein 2-like protein	AT2G18220	235	0.788616	I	Y	_S(ph)Y(ph)LGNSLHVLNQM(ox)T(ph)DT(ph)EMITFTLRR_	2	0.0260732	1092.78	4.0349	3	-	0.30094	-	-	-	-	-	-	-	-	2225200	1895700	329460
1544	AT2G18410.1	AT2G18410	hypothetical protein	AT2G18410	353	0.501144	II	Y	_GGEIIY(ph)FRDSDDEHPDS(ph)DEDPDDDLDI_	6	0.0345389	1085.4	-1.3078	3	-	0.47714	-	-	-	-	-	-	-	-	3185300	2391500	793820
1545	AT2G23360.1	AT2G23360	filament-like plant protein 7	AT2G23360	772	0.853158	I	Y	_ET(ph)ALLS(ph)ET(ph)LMY(ph)DVT(ph)DKS(ph)NNLPDAQPSHETTK_	11	0.0466645	786.494	-1.1729	5	-	1.2421	0.99326	0.58069	-	-	-	-	-	-	5578100	3051300	2526800
1546	AT2G27150.1 ;AT2G27150.2	AT2G27150	abscisic-aldehyde oxidase; abscisic-aldehyde oxidase	AAO3; AAO3	922	0.899599	I	Y	_T(ph)AMRAPGEVQGS(ph)Y(ph)IAESIIENVAS(ph)SLQMDVDAVR_	13	0.0407431	982.665	0.025059	4	1.2233	0.58829	7.5918	-	0.31328	321.26	287.35	88.946	-	212.82	613080000	288060000	325020000
1547	AT2G27550.1	AT2G27550	protein centroradialis	ATC	140	0.732953	II	Y	_GSVVSVPSY(ph)RDQFNT(ph)R_	9	0.0458676	986.422	-1.2524	2	-	0.53556	-	-	-	-	-	-	-	-	9595500	6159700	3435700
1548	AT2G34357.1	AT2G34357	NUC173 domain-containing protein	AT2G34357	1053	0.959598	I	Y	_IFSDVY(ph)ADSEDS(ph)DGDDM(ox)DAESHGR_	6	2.36129e-06	936.988	0.33965	3	1.0527	1.1065	1.0528	1.072	0.81642	11.142	-	-	27.744	-	80544000	39267000	41277000
1549	AT2G34610.1	AT2G34610	hypothetical protein	AT2G34610	17	0.973406	I	Y	_M(ox)T(ph)EM(ox)PSYVVETPLFEPY(ph)K_	17	0.0489173	1176.98	2.9189	2	-	-	-	-	-	-	-	-	-	-	1305900	1305900	0
1550	AT2G35710.1 ;AT2G35710.2	AT2G35710	nucleotide-diphospho-sugar transferase domain-containing protein; nucleotide-diphospho-sugar transferase domain-containing protein	AT2G35710; AT2G35710	153	1	I	Y	_LPLGY(ph)QMDAS(ph)Y(ph)FY(ph)LK_	5	0.0457803	1064.88	-0.18186	2	26.605	35.423	28.83	30.519	33.262	27.574	-	305.64	20.073	10.421	252290000	8201300	244090000
1551	AT2G35710.1 ;AT2G35710.2	AT2G35710	nucleotide-diphospho-sugar transferase domain-containing protein; nucleotide-diphospho-sugar transferase domain-containing protein	AT2G35710; AT2G35710	159	1	I	Y	_LPLGY(ph)QMDAS(ph)Y(ph)FY(ph)LK_	11	0.0457803	1064.88	-0.18186	2	26.605	35.423	28.83	30.519	33.262	27.574	-	305.64	20.073	10.421	252290000	8201300	244090000
1552	AT2G35710.1 ;AT2G35710.2	AT2G35710	nucleotide-diphospho-sugar transferase domain-containing protein; nucleotide-diphospho-sugar transferase domain-containing protein	AT2G35710; AT2G35710	161	1	I	Y	_LPLGY(ph)QMDAS(ph)Y(ph)FY(ph)LK_	13	0.0457803	1064.88	-0.18186	2	26.605	35.423	28.83	30.519	33.262	27.574	-	305.64	20.073	10.421	252290000	8201300	244090000
1553	AT2G38250.1	AT2G38250	DNA-binding protein	AT2G38250	154	0.971075	I	Y	_REY(ph)S(ph)SDEEEENVNEELVDVSNDPK_	3	7.86912e-08	995.723	-0.64056	3	0.85385	0.96631	0.78889	1.0996	1.3707	29.879	36.8	8.96	-	13.447	145590000	72704000	72891000
1554	AT2G38280.1 ;AT2G38280.2	AT2G38280	AMP deaminase; AMP deaminase	FAC1; FAC1	70	0.536029	II	Y	_VNDQY(ph)GRSPASLPDATPFTDGGGGGGGDTGR_	5	4.77037e-08	1020.44	-0.95847	3	-	-	-	1.5234	-	-	-	-	-	-	16513000	4318400	12194000
1555	AT2G43790.1	AT2G43790	mitogen-activated protein kinase 6	MPK6	223	1	I	Y	_VTSESDFMT(ph)EY(ph)VVTR_	11	5.44033e-53	962.378	0.0397	2	0.80293	0.88278	0.76202	0.82773	1.0412	85.397	12.732	66.001	51.742	45.24	146970000	72526000	74443000
1556	AT2G45880.1 ;AT4G00490.1	AT2G45880; AT4G00490	beta-amylase 7; beta-amylase 2	BAM7; BAM2	390; 237	1	I	Y	_T(ph)ALEVY(ph)FDY(ph)M(ox)R_	6	0.0354982	832.281	2.346	2	-	-	-	-	-	-	-	-	-	-	563940	0	563940
1557	AT2G45880.1 ;AT4G00490.1	AT2G45880; AT4G00490	beta-amylase 7; beta-amylase 2	BAM7; BAM2	393; 240	1	I	Y	_T(ph)ALEVY(ph)FDY(ph)M(ox)R_	9	0.0354982	832.281	2.346	2	-	-	-	-	-	-	-	-	-	-	563940	0	563940
1558	AT2G47330.1	AT2G47330	DEAD-box ATP-dependent RNA helicase 24	AT2G47330	158	0.873634	I	Y	_AVDAGM(ox)LDY(ph)DSDDNPIVVDK_	9	0.0229076	749.984	-3.6118	3	1.0347	-	-	-	-	-	-	-	-	-	7284800	2874200	4410600
1559	AT2G47330.1	AT2G47330	DEAD-box ATP-dependent RNA helicase 24	AT2G47330	138	0.792353	I	Y	_DLGLTLAADALNAGY(ph)NSDEEVYAAAK_	15	8.05139e-24	1368.13	0.24317	2	1.1015	0.94606	0.78726	-	1.1889	-	-	-	-	18.236	29555000	15511000	14044000
1560	AT2G47330.1	AT2G47330	DEAD-box ATP-dependent RNA helicase 24	AT2G47330	145	0.490595	III	Y	_DLGLTLAADALNAGYNS(ph)DEEVYAAAK_	22	1.62532e-13	912.42	1.1721	3	-	-	-	-	-	-	-	-	-	-	0	0	0
1561	AT3G03300.1 ;AT3G03300.3 ;AT3G03300.2	AT3G03300	protein dicer-like 2; protein dicer-like 2; protein dicer-like 2	DCL2; DCL2; DCL2	1137	0.994824	I	Y	_LVNVGY(ph)M(ox)ES(ph)LLNY(ph)SFEDK_	6	0.044796	1188.96	-1.5506	2	-	-	-	-	-	-	-	-	-	-	7839900	7839900	0
1562	AT3G03300.1 ;AT3G03300.3 ;AT3G03300.2	AT3G03300	protein dicer-like 2; protein dicer-like 2; protein dicer-like 2	DCL2; DCL2; DCL2	1144	0.910771	I	Y	_LVNVGY(ph)M(ox)ESLLNY(ph)S(ph)FEDK_	13	0.0488157	1188.96	-0.64791	2	-	-	-	-	-	-	-	-	-	-	7839900	7839900	0
1563	AT3G07300.3 ;AT3G07300.1 ;AT3G07300.2	AT3G07300	translation initiation factor eIF-2B beta subunit; translation initiation factor eIF-2B beta subunit; translation initiation factor eIF-2B beta subunit	AT3G07300; AT3G07300; AT3G07300	154	0.684297	II	Y	_STLRPPSLQTLLEGTPESATVPY(ph)TSSS(ph)GADS(ph)ESK_	23	4.64451e-06	1245.21	-1.6618	3	2.5352	0.71873	-	-	-	-	-	-	-	-	8507600	3191300	5316200
1564	AT3G07610.3 ;AT3G07610.1	AT3G07610	Transcription factor jumonji (jmjC) domain-containing protein; Transcription factor jumonji (jmjC) domain-containing protein	IBM1; IBM1	718	0.859887	I	Y	_ELY(ph)SSVANKEEM(ox)M(ox)EILENS(ph)R_	3	0.0457872	1282.52	3.753	2	-	-	-	-	-	-	-	-	-	-	0	0	0
1565	AT3G09200.1 ;AT3G09200.2	AT3G09200	60S acidic ribosomal protein P0-2; 60S acidic ribosomal protein P0-2	AT3G09200; AT3G09200	277	0.52893	II	Y	_FAVASVAAVSADAGGGAPAAAKVEEKEESDEEDY(ph)GGDFGLFDEE_	34	2.36445e-09	1496.31	-0.47843	3	-	-	0.88029	-	-	-	-	-	-	-	12364000	7099700	5264000
1566	AT3G14067.1	AT3G14067	Subtilase family protein	AT3G14067	190	0.742114	II	Y	_AFY(ph)RGYLTQRNGT(ph)K_	3	0.0211696	612.273	2.2576	3	-	1.0882	-	-	-	-	-	-	-	-	756570	404840	351730
1567	AT3G14075.1 ;AT3G14075.2	AT3G14075	lipase III family protein; lipase III family protein	AT3G14075; AT3G14075	17	0.999435	I	Y	_ATATM(ox)AT(ph)AAGAAALLY(ph)Y(ph)T(ph)LNR_	16	0.0441311	1225.98	0.5679	2	-	-	0.094919	-	-	-	-	-	-	-	15526000	14114000	1412000
1568	AT3G14075.1 ;AT3G14075.2	AT3G14075	lipase III family protein; lipase III family protein	AT3G14075; AT3G14075	18	0.999435	I	Y	_ATATM(ox)AT(ph)AAGAAALLY(ph)Y(ph)T(ph)LNR_	17	0.0441311	1225.98	0.5679	2	-	-	0.094919	-	-	-	-	-	-	-	15526000	14114000	1412000
1569	AT3G16010.1	AT3G16010	pentatricopeptide repeat-containing protein	AT3G16010	3	0.980143	I	Y	_M(ox)M(ox)Y(ph)VSARSGS(ph)AK_	3	0.0504262	740.274	0.07039	2	-	-	-	-	-	-	-	-	-	-	0	0	0
1570	AT3G20730.1	AT3G20730	pentatricopeptide repeat-containing protein	AT3G20730	8	0.976419	I	Y	_MLVVSENY(ph)LLS(ph)PS(ph)LY(ph)LK_	8	0.0413684	763.65	0.8649	3	-	-	-	-	-	-	-	-	-	-	2470800	0	2470800
1571	AT3G20730.1	AT3G20730	pentatricopeptide repeat-containing protein	AT3G20730	15	0.999996	I	Y	_MLVVSENY(ph)LLS(ph)PS(ph)LY(ph)LK_	15	0.0413684	763.65	0.8649	3	-	-	-	-	-	-	-	-	-	-	2470800	0	2470800
1572	AT3G23960.1	AT3G23960	putative F-box protein	AT3G23960	152	0.996928	I	Y	_PVDVS(ph)IIY(ph)NPSTGES(ph)LTLPK_	8	0.0199865	1185.52	5.9633	2	-	-	-	-	-	-	-	-	-	-	0	0	0
1573	AT3G24000.1	AT3G24000	pentatricopeptide repeat-containing protein	AT3G24000	55	1	I	Y	_T(ph)S(ph)S(ph)NDLEGS(ph)Y(ph)IPADRR_	10	0.04974	1090.84	2.3796	2	-	-	-	-	-	-	-	-	-	-	0	0	0
1574	AT3G25840.1 ;AT3G25840.2	AT3G25840	serine/threonine-protein kinase PRP4; serine/threonine-protein kinase PRP4	AT3G25840; AT3G25840	520	0.998433	I	Y	_NEVTPY(ph)LVSR_	6	5.03251e-06	629.297	1.666	2	1.0983	0.97033	1.2774	0.96575	-	58.616	-	-	27.621	-	38778000	19170000	19608000
1575	AT3G28540.1 ;AT3G28540.2	AT3G28540	AAA-type ATPase family protein; AAA-type ATPase family protein	AT3G28540; AT3G28540	177	0.520956	II	Y	_KLY(ph)TNNS(ph)S(ph)QDYS(ph)AWR_	3	0.0373175	718.245	-2.8194	3	-	-	-	-	-	-	-	-	-	-	0	0	0
1576	AT3G45640.1	AT3G45640	extracellular signal-regulated kinase 1/2	MPK3	198	0.99983	I	Y	_ICDFGLARPTSENDFMT(ph)EY(ph)VVTR_	19	9.53148e-09	961.071	2.619	3	-	-	1.6598	-	-	-	-	-	-	-	5453500	787170	4666300
1577	AT3G49170.1	AT3G49170	pentatricopeptide repeat-containing protein	EMB2261	346	0.983036	I	Y	_M(ox)EDHS(ph)VMSWT(ph)ALIT(ph)GY(ph)MK_	16	0.0435449	1218.41	-1.2584	2	-	-	0.91239	-	-	-	-	-	-	-	3156600	1738400	1418100
1578	AT3G49770.1	AT3G49770	hypothetical protein	AT3G49770	181	0.859793	I	Y	_AINHHGIQLGPASY(ph)ETT(ph)EPDEDE_	14	1.48379e-13	895.025	0.030871	3	1.1042	1.4261	0.95048	0.787	-	-	-	-	-	-	24066000	11011000	13055000
1579	AT3G50590.1	AT3G50590	transducin/WD40 domain-containing protein	AT3G50590	1133	0.852501	I	Y	_TMY(ph)GAT(ph)GDGS(ph)SSDEEGVTKPK_	3	0.0456886	786.282	1.6845	3	-	-	-	1.2007	-	-	-	-	-	-	4480700	1888500	2592200
1580	AT3G52980.1	AT3G52980	RNA recognition motif (RRM)-containing protein	AT3G52980	228	1	I	Y	_RGAPIS(ph)IAFLPM(ox)M(ox)Y(ph)HEK_	14	0.0483421	718.317	-0.77751	3	-	-	-	-	-	-	-	-	-	-	2453300	2453300	0
1581	AT3G54380.2	AT3G54380	SAC3/GANP/Nin1/mts3/eIF-3 p25 family protein	AT3G54380	355	1	I	Y	_FVY(ph)FRS(ph)WM(ox)LNLY(ph)AMS(ph)VVLR_	3	0.018046	911.04	-1.3758	3	-	-	-	-	-	-	-	-	-	-	0	0	0
1582	AT3G54380.2	AT3G54380	SAC3/GANP/Nin1/mts3/eIF-3 p25 family protein	AT3G54380	364	1	I	Y	_FVY(ph)FRS(ph)WM(ox)LNLY(ph)AMS(ph)VVLR_	12	0.018046	911.04	-1.3758	3	-	-	-	-	-	-	-	-	-	-	0	0	0
1583	AT3G55460.1	AT3G55460	SC35-like splicing factor 30	SCL30	181	0.922079	I	Y	_YRS(ph)RS(ph)Y(ph)SPAPR_	6	0.0472037	790.296	0.89974	2	0.87986	0.29495	1.097	1.3743	0.71818	-	181.27	-	52.791	-	148520000	77418000	71099000
1584	AT3G56150.1 ;AT3G56150.2	AT3G56150	translation initiation factor eIF-3 subunit 8; translation initiation factor eIF-3 subunit 8	EIF3C; EIF3C	19	0.859964	I	Y	_FFT(ph)QVGS(ph)ESEDESDY(ph)EVEVNEVQNDDVNNR_	15	3.21926e-06	1245.13	-1.2268	3	-	0.89369	-	-	1.6312	-	-	-	-	-	12945000	5565200	7379800
1585	AT3G62180.1	AT3G62180	plant invertase/pectin methylesterase inhibitor domain-containing protein	AT3G62180	134	0.992465	I	Y	_DVTT(ph)LAHNY(ph)FT(ph)CKK_	9	0.047252	969.369	0.33615	2	-	0.15956	-	0.085149	-	-	-	-	-	-	16506000	15388000	1117500
1586	AT3G62760.1	AT3G62760	Glutathione S-transferase-like protein	ATGSTF13	157	0.950589	I	Y	_Y(ph)LAGDTYT(ph)LADLHHVPY(ph)T(ph)YYFMKTIHAGLINDR_	1	0.0446458	1398.26	3.7381	3	-	-	-	-	-	-	-	-	-	-	0	0	0
1587	AT3G62760.1	AT3G62760	Glutathione S-transferase-like protein	ATGSTF13	173	0.549638	II	Y	_Y(ph)LAGDTYT(ph)LADLHHVPY(ph)T(ph)YYFMKTIHAGLINDR_	17	0.0446458	1398.26	3.7381	3	-	-	-	-	-	-	-	-	-	-	0	0	0
1588	AT4G00230.1	AT4G00230	Xylem serine proteinase 1	XSP1	679	0.620076	II	Y	_RVTNVGPPS(ph)S(ph)VY(ph)TATVR_	12	0.0498838	1022.44	0.66865	2	0.34957	-	-	1.3728	-	-	-	-	-	-	109530000	68174000	41352000
1589	AT4G05631.1	AT4G05631	hypothetical protein	AT4G05631	52	0.938251	I	Y	_WFQETSVM(ox)VEEIQY(ph)K_	14	0.0504677	1006.94	-1.0329	2	-	-	1.2497	-	-	-	-	-	-	-	1052300	477030	575250
1590	AT4G08350.1	AT4G08350	global transcription factor group A2	GTA2	54	0.542939	II	Y	_SNFIDDY(ph)AEEDSQEEDDDDEDYGSSRGGK_	7	9.35741e-10	1123.08	-2.0433	3	-	-	0.88415	1.0928	-	-	-	25.797	-	-	21277000	10759000	10518000
1591	AT4G09020.1	AT4G09020	isoamylase 3	ISA3	11	0.601406	II	Y	_LT(ph)S(ph)PSSSSTY(ph)DPFS(ph)S(ph)NFSPSLTNAFSSSFT(ph)IPMGLK_	10	0.0210858	1423.87	-0.65941	3	-	-	-	-	1.4937	-	-	-	-	-	4325300	1914300	2411000
1592	AT4G10890.1	AT4G10890	hypothetical protein	AT4G10890	102	0.710447	II	Y	_YYLVNS(ph)VY(ph)PT(ph)TTGY(ph)LGPHRR_	8	0.0425005	893.028	-1.1765	3	-	-	-	-	-	-	-	-	-	-	6658000	0	6658000
1593	AT4G10890.1	AT4G10890	hypothetical protein	AT4G10890	108	0.99282	I	Y	_YYLVNS(ph)VY(ph)PT(ph)TTGY(ph)LGPHRR_	14	0.0425005	893.028	-1.1765	3	-	-	-	-	-	-	-	-	-	-	6658000	0	6658000
[truncated: 45 more rows]
