# Supplementary material for: Integrating Phosphoproteomics and Bioinformatics to Study Brassinosteroid-Regulated Phosphorylation Dynamics in Arabidopsis
Source: BMC Genomics. 2015 Jul 18;16(1):533. doi: 10.1186/s12864-015-1753-4 (PMC4506601; doi:10.1186/s12864-015-1753-4)
Supplement: Additional file 3: — Biological process ontology enrichment analysis at each time point. [file 12864_2015_1753_MOESM3_ESM.xlsx]

## Sheet: Additional file 3
Additional file 3. Biological process ontology enrichment analysis at each time point
Index	GOID	GO Term	Log transformed P-value					Phosphoproteins (delimted by "|")	Unique process
			5 min	30 min	3 h	6 h	12 h
1	GO:0015988	energy coupled proton transmembrane transport, against electrochemical gradient	5.0417	5.00696	0	0	0	HA2|HA1|HA3
2	GO:0015991	ATP hydrolysis coupled proton transport	5.0417	5.00696	0	0	0	HA2|HA1|HA3
3	GO:0006818	hydrogen transport	4.48701	4.44051	0	0	0	HA3|HA2|HA1|HA9
4	GO:0015992	proton transport	4.48701	4.44051	0	0	0	HA3|HA2|HA1|HA9
5	GO:0015672	monovalent inorganic cation transport	1.37325	1.63091	0	0	0	HA3|HA2|HA1|HA9
6	GO:0034220	ion transmembrane transport	1.15909	1.55212	0	0	0	HA2|HA1|HA3
7	GO:0055085	transmembrane transport	1.0801	0.828088	0	0.374802	0	HA3|HA2|HA1|PEN3|AT3G49490|PIP2A
8	GO:0030243	cellulose metabolic process	1.0801	0.810804	0	0	0	emb2734|emb1579|HA2
9	GO:0051273	beta-glucan metabolic process	1.06116	0.810804	0	0	0	emb2734|emb1579|HA2
10	GO:0052541	plant-type cell wall cellulose metabolic process	1.14537	0	0	0	0	emb2734|HA2
11	GO:0052546	cell wall pectin metabolic process	1.06116	0	0	0	0	emb2734|HA2
12	GO:0044764	multi-organism cellular process	0.978679	0	0	0	0	HON5|BTR1L	*
13	GO:0010393	galacturonan metabolic process	0.928684	0	0	0	0	emb2734|HA2
14	GO:0045488	pectin metabolic process	0.928684	0	0	0	0	emb2734|HA2
15	GO:1901658	glycosyl compound catabolic process	0.724682	0	0	0	0	MSH3|PEN3	*
16	GO:1901136	carbohydrate derivative catabolic process	0.699152	0	0	0	0	MSH3|PEN3	*
17	GO:0071367	cellular response to brassinosteroid stimulus	1.0801	0	0	0	0	BIL4|BSK3
18	GO:0043401	steroid hormone mediated signaling pathway	1.0801	0	0	0	0	BIL4|BSK3
19	GO:0009742	brassinosteroid mediated signaling pathway	1.0801	0	0	0	0	BIL4|BSK3
20	GO:0071383	cellular response to steroid hormone stimulus	1.0801	0	0	0	0	BIL4|BSK3
21	GO:0048545	response to steroid hormone stimulus	1.0801	0	0	0	0	BIL4|BSK3
22	GO:0002238	response to molecule of fungal origin	1.0801	1.22426	0.61076	1.17876	0	PHOS34|PHOS32|AT1G11360	*
23	GO:0046364	monosaccharide biosynthetic process	0	0.704485	0.606175	0.514905	0	EIF4A1|EIF4A-2|TUA1|TUA6|TUA4|PCK1|AT3G52930	*
24	GO:0006094	gluconeogenesis	0	0.741358	0.61076	0.514905	0	EIF4A1|EIF4A-2|TUA1|TUA6|TUA4|PCK1|AT3G52930	*
25	GO:0019319	hexose biosynthetic process	0	0.735355	0.61076	0.514905	0	EIF4A1|EIF4A-2|TUA1|TUA6|TUA4|PCK1|AT3G52930	*
26	GO:0016049	cell growth	0.396594	0.896623	0.606175	0.181791	0.524923	PHOS34|NIA2|BIL4|AT4G28890|ABCB4|GAD|TUA6|PIP2A|SAB
27	GO:0040007	growth	0.38984	0.821467	0.604672	0.149375	0.478826	PHOS34|NIA2|BIL4|AT4G28890|ABCB4|GAD|TUA6|PIP2A|SAB
28	GO:0032502	developmental process	0.241463	0.724286	0.570723	0.181791	0.471648	NIA2|emb1579|BIL4|CINV1|emb2734|HA4|AT1G13030|PHOS34|AT4G28890|HB-1|AT3G63400|ABCB4|GAD|AT5G02600|ATO|AT4G39680|ESP3|TOC132|DDL|AT3G01160|HD2B|VCS|AT1G43690|MAP70-1|TUA6|AT2G33620|P5CS1|HDA6|AT1G52220|PIP2A|P5CS2|AT1G76740|AT1G63100|AT4G31880|AT4G08310|EDE1|DGS1
29	GO:0048193	Golgi vesicle transport	0.435637	1.03176	0.606175	0	0.524901	PHOS34|emb1579|HA2|ABCB4|TUA6|SYP122
30	GO:0016192	vesicle-mediated transport	0.38984	0.821467	0.606175	0	0.418324	PHOS34|emb1579|HA2|ABCB4|SAY1|TUA6|SYP122
31	GO:0009606	tropism	0.404476	1.02377	0	0.514905	0	emb1579|HB-1|ABCB4|SWP	*
32	GO:0009630	gravitropism	0.417261	1.03176	0	0.514905	0	emb1579|HB-1|ABCB4|SWP	*
33	GO:0009629	response to gravity	0.404476	1.03032	0.61076	0.514905	0	emb1579|HB-1|ABCB4|TUA6|TUA4|SWP	*
34	GO:0048767	root hair elongation	0.872074	1.56706	0.606175	0.514905	0	PHOS34|NIA2|AT4G28890|ABCB4|GAD|PIP2A
35	GO:0048588	developmental cell growth	0.38984	0.887516	0.367164	0.240221	0	PHOS34|NIA2|AT4G28890|ABCB4|GAD|PIP2A	*
36	GO:0042127	regulation of cell proliferation	0	0.810804	0.606175	0	0	AT2G27285|ATRSP41|DDL	*
37	GO:0070647	protein modification by small protein conjugation or removal	0	1.01763	0.606175	0.292417	0.480804	AT4G39680|ATO|AT4G28890|AT1G11360|DDL|AT1G43690|AT1G22500|HDA6|DGS1	*
38	GO:0019538	protein metabolic process	0.183543	0.810804	0.464978	0.496579	0.471648	PRH75|AT2G41790|AT1G13030|PANK2|XSP1|AT4G28890|HA1|ATO|AT3G63400|ABCB4|AT1G11360|AT1G27190|AT2G17760|AT4G39680|RSZ32|AT4G37250|TUA6|DDL|AT5G47430|HD2B|AT1G43690|TUA4|TUA1|AT3G11250|AT1G22500|HDA6|SWP|AT3G52930|AT3G49490|PUM5|AT3G25840|AT5G15070|HSP90.1|EDE1|VDAC1|DGS1	*
39	GO:0016567	protein ubiquitination	0	1.01763	0.587558	0	0	AT4G39680|ATO|AT4G28890|DDL	*
40	GO:0008284	positive regulation of cell proliferation	0	1.01763	0.606175	0	0	AT2G27285|ATRSP41|DDL
41	GO:0032446	protein modification by small protein conjugation	0	1.43695	0.53391	0	0	AT4G39680|ATO|AT4G28890|AT1G11360|DDL	*
42	GO:0048522	positive regulation of cellular process	0	0.810804	0.367164	0.129608	0	AT2G27285|AT4G39680|ATO|ATRSP41|RSZ32|HD2B|DDL|MYC2|SWP
43	GO:0006397	mRNA processing	0	1.70114	0.606175	0	0	ATRSP41|SCL30|AT3G63400|RSZ32|HUA2|DDL	*
44	GO:0016071	mRNA metabolic process	0	1.01763	0.606175	0.279546	0	ATRSP41|SCL30|AT3G63400|RSZ32|DDL|HUA2|VCS|AT3G25840	*
45	GO:0071704	organic substance metabolic process	0.258118	0.810804	0.187652	0.203642	0.449573	NIA2|CINV1|AT5G19340|AT2G41790|AT1G13030|PANK2|HA1|PEN3|MSH3|AT4G28890|HA4|HA2|AT2G16940|BTR1L|XSP1|emb1579|PRH75|AT2G01140|emb2734|AT2G35710|HA3|AT5G14120|AT2G18220|AT1G11360|AT3G63400|ESP3|RSZ32|iqd32|EIF4A-2|AT1G27190|AT4G39680|AT4G37250|EIF4A1|AT2G17760|SCL30|AT3G22850|ATO|ABCB4|ATRSP41|DDL|AT5G47430|AT5G17530|TUA6|AT3G11250|VCS|AT1G43690|TUA4|TUA1|AT1G17745|HUA2|AT3G14075|AAO3|HD2B|PIP2A|SWP…
46	GO:0006139	nucleobase-containing compound metabolic process	0.30625	0.982935	0.133317	0.0830035	0.351764	MSH3|AT2G01140|HA4|AT1G13030|AT2G16940|BTR1L|PRH75|emb2734|ATO|AT3G63400|AT2G18220|AT4G39680|ATRSP41|iqd32|SCL30|ESP3|RSZ32|DDL|HUA2|VCS|HD2B|AT5G17530|AT3G52930|AT3G25840|AT1G52220|AT4G31880|AT4G08310	*
47	GO:0034641	cellular nitrogen compound metabolic process	0.364726	0.896623	0.150927	0.0515218	0.369887	NIA2|PRH75|AT2G01140|HA4|AT1G13030|AT2G16940|BTR1L|MSH3|emb2734|PEN3|ATO|iqd32|AT2G18220|AT4G39680|ATRSP41|AT3G63400|SCL30|ESP3|RSZ32|AT3G22850|DDL|AT5G17530|HD2B|VCS|AT1G17745|HUA2|AT3G52930|AT3G25840|AT1G52220|AT4G31880|AT4G08310
48	GO:0006725	cellular aromatic compound metabolic process	0.30625	0.810804	0.119294	0.031755	0.389422	PRH75|CINV1|AT2G01140|HA4|AT1G13030|AT2G16940|BTR1L|MSH3|emb2734|PEN3|ATO|iqd32|AT2G18220|AT4G39680|ATRSP41|AT3G63400|SCL30|ESP3|RSZ32|AT3G22850|DDL|AT5G17530|HD2B|VCS|AT1G17745|HUA2|AT3G52930|AT3G25840|AT1G52220|AT4G31880|AT4G08310|SYP122
49	GO:1901360	organic cyclic compound metabolic process	0.309162	0.810804	0.133317	0.108131	0.449612	PRH75|CINV1|AT5G19340|AT2G01140|HA4|AT1G13030|AT2G16940|BTR1L|MSH3|emb2734|PEN3|ATO|iqd32|AT2G18220|AT4G39680|ATRSP41|AT3G63400|SCL30|ESP3|RSZ32|AT3G22850|DDL|AT5G17530|HD2B|VCS|AT1G17745|HUA2|P5CS1|AT3G52930|AT1G52220|AT3G25840|P5CS2|AT4G31880|AT4G08310|SYP122
50	GO:0065007	biological regulation	0.30625	0.821467	0.203432	0.031755	0.497234	HB-1|EIL3|MSH3|AT5G19340|AT5G41260|AT3G07300|HA4|AT2G25650|AT1G13030|HA1|BTR1L|BIL4|BSK3|AT1G11510|AT2G23740|PEN3|AT1G49580|ATO|ATRSP41|AT4G37250|ABCB4|GAD|AT1G27190|AT2G21120|AT2G27285|AT4G39680|AT5G02600|ESP3|RSZ32|TOC132|DDL|AT5G47430|HD2B|MAP70-1|AT1G17745|HUA2|HDA6|SWP|AT1G52220|MDHAR|MYC2|AT1G63100|AT2G16485|AT4G31880|AT4G08310|SYP122|AT3G48440|EDE1|DGS1
51	GO:0044767	single-organism developmental process	0.279728	0.778264	0.410089	0.225778	0.522631	NIA2|emb1579|BIL4|CINV1|emb2734|AT1G13030|PHOS34|AT4G28890|AT3G63400|ABCB4|GAD|AT5G02600|ATO|AT4G39680|ESP3|TOC132|DDL|AT3G01160|HD2B|VCS|MAP70-1|TUA6|AT2G33620|P5CS1|HDA6|AT1G52220|PIP2A|P5CS2|AT1G76740|AT1G63100|AT4G31880|AT4G08310|EDE1|DGS1	*
52	GO:0071310	cellular response to organic substance	0.279728	0.704485	0.356358	0.132967	0.456894	BIL4|PEN3|EIL3|BSK3|ATO|ABCB4|AT2G21120|ESP3|RSZ32|DDL|VCS|MYC2|MDHAR|SYP122
53	GO:0071407	cellular response to organic cyclic compound	0.435637	0.810804	0.4779	0.211022	0.563039	BIL4|PEN3|EIL3|BSK3|AT2G21120|ESP3|RSZ32|DDL|MYC2|SYP122
54	GO:0014070	response to organic cyclic compound	0.364726	0.746014	0.327715	0.110375	0.427431	BIL4|PEN3|EIL3|BSK3|ABCB4|AT2G21120|ESP3|RSZ32|DDL|MYC2|SYP122
55	GO:0065008	regulation of biological quality	0.223544	0.810804	0.269776	0	0.362554	AT5G19340|BTR1L|PEN3|ATO|ABCB4|AT5G02600|AT4G39680|ESP3|AT1G17745|DDL|AT4G08310|DGS1
56	GO:0046483	heterocycle metabolic process	0.353955	0.809692	0.14411	0.128083	0.237653	PRH75|CINV1|AT2G01140|HA4|AT1G13030|AT2G16940|BTR1L|MSH3|emb2734|PEN3|ATO|AT3G63400|AT2G18220|AT4G39680|ATRSP41|iqd32|SCL30|ESP3|RSZ32|DDL|AT5G17530|HD2B|VCS|AT1G17745|HUA2|P5CS1|AT3G52930|AT1G52220|AT3G25840|P5CS2|AT4G31880|AT4G08310
57	GO:0006820	anion transport	0.256705	0.799735	0	0	0.55481	AT5G14120|HA2|ABCB4|GAD|AT2G17760|SYP122|VDAC1|AT1G22500
58	GO:0006811	ion transport	0.781022	1.57877	0	0.0830035	0.368492	HA2|HA3|AT5G14120|HA9|AT4G28890|HA1|PEN3|ABCB4|GAD|AT2G17760|AT5G02600|AT1G22500|PIP2A|SYP122|VDAC1
59	GO:0006812	cation transport	0.937909	1.50462	0	0	0	HA2|HA3|HA9|AT4G28890|HA1|PEN3|GAD|AT5G02600
60	GO:0042592	homeostatic process	0.30625	0.73961	0	0	0	BTR1L|PEN3|AT4G39680|AT5G02600
61	GO:0006807	nitrogen compound metabolic process	0.38984	0.778264	0.107657	0.129608	0.268423	NIA2|PRH75|CINV1|AT2G01140|HA4|AT1G13030|AT2G16940|BTR1L|AT5G14120|MSH3|emb2734|PEN3|ATO|iqd32|AT2G18220|AT4G39680|ATRSP41|AT3G63400|SCL30|ESP3|RSZ32|AT3G22850|DDL|AT5G17530|HD2B|VCS|AT1G17745|HUA2|AT3G25840|P5CS1|AT3G52930|AT1G52220|PIP2A|P5CS2|AT4G31880|AT4G08310
62	GO:0033044	regulation of chromosome organization	0.435637	0.810804	0	0	0	HA4|AT2G23740|AT4G39680	*
63	GO:0006310	DNA recombination	0.38984	0.885304	0	0	0	HA4|MSH3|AT4G39680|ATO	*
64	GO:0036211	protein modification process	0.210606	0.821467	0.378898	0.514905	0.364529	PANK2|AT4G28890|HA1|AT1G13030|ATO|AT1G11360|AT1G27190|AT4G39680|RSZ32|AT4G37250|HD2B|DDL|AT5G47430|AT1G43690|AT1G22500|HDA6|SWP|AT3G49490|PUM5|AT3G25840|AT5G15070|EDE1|DGS1	*
65	GO:0006464	cellular protein modification process	0.210606	0.821467	0.378898	0.514905	0.364529	PANK2|AT4G28890|HA1|AT1G13030|ATO|AT1G11360|AT1G27190|AT4G39680|RSZ32|AT4G37250|HD2B|DDL|AT5G47430|AT1G43690|AT1G22500|HDA6|SWP|AT3G49490|PUM5|AT3G25840|AT5G15070|EDE1|DGS1	*
66	GO:0072594	establishment of protein localization to organelle	0	0.810804	0	0.217667	0	TOC132|AT2G18220|AT2G18410|AT1G06720|AT2G34357|AT3G49490	*
67	GO:0043412	macromolecule modification	0.206644	0.921974	0.273888	0.456185	0.37383	AT4G28890|PANK2|PRH75|HA1|AT1G13030|ATO|AT1G11360|AT1G27190|AT4G39680|ESP3|RSZ32|AT4G37250|HD2B|DDL|AT5G47430|AT1G43690|AT1G22500|HDA6|SWP|AT3G49490|PUM5|AT3G25840|AT5G15070|EDE1|DGS1	*
68	GO:0048589	developmental growth	0.425938	1.01763	0.468415	0.195554	0.380692	PHOS34|NIA2|BIL4|AT4G28890|ABCB4|GAD|PIP2A
69	GO:0060560	developmental growth involved in morphogenesis	0.435637	1.01763	0.479908	0.217667	0.391629	PHOS34|NIA2|BIL4|AT4G28890|ABCB4|GAD|PIP2A
70	GO:0046907	intracellular transport	0.38984	1.22523	0.606175	0.211022	0.427431	emb1579|HA2|AT3G12390|PHOS34|EIL3|PEN3|AT1G06720|ABCB4|AT2G18220|ATO|AT2G18410|TOC132|TUA6|AT1G17745|MYC2|AT2G34357|AT3G49490|SYP122
71	GO:0051649	establishment of localization in cell	0.38984	1.0623	0.587787	0.181791	0.389422	emb1579|HA2|AT3G12390|PHOS34|EIL3|PEN3|AT1G06720|ABCB4|AT2G18220|ATO|AT2G18410|TOC132|TUA6|AT1G17745|MYC2|AT2G34357|AT3G49490|SYP122
72	GO:0044238	primary metabolic process	0.330715	1.22523	0.468415	0.240221	0.532478	NIA2|emb1579|PRH75|CINV1|emb2734|AT5G19340|AT2G41790|AT2G01140|HA4|HA2|BTR1L|AT1G13030|MSH3|AT2G16940|PANK2|AT5G14120|XSP1|AT2G35710|AT4G28890|HA1|AT2G18220|AT1G11360|AT3G63400|ESP3|RSZ32|iqd32|EIF4A-2|AT1G27190|AT4G39680|AT4G37250|EIF4A1|AT2G17760|SCL30|AT3G22850|ATO|ABCB4|ATRSP41|DDL|AT5G47430|AT5G17530|TUA6|AT3G11250|VCS|AT1G43690|TUA4|TUA1|AT1G17745|HUA2|AT3G14075|AAO3|HD2B|AT1G22500|AT3G2584…
73	GO:0016070	RNA metabolic process	0.123799	0.857065	0.293013	0.173606	0.226081	AT2G16940|BTR1L|PRH75|AT3G63400|ATRSP41|iqd32|SCL30|ESP3|RSZ32|DDL|HUA2|VCS|HD2B|AT3G25840|AT1G52220|AT4G08310	*
74	GO:0016482	cytoplasmic transport	0.223544	1.56706	0	0.169645	0.334609	HA2|AT3G12390|ATO|AT1G06720|ABCB4|AT2G18220|AT2G18410|TOC132|AT2G34357|AT3G49490|SYP122
75	GO:0071705	nitrogen compound transport	0.180049	1.01763	0	0.129608	0.268423	AT5G14120|HA2|ATO|AT1G06720|ABCB4|GAD|AT2G17760|AT2G34357|AT1G22500|SYP122
76	GO:0044699	single-organism process	0.265146	0.723555	0.204102	0.262006	0.19745	NIA2|BIL4|CINV1|AT5G19340|AT1G13030|PANK2|HA9|PHOS34|AT3G12390|HA1|PEN3|MSH3|AT4G28890|HA4|HA2|EIL3|HB-1|emb1579|AT2G01140|emb2734|AT2G35710|HA3|AT5G14120|AT2G23740|AT2G18220|AT2G18410|ESP3|RSZ32|TOC132|iqd32|EIF4A-2|GAD|AT4G39680|AT3G63400|EIF4A1|AT2G17760|AT5G02600|AT3G22850|ATO|AT1G06720|ABCB4|TUA6|DDL|MAP70-1|TUA1|AT3G01160|AT3G14075|ACBP4|HD2B|TUA4|TUA2|AAO3|AT5G47430|AT5G17530|VCS|AT1G17745…
77	GO:0050896	response to stimulus	0.38984	0.810804	0.293013	0.396188	0.341617	HB-1|NIA2|emb1579|BIL4|CINV1|AT5G41260|AT2G01140|HA4|HA2|PHOS32|AT3G12390|BTR1L|AT1G48660|AT5G14120|AT4G17250|PHOS34|MSH3|BSK3|EIL3|HA1|PEN3|AT1G11360|ESP3|RSZ32|iqd32|EIF4A-2|GAD|AT1G27190|AT4G39680|AT4G37250|EIF4A1|AT2G21120|SCL30|AT3G22850|ATO|ABCB4|DDL|ACBP4|AT3G11250|VCS|TUA6|TUA4|AT4G24800|AT1G17745|TUA2|P5CS2|AT1G22500|P5CS1|AT4G19880|SWP|AT3G52930|HDA6|PCK1|PIP2A|MYC2|RD28|MDHAR|PIP2B|SAB…
78	GO:0043170	macromolecule metabolic process	0.206644	0.810804	0.18511	0.0791193	0.225112	emb1579|PRH75|emb2734|AT2G41790|HA4|HA2|BTR1L|AT1G13030|MSH3|AT2G16940|PANK2|XSP1|AT4G28890|HA1|iqd32|ABCB4|AT1G11360|AT1G27190|ATO|AT2G17760|AT4G39680|ATRSP41|AT3G63400|SCL30|ESP3|RSZ32|AT4G37250|DDL|AT5G47430|TUA6|HD2B|VCS|AT1G43690|TUA4|TUA1|AT3G11250|HUA2|AT1G22500|HDA6|SWP|AT1G52220|AT3G49490|AT3G52930|PUM5|AT3G25840|AT5G15070|AT4G31880|AT4G08310|HSP90.1|EDE1|VDAC1|DGS1
79	GO:0044260	cellular macromolecule metabolic process	0.15335	0.821467	0.0844358	0.0830035	0.217325	emb1579|PRH75|emb2734|HA4|HA2|BTR1L|AT1G13030|AT2G16940|PANK2|MSH3|AT4G28890|HA1|iqd32|ABCB4|AT1G11360|AT1G27190|ATO|AT4G39680|ATRSP41|AT3G63400|SCL30|ESP3|RSZ32|AT4G37250|DDL|AT5G47430|HD2B|VCS|AT1G43690|AT3G11250|HUA2|AT1G22500|HDA6|SWP|AT1G52220|AT3G49490|AT3G52930|PUM5|AT3G25840|AT5G15070|AT4G31880|AT4G08310|HSP90.1|EDE1|VDAC1|DGS1
80	GO:0090304	nucleic acid metabolic process	0.183543	1.01763	0.133317	0.0830035	0.206088	AT2G16940|MSH3|BTR1L|HA4|PRH75|ATO|AT3G63400|AT4G39680|ATRSP41|iqd32|SCL30|ESP3|RSZ32|DDL|HUA2|VCS|HD2B|AT3G25840|AT1G52220|AT4G08310|AT4G31880	*
81	GO:0006396	RNA processing	0.146915	1.0623	0.152793	0.104193	0	AT2G16940|BTR1L|AT3G63400|ATRSP41|iqd32|SCL30|ESP3|RSZ32|HUA2|DDL|AT1G52220	*
82	GO:0051234	establishment of localization	0.38984	1.50462	0.413499	0.29359	0.217986	emb1579|AT4G28890|HA2|HA3|AT5G14120|HA9|PHOS34|AT3G12390|EIL3|HA1|PEN3|AT1G06720|ABCB4|AT2G18220|GAD|AT2G18410|ATO|AT2G17760|AT5G02600|TOC132|SAY1|ACBP4|TUA6|AT1G17745|AT1G22500|AT3G52930|AT2G34357|AT3G49490|PIP2A|MYC2|RD28|PIP2B|SYP122|VDAC1
83	GO:0006810	transport	0.38984	1.56706	0.444611	0.335099	0.236512	emb1579|AT4G28890|HA2|HA3|AT5G14120|HA9|PHOS34|AT3G12390|EIL3|HA1|PEN3|AT1G06720|ABCB4|AT2G18220|GAD|AT2G18410|ATO|AT2G17760|AT5G02600|TOC132|SAY1|ACBP4|TUA6|AT1G17745|AT1G22500|AT3G52930|AT2G34357|AT3G49490|PIP2A|MYC2|RD28|PIP2B|SYP122|VDAC1
84	GO:0044765	single-organism transport	0.425938	1.56706	0.410089	0.309556	0.304056	emb1579|AT4G28890|HA2|HA3|AT5G14120|HA9|PHOS34|AT3G12390|EIL3|HA1|PEN3|AT1G06720|ABCB4|AT2G18220|GAD|AT2G18410|AT2G17760|AT5G02600|TOC132|ACBP4|TUA6|AT1G17745|AT1G22500|AT3G52930|AT2G34357|AT3G49490|PIP2A|MYC2|PIP2B|SYP122|VDAC1
85	GO:0008380	RNA splicing	0.364726	3.30483	0	0	0	AT2G16940|BTR1L|AT3G63400|ATRSP41|iqd32|SCL30|ESP3|RSZ32	*
86	GO:0071702	organic substance transport	0.164859	0.778264	0.202186	0.121737	0.159451	EIL3|AT3G12390|HA2|PEN3|ATO|AT1G06720|ABCB4|AT2G18220|AT2G17760|AT2G18410|TOC132|ACBP4|AT1G17745|MYC2|AT2G34357|AT3G49490|SYP122
87	GO:0030422	production of siRNA involved in RNA interference	0	0.810804	0	0	0	ESP3|RSZ32	*
88	GO:0007167	enzyme linked receptor protein signaling pathway	0	0.810804	0	0	0	AT1G27190|AT4G37250	*
89	GO:0070918	production of small RNA involved in gene silencing by RNA	0	0.810804	0	0	0	ESP3|RSZ32	*
90	GO:0043331	response to dsRNA	0	0.810804	0	0	0	ESP3|RSZ32	*
91	GO:0031050	dsRNA fragmentation	0	0.810804	0	0	0	ESP3|RSZ32	*
92	GO:0071359	cellular response to dsRNA	0	0.810804	0	0	0	ESP3|RSZ32	*
93	GO:0000377	RNA splicing, via transesterification reactions with bulged adenosine as nucleophile	0	2.00666	0	0	0	ATRSP41|SCL30|AT3G63400|RSZ32	*
94	GO:0000375	RNA splicing, via transesterification reactions	0	2.00666	0	0	0	ATRSP41|SCL30|AT3G63400|RSZ32	*
95	GO:0000398	mRNA splicing, via spliceosome	0	2.042	0	0	0	ATRSP41|SCL30|AT3G63400|RSZ32	*
96	GO:0035196	production of miRNAs involved in gene silencing by miRNA	0	0.810804	0	0	0	ESP3|RSZ32	*
97	GO:0006865	amino acid transport	0	0.826929	0	0	0	ABCB4|HA2|AT2G17760
98	GO:0006888	ER to Golgi vesicle-mediated transport	0	0.896623	0	0	0	ABCB4|HA2
99	GO:0043090	amino acid import	0	0.993208	0	0	0	ABCB4|HA2
100	GO:0051169	nuclear transport	0	1.01763	0	0	0	ATO|AT2G18220|AT1G06720	*
101	GO:0050657	nucleic acid transport	0	1.01763	0	0	0	ATO|AT1G06720	*
102	GO:0051168	nuclear export	0	1.01763	0	0	0	ATO|AT1G06720	*
103	GO:0006406	mRNA export from nucleus	0	1.01763	0	0	0	ATO|AT1G06720	*
104	GO:0006913	nucleocytoplasmic transport	0	1.01763	0	0	0	ATO|AT2G18220|AT1G06720	*
105	GO:0051028	mRNA transport	0	1.01763	0	0	0	ATO|AT1G06720	*
106	GO:0051236	establishment of RNA localization	0	1.01763	0	0	0	ATO|AT1G06720	*
107	GO:0006405	RNA export from nucleus	0	1.01763	0	0	0	ATO|AT1G06720	*
108	GO:0050658	RNA transport	0	1.01763	0	0	0	ATO|AT1G06720	*
109	GO:0051170	nuclear import	0	0.810804	0	0	0	AT2G18220|AT1G06720	*
110	GO:0015711	organic anion transport	0	0.810804	0	0	0	ABCB4|HA2|AT2G17760
111	GO:0015931	nucleobase-containing compound transport	0	0.776394	0	0	0	ATO|AT1G06720	*
112	GO:0044003	modification by symbiont of host morphology or physiology	0	0.821467	0	0	0	BTR1L|ESP3	*
113	GO:0035821	modification of morphology or physiology of other organism	0	0.821467	0	0	0	BTR1L|ESP3	*
114	GO:0015849	organic acid transport	0	0.821467	0	0	0	ABCB4|HA2|AT2G17760
115	GO:0046942	carboxylic acid transport	0	0.821467	0	0	0	ABCB4|HA2|AT2G17760
116	GO:0045132	meiotic chromosome segregation	0	0.821467	0	0	0	AT4G39680|HA4	*
117	GO:0051817	modification of morphology or physiology of other organism involved in symbiotic interaction	0	0.821467	0	0	0	BTR1L|ESP3	*
118	GO:0048284	organelle fusion	0	1.03176	0	0	0	ATO|AT3G63400	*
119	GO:0000741	karyogamy	0	1.03176	0	0	0	ATO|AT3G63400	*
120	GO:0007059	chromosome segregation	0	0.810804	0	0	0	AT4G39680|HA4	*
121	GO:0051701	interaction with host	0	0.810804	0	0	0	BTR1L|ESP3	*
122	GO:0044419	interspecies interaction between organisms	0	0.810804	0	0	0	BTR1L|ESP3	*
123	GO:0006606	protein import into nucleus	0	0.810804	0	0	0	AT2G18220|AT1G06720	*
124	GO:0007062	sister chromatid cohesion	0	0.810804	0	0	0	AT4G39680|HA4	*
125	GO:0009560	embryo sac egg cell differentiation	0	0.810804	0	0	0	ATO|AT3G63400	*
126	GO:0007169	transmembrane receptor protein tyrosine kinase signaling pathway	0	0.810804	0	0	0	AT1G27190|AT4G37250	*
127	GO:0007166	cell surface receptor signaling pathway	0	0.781252	0	0	0	AT1G27190|AT4G37250	*
128	GO:0022412	cellular process involved in reproduction in multicellular organism	0	0.733939	0	0	0	ATO|AT3G63400	*
129	GO:1901699	cellular response to nitrogen compound	0	0.72313	0	0	0	ESP3|RSZ32	*
130	GO:0071258	cellular response to gravity	0	0	0.888	0	0	TUA6|TUA4	*
131	GO:0009887	organ morphogenesis	0	0.421335	0.414653	0	0.899195	AT4G39680|TOC132|VCS|EDE1|DGS1
132	GO:0009653	anatomical structure morphogenesis	0.0882988	0.497707	0.49948	0.140384	0.744817	PHOS34|BIL4|AT4G39680|TOC132|AT5G02600|TUA6|VCS|AT2G33620|AT1G52220|EDE1|DGS1
133	GO:0031047	gene silencing by RNA	0	0.493958	0.468386	0	0.744817	AT4G39680|ESP3|DDL|AT5G47430|AT2G16485|AT1G13030|AT4G31880	*
134	GO:0048519	negative regulation of biological process	0.269833	0.451588	0.606175	0.0724034	0.899195	EIL3|AT2G23740|AT1G13030|PEN3|AT4G39680|ATO|ESP3|AT2G21120|TOC132|DDL|AT5G47430|HD2B|HUA2|MYC2|HDA6|AT2G16485|AT4G31880|SYP122|EDE1
135	GO:0048523	negative regulation of cellular process	0.279728	0.322668	0.606175	0	0.899195	EIL3|AT2G23740|AT1G13030|AT4G39680|ATO|ESP3|HUA2|DDL|HD2B|AT5G47430|AT2G16485|AT4G31880|SYP122|EDE1	*
136	GO:0031324	negative regulation of cellular metabolic process	0.279728	0.319128	0.525603	0	0.799851	AT2G23740|AT1G13030|AT4G39680|ESP3|HD2B|DDL|AT5G47430|EDE1|AT2G16485|AT4G31880	*
137	GO:0010558	negative regulation of macromolecule biosynthetic process	0.30625	0.36351	0.606175	0	0.899195	AT2G23740|AT1G13030|AT4G39680|ESP3|HD2B|DDL|AT5G47430|EDE1|AT2G16485|AT4G31880	*
138	GO:0051172	negative regulation of nitrogen compound metabolic process	0.30625	0.36351	0.606175	0	0.899195	AT2G23740|AT1G13030|AT4G39680|ESP3|HD2B|DDL|AT5G47430|EDE1|AT2G16485|AT4G31880	*
139	GO:2000113	negative regulation of cellular macromolecule biosynthetic process	0.30625	0.36351	0.606175	0	0.899195	AT2G23740|AT1G13030|AT4G39680|ESP3|HD2B|DDL|AT5G47430|EDE1|AT2G16485|AT4G31880	*
140	GO:0045934	negative regulation of nucleobase-containing compound metabolic process	0.30625	0.36351	0.606175	0	0.899195	AT2G23740|AT1G13030|AT4G39680|ESP3|HD2B|DDL|AT5G47430|EDE1|AT2G16485|AT4G31880	*
141	GO:0045892	negative regulation of transcription, DNA-dependent	0.30625	0.372876	0.606175	0	0.899195	AT2G23740|AT1G13030|AT4G39680|ESP3|HD2B|DDL|AT5G47430|EDE1|AT2G16485|AT4G31880	*
142	GO:0051253	negative regulation of RNA metabolic process	0.30625	0.372876	0.606175	0	0.899195	AT2G23740|AT1G13030|AT4G39680|ESP3|HD2B|DDL|AT5G47430|EDE1|AT2G16485|AT4G31880	*
143	GO:0031327	negative regulation of cellular biosynthetic process	0.305808	0.352538	0.605033	0	0.899195	AT2G23740|AT1G13030|AT4G39680|ESP3|HD2B|DDL|AT5G47430|EDE1|AT2G16485|AT4G31880	*
144	GO:0009890	negative regulation of biosynthetic process	0.30556	0.351215	0.605033	0	0.899195	AT2G23740|AT1G13030|AT4G39680|ESP3|HD2B|DDL|AT5G47430|EDE1|AT2G16485|AT4G31880	*
145	GO:0010629	negative regulation of gene expression	0.26514	0.284102	0.479548	0	0.744817	AT2G23740|AT1G13030|AT4G39680|ESP3|HD2B|DDL|AT5G47430|EDE1|AT2G16485|AT4G31880	*
146	GO:0006342	chromatin silencing	0.38984	0.565235	0.493863	0	0.899195	AT2G23740|AT1G13030|AT4G39680|ESP3|DDL|AT5G47430|EDE1|AT2G16485|AT4G31880	*
147	GO:0045814	negative regulation of gene expression, epigenetic	0.38984	0.553782	0.489584	0	0.899195	AT2G23740|AT1G13030|AT4G39680|ESP3|DDL|AT5G47430|EDE1|AT2G16485|AT4G31880	*
148	GO:0016458	gene silencing	0.30625	0.391768	0.390314	0	0.899195	AT2G23740|AT1G13030|AT4G39680|ESP3|DDL|AT5G47430|EDE1|AT2G16485|AT4G31880	*
149	GO:0040029	regulation of gene expression, epigenetic	0.30556	0.347748	0.367164	0	0.899195	AT2G23740|AT1G13030|AT4G39680|ESP3|DDL|AT5G47430|EDE1|AT2G16485|AT4G31880	*
150	GO:0009733	response to auxin stimulus	0.38984	0	0.605033	0.240221	0.899195	AT1G48660|EIL3|PEN3|VCS|MDHAR|SYP122
151	GO:1901617	organic hydroxy compound biosynthetic process	0.253367	0	0.293013	0.338144	0.704182	AT5G19340|PEN3|AAO3|AOAT2|SYP122
152	GO:2000112	regulation of cellular macromolecule biosynthetic process	0.305808	0.133999	0.122793	0.0724722	0.744817	AT2G25650|AT3G07300|AT1G11510|AT1G13030|AT2G23740|EIL3|HB-1|AT4G39680|ATO|ESP3|RSZ32|HD2B|DDL|AT5G47430|MYC2|SWP|AT1G63100|AT2G16485|AT4G31880|SYP122|AT3G48440|EDE1	*
153	GO:0010556	regulation of macromolecule biosynthetic process	0.305808	0.133999	0.122793	0.0724722	0.744817	AT2G25650|AT3G07300|AT1G11510|AT1G13030|AT2G23740|EIL3|HB-1|AT4G39680|ATO|ESP3|RSZ32|HD2B|DDL|AT5G47430|MYC2|SWP|AT1G63100|AT2G16485|AT4G31880|SYP122|AT3G48440|EDE1	*
154	GO:0031326	regulation of cellular biosynthetic process	0.302482	0.126843	0.119294	0.0724722	0.744817	AT2G25650|AT3G07300|AT1G11510|AT1G13030|AT2G23740|EIL3|HB-1|AT4G39680|ATO|ESP3|RSZ32|HD2B|DDL|AT5G47430|MYC2|SWP|AT1G63100|AT2G16485|AT4G31880|SYP122|AT3G48440|EDE1	*
155	GO:0048646	anatomical structure formation involved in morphogenesis	0	0	0	0	0.744817	EDE1|AT1G63100|AT1G13030
156	GO:0048645	organ formation	0	0	0	0	0.899195	EDE1|AT1G63100|AT1G13030
157	GO:0048449	floral organ formation	0	0	0	0	0.899195	EDE1|AT1G63100|AT1G13030
158	GO:0048451	petal formation	0	0	0	0	0.899195	EDE1|AT1G63100
159	GO:0031048	chromatin silencing by small RNA	0	0	0	0	0.899195	AT2G16485|AT1G13030|AT4G31880
160	GO:0048453	sepal formation	0	0	0	0	0.899195	EDE1|AT1G63100
161	GO:0009651	response to salt stress	0.364845	0.515785	0.606175	0.865905	0.268423	AT2G01140|HA4|EIL3|AT3G12390|ABCB4|EIF4A1|EIF4A-2|TUA6|TUA2|AT3G11250|AT4G24800|P5CS1|HDA6|AT3G52930|MDHAR|PIP2A|P5CS2|SYP122
162	GO:0006970	response to osmotic stress	0.417261	0.491047	0.606175	1.17876	0.24366	AT2G01140|HA4|EIL3|CINV1|AT3G12390|ABCB4|EIF4A1|EIF4A-2|TUA6|TUA2|AT3G11250|AT4G24800|P5CS1|HDA6|AT3G52930|MDHAR|PIP2A|RD28|P5CS2|SYP122
163	GO:0044723	single-organism carbohydrate metabolic process	0.38984	0.372876	0.430396	0.796324	0.111129	emb1579|CINV1|AT2G01140|AT2G35710|PANK2|HA1|EIF4A1|EIF4A-2|TUA6|TUA1|TUA4|PIP2A|SWP|AT3G52930|AT3G49490|PUM5|AT3G25840|PCK1|AT5G35430
164	GO:0009628	response to abiotic stimulus	0.364726	0.491047	0.468386	0.811588	0.150102	NIA2|emb1579|CINV1|HB-1|AT2G01140|HA4|AT3G12390|AT4G17250|EIL3|HA1|iqd32|EIF4A-2|ABCB4|ATO|AT4G39680|EIF4A1|AT4G24800|DDL|ACBP4|TUA6|TUA4|AT3G11250|TUA2|P5CS2|AT1G22500|P5CS1|HDA6|SWP|AT3G52930|MDHAR|PIP2A|MYC2|RD28|PIP2B|HSP90.1|SYP122|AT4G31880
165	GO:0006084	acetyl-CoA metabolic process	0	0	0.606175	0.76709	0	AT5G19340|TUA4|AT3G52930
166	GO:0006637	acyl-CoA metabolic process	0	0	0.606175	0.766014	0	AT5G19340|TUA4|AT3G52930
167	GO:0035383	thioester metabolic process	0	0	0.606175	0.766014	0	AT5G19340|TUA4|AT3G52930
168	GO:0042221	response to chemical stimulus	0.38984	0.821467	0.356358	1.17876	0.648391	BIL4|CINV1|AT2G01140|HA2|PHOS32|BTR1L|AT1G48660|AT5G14120|PHOS34|MSH3|BSK3|EIL3|HA1|PEN3|ATO|iqd32|EIF4A-2|ABCB4|GAD|AT1G11360|AT2G21120|EIF4A1|ESP3|RSZ32|AT3G22850|AT4G24800|DDL|ACBP4|VCS|TUA4|P5CS2|AT1G22500|P5CS1|AT4G19880|HDA6|AT3G52930|MDHAR|PCK1|PIP2A|MYC2|RD28|PIP2B|SAB|HSP90.1|SYP122|AT1G73980|VDAC1
169	GO:0033993	response to lipid	0.425938	0.778264	0.173245	1.59708	0.744817	BIL4|PEN3|EIL3|HA1|BSK3|ABCB4|iqd32|AT3G22850|P5CS1|HDA6|MDHAR|PIP2A|MYC2|P5CS2|PIP2B|SYP122|AT1G73980
170	GO:0097305	response to alcohol	0.473319	0.821467	0.212175	1.65899	0.833823	BIL4|PEN3|EIL3|HA1|BSK3|ABCB4|iqd32|AT3G22850|P5CS1|HDA6|MDHAR|PIP2A|MYC2|P5CS2|PIP2B|SYP122|AT1G73980
171	GO:0009737	response to abscisic acid stimulus	0.330715	0.733939	0	1.60794	0.683211	EIL3|HA1|PEN3|ABCB4|iqd32|AT3G22850|P5CS1|HDA6|MDHAR|PIP2A|MYC2|P5CS2|PIP2B|SYP122|AT1G73980
172	GO:1901700	response to oxygen-containing compound	0.30625	0.503393	0.0865839	0.880926	0.466825	BIL4|CINV1|HA2|AT5G14120|BSK3|EIL3|HA1|PEN3|ATO|iqd32|ABCB4|GAD|AT2G21120|AT3G22850|ACBP4|DDL|P5CS2|AT1G22500|P5CS1|HDA6|AT3G52930|MDHAR|PIP2A|MYC2|RD28|PIP2B|SYP122|HSP90.1|AT1G73980
173	GO:0010033	response to organic substance	0.265146	0.704485	0.473142	1.17876	0.833823	BIL4|EIL3|BTR1L|AT1G48660|PHOS34|PHOS32|BSK3|HA1|PEN3|ATO|iqd32|ABCB4|AT1G11360|AT2G21120|ESP3|RSZ32|AT3G22850|AT4G24800|DDL|ACBP4|VCS|AT1G22500|P5CS1|HDA6|AT3G52930|MDHAR|PIP2A|MYC2|P5CS2|PIP2B|SAB|SYP122|AT1G73980|VDAC1
174	GO:0010035	response to inorganic substance	0.364726	0.51065	0.0726057	1.38495	0.380692	CINV1|AT2G01140|HA2|AT5G14120|EIL3|HA1|EIF4A-2|ABCB4|GAD|EIF4A1|TUA4|AT1G22500|P5CS1|AT4G19880|AT3G52930|MDHAR|PCK1|PIP2A|MYC2|RD28|PIP2B|HSP90.1|SYP122
175	GO:0009415	response to water stimulus	0.30556	0.345734	0	1.60794	0.456894	EIL3|HA1|ABCB4|P5CS1|MDHAR|PIP2A|MYC2|RD28|PIP2B|SYP122
176	GO:0009414	response to water deprivation	0.30556	0.351215	0	1.60794	0.456894	EIL3|HA1|ABCB4|P5CS1|MDHAR|PIP2A|MYC2|RD28|PIP2B|SYP122
177	GO:0006833	water transport	0	0	0	1.17433	0	AT3G52930|PIP2B|PIP2A
178	GO:0042044	fluid transport	0	0	0	1.17433	0	AT3G52930|PIP2B|PIP2A
179	GO:0009269	response to desiccation	0	0	0	3.17401	0	MYC2|RD28|P5CS1|PIP2A
180	GO:0009064	glutamine family amino acid metabolic process	0	0	0	1.27216	0	P5CS2|P5CS1
181	GO:0006561	proline biosynthetic process	0	0	0	1.75288	0	P5CS2|P5CS1
182	GO:0006560	proline metabolic process	0	0	0	1.65899	0	P5CS2|P5CS1
183	GO:0009084	glutamine family amino acid biosynthetic process	0	0	0	1.59708	0	P5CS2|P5CS1
184	GO:0006487	protein N-linked glycosylation	0	0	0	0.72552	0	AT3G49490|PUM5	*
185	GO:0034284	response to monosaccharide stimulus	0	0	0	0.961395	0	AT1G22500|AT3G52930|PIP2A
186	GO:0043413	macromolecule glycosylation	0.38984	0	0	1.58111	0	PANK2|HA1|AT3G49490|SWP|PUM5|AT3G25840	*
187	GO:0070085	glycosylation	0.38984	0	0	1.58111	0	PANK2|HA1|AT3G49490|SWP|PUM5|AT3G25840	*
188	GO:0006486	protein glycosylation	0.38984	0	0	1.58111	0	PANK2|HA1|AT3G49490|SWP|PUM5|AT3G25840	*
189	GO:0006972	hyperosmotic response	0	0	0	1.65899	0.563039	P5CS2|AT3G52930|P5CS1|PIP2A|MDHAR|SYP122|EIL3
190	GO:0097306	cellular response to alcohol	0.48091	0.51065	0.468506	0.634835	0.75093	BIL4|EIL3|BSK3|ABCB4|MYC2|MDHAR|SYP122
191	GO:0044283	small molecule biosynthetic process	0.133423	0.114893	0.151812	0.76709	0.648391	AT5G19340|AT5G14120|PEN3|iqd32|AT3G22850|AT1G17745|AAO3|P5CS1|MDHAR|AOAT2|PIP2A|MYC2|P5CS2|AT4G08310|SYP122
192	GO:0042538	hyperosmotic salinity response	0	0	0	1.02748	0.648391	P5CS2|P5CS1|MDHAR|SYP122|EIL3
193	GO:0009725	response to hormone stimulus	0.330394	0.290624	0.468708	1.17876	0.887847	BIL4|BTR1L|AT1G48660|BSK3|EIL3|HA1|PEN3|ABCB4|iqd32|AT3G22850|AT4G24800|ACBP4|VCS|P5CS1|HDA6|MDHAR|PIP2A|MYC2|P5CS2|PIP2B|SAB|SYP122|AT1G73980
194	GO:0009719	response to endogenous stimulus	0.304092	0.210164	0.407496	0.901632	0.744817	BIL4|BTR1L|AT1G48660|BSK3|EIL3|HA1|PEN3|ABCB4|iqd32|AT3G22850|AT4G24800|ACBP4|VCS|P5CS1|HDA6|MDHAR|PIP2A|MYC2|P5CS2|PIP2B|SAB|SYP122|AT1G73980
