# Supplementary material for: Integrating Phosphoproteomics and Bioinformatics to Study Brassinosteroid-Regulated Phosphorylation Dynamics in Arabidopsis
Source: BMC Genomics. 2015 Jul 18;16(1):533. doi: 10.1186/s12864-015-1753-4 (PMC4506601; doi:10.1186/s12864-015-1753-4)
Supplement: Additional file 5: — Identified phosphoproteins also involving in expression regulation by BR induction. [file 12864_2015_1753_MOESM5_ESM.xlsx]

## Sheet: Additional file 5
Additional file 5. Identified phosphoproteins also invovling in expression regulation by BR induction
Locus	Gene Name	Description	Phospho-regulation after BR treatment	Gene expression regulation after BR treatment	BZR1 binds	BES1 binds
AT1G37130	NIA2	nitrate reductase (NADH)		repressed	yes	yes
AT2G46820	PSI-P	photosystem I P subunit		repressed	yes	no
AT1G77760	NIA1	nitrate reductase [NADH]		repressed	yes	no
AT1G69935	SHW1	serine-arginine-aspartate-rich protein SHW1		repressed	yes	no
AT3G52870	AT3G52870	IQ calmodulin-binding motif family protein		repressed	yes	no
AT4G37250	AT4G37250	putative LRR receptor-like serine/threonine-protein kinase	repressed(30m)	repressed	yes	yes
AT1G47970	AT1G47970	hypothetical protein		repressed	yes	yes
AT2G47000	ABCB4	auxin efflux transmembrane transporter MDR4	induced(30m)	induced	yes	yes
AT4G30190	HA2	H(+)-ATPase 2	induced(5m,30m)	induced	yes	no
AT2G37180	RD28	aquaporin PIP2-3	induced(6h)	induced	yes	yes
AT3G53420	PIP2A	aquaporin PIP2-1	induced(6h)	induced	yes	yes
AT3G54030	AT3G54030	Protein kinase protein with tetratricopeptide repeat domain	induced(5m,6h)	induced	yes	yes
AT2G37170	PIP2B	aquaporin PIP2-2	induced(6h)	induced	yes	yes
AT4G13510	AMT1;1	ammonium transporter 1;1		induced	yes	no
AT4G00290	AT4G00290	Mechanosensitive ion channel protein	repressed(5m,3h)	induced	yes	no
AT3G02880	AT3G02880	leucine-rich repeat protein kinase family protein		induced	yes	no
AT1G04160	XIB	myosin XI B		induced	yes	no
AT5G14640	SK13	Shaggy-related protein kinase 13		induced	yes	no
AT4G18950	AT4G18950	Integrin-linked protein kinase family protein		repressed	yes	yes
AT4G27450	AT4G27450	aluminum induced protein with YGL and LRDR motifs		repressed	yes	no
AT2G43100	IPMI2	isopropylmalate isomerase 2		repressed	yes	no
AT1G80530	AT1G80530	Major facilitator superfamily protein		repressed	yes	yes
AT5G19340	AT5G19340	hypothetical protein	repressed(5m,30m,3h), induced(12h)	repressed	yes	no
AT1G66580	SAG24	60S ribosomal protein L10-3		repressed	yes	no
AT2G27040	AGO4	argonaute 4		repressed	yes	no
AT3G09200	AT3G09200	60S acidic ribosomal protein P0-2		repressed	yes	no
AT3G27530	GC6	golgin candidate 6		repressed	yes	no
AT3G62760	ATGSTF13	glutathione S-transferase F13		repressed	yes	no
AT3G14067	AT3G14067	Subtilase family protein		induced	yes	yes
AT2G35710	AT2G35710	plant glycogenin-like starch initiation protein 7	induced(5m,30m,3h,6h,12h)	induced	yes	no
AT5G59010	AT5G59010	protein kinase protein with tetratricopeptide repeat domain	induced(5m,6h)	induced	yes	no
AT1G32640	MYC2	transcription factor MYC2	induced(6h)	induced	yes	no
AT2G39130	AT2G39130	transmembrane amino acid transporter		induced	yes	no
AT3G51880	HMGB1	high mobility group protein B1		induced	yes	yes
AT1G63500	AT1G63500	Protein kinase protein with tetratricopeptide repeat domain	induced(5m,6h)	induced	yes	no
AT5G03040	iqd2	protein IQ-domain 2		induced	yes	no
AT2G17560	HMGB4	high mobility group B4 protein		induced	yes	no
AT2G27090	AT2G27090	hypothetical protein		induced	yes	no
AT3G17850	AT3G17850	protein kinase family protein		induced	yes	no
AT5G43900	MYA2	myosin 2		induced	yes	no
AT5G66950	AT5G66950	catalytic/ pyridoxal phosphate binding protein	induced(5m,30m,3h,6h,12h)	induced	yes	no
AT2G27550	ATC	protein CENTRORADIALIS-like		repressed	no	no
AT5G23060	CaS	calcium sensing receptor		repressed	no	no
AT1G52220	AT1G52220	hypothetical protein	repressed(6h)	repressed	no	no
AT1G74910	AT1G74910	ADP-glucose pyrophosphorylase family protein		repressed	no	no
AT1G31230	AK-HSDH I	bifunctional aspartokinase/homoserine dehydrogenase 1		repressed	no	no
AT5G09650	PPa6	soluble inorganic pyrophosphatase 1		repressed	no	no
AT2G38940	PHT1;4	inorganic phosphate transporter 1-4		repressed	no	no
AT1G01050	PPa1	inorganic pyrophosphatase		repressed	no	no
AT1G07320	RPL4	50S ribosomal protein L4		repressed	no	no
AT1G07970	AT1G07970	hypothetical protein		repressed	no	no
AT1G15440	PWP2	periodic tryptophan protein 2		repressed	no	no
AT1G24450	NFD2	nuclear fusion defective 2 protein		repressed	no	no
AT1G27190	AT1G27190	leucine-rich repeat protein kinase family protein	induced(30m)	repressed	no	no
AT1G30290	AT1G30290	PPR repeat domain-containing protein		repressed	no	no
AT2G23360	AT2G23360	filament-like plant protein 7		repressed	no	no
AT2G27720	AT2G27720	60S acidic ribosomal protein P2-1		repressed	no	no
AT2G37340	RSZ33	arginine/serine-rich zinc knuckle-containing protein 33		repressed	no	no
AT2G41840	AT2G41840	40S ribosomal protein S2-3		repressed	no	no
AT3G05420	ACBP4	acyl-CoA binding protein 4	repressed(3h,6h)	repressed	no	no
AT3G07300	AT3G07300	NagB/RpiA/CoA transferase-like superfamily protein		repressed	no	no
AT3G10690	GYRA	DNA gyrase subunit A		repressed	no	no
AT3G55460	SCL30	SC35-like splicing factor 30	repressed(30m)	repressed	no	no
AT4G00238	AT4G00238	DNA-binding storekeeper protein-related transcriptional regulator		repressed	no	no
AT4G17060	FIP2	FRIGIDA interacting protein 2		repressed	no	no
AT4G27120	AT4G27120	DDRGK domain-containing protein 1		repressed	no	no
AT4G32180	PANK2	pantothenate kinase 2	repressed(5m)	repressed	no	no
AT4G37120	SMP2	Pre-mRNA-splicing factor SLU7-B		repressed	no	no
AT5G16270	SYN4	sister chromatid cohesion 1 protein 4		repressed	no	no
AT5G63630	AT5G63630	DEAD-box ATP-dependent RNA helicase 31		repressed	no	no
AT2G22560	AT2G22560	Kinase interacting (KIP1-like) family protein	repressed(30m)	induced	no	no
AT2G41740	VLN2	villin 2		induced	no	no
AT5G17330	GAD	glutamate decarboxylase 1	induced(30m)	induced	no	no
AT4G03820	AT4G03820	hypothetical protein		induced	no	no
AT4G28890	AT4G28890	E3 ubiquitin-protein ligase ATL42	induced(30m)	induced	no	no
AT4G31450	AT4G31450	RING-finger domain-containing protein	induced(30m)	induced	no	no
AT5G41260	AT5G41260	brassinosteroid-signaling kinase 8	induced(5m,6h)	induced	no	no
AT5G46760	AT5G46760	JAZ-interacting transcription factor MYC3		induced	no	no
AT3G29360	AT3G29360	putative UDP-glucose 6-dehydrogenase 1		induced	no	no
AT1G04820	TUA4	tubulin alpha-4 chain	induced(3h)	induced	no	no
AT5G39320	AT5G39320	putative UDP-glucose 6-dehydrogenase 2		induced	no	no
AT1G22500	AT1G22500	putative C3HC4-type RING zinc finger protein	induced(6h)	induced	no	no
AT1G69030	AT1G69030	BSD domain-containing protein		induced	no	no
AT4G14750	IQD19	protein IQ-domain 19	induced(6h)	induced	no	no
AT5G11110	SPS2F	sucrose phosphate synthase 2F		induced	no	no
AT4G17250	AT4G17250	hypothetical protein	induced(5m)	induced	no	no
AT5G52640	HSP90.1	heat shock protein 90.1	induced(12h)	induced	no	no
AT1G49580	AT1G49580	CDPK-related kinase 8	induced(30m,3h)	induced	no	no
AT2G40730	AT2G40730	cytoplasmic tRNA export protein		induced	no	no
AT4G30930	NFD1	50S ribosomal protein L21		induced	no	no
AT5G63110	HDA6	RPD3-like histone deacetylase	repressed(6h)	induced	no	no
AT1G64740	TUA1	tubulin alpha-1 chain	induced(3h)	induced	no	no
AT2G40290	AT2G40290	Eukaryotic translation initiation factor 2 subunit 1		induced	no	no
AT3G09940	MDHAR	monodehydroascorbate reductase (NADH)	repressed(6h)	induced	no	no
AT3G18230	AT3G18230	Octicosapeptide/Phox/Bem1p family protein		induced	no	no
AT4G28710	XIH	myosin XI H		induced	no	no
AT5G47480	AT5G47480	RGPR-related protein		induced	no	no
AT5G54630	AT5G54630	zinc finger-related protein		induced	no	no
AT5G56000	Hsp81.4	Heat shock protein 90-4		induced	no	no
AT5G56010	HSP81-3	heat shock protein 81-3		induced	no	no
AT5G61210	SNAP33	soluble N-ethylmaleimide-sensitive factor adaptor protein 33		induced	no	no
AT5G51300	AT5G51300	splicing factor 1-like protein		complex	no	no
