# Supplementary material for: Integrating Phosphoproteomics and Bioinformatics to Study Brassinosteroid-Regulated Phosphorylation Dynamics in Arabidopsis
Source: BMC Genomics. 2015 Jul 18;16(1):533. doi: 10.1186/s12864-015-1753-4 (PMC4506601; doi:10.1186/s12864-015-1753-4)
Supplement: Additional file 6: — Primer list in this study. [file 12864_2015_1753_MOESM6_ESM.xlsx]

## Sheet: Additional file 6
Additional file 6. Primer list in this study.
Gene ID	Primer name	F or R	Sequence	Tm
AT4G37390	A.tha:BRU6-1	Forward	CGTATACCAACGGCCGATTGT	52.89
	A.tha:BRU6-2	Reverse	CCAGCAGATGTTCCTGAGCTT	54.46
AT4G38850	A.tha:SAUR-AC1-1	Forward	GAGGTTCATGGCGGTCTATG	52.53
	A.tha:SAUR-AC1-2	Reverse	GTTAAGCCGCCCATTGGAT	52.4
